# Supplementary material for: Epithelial coxsackievirus adenovirus receptor promotes house dust mite-induced lung inflammation
Source: Nat Commun. 2022 Oct 27;13:6407. doi: 10.1038/s41467-022-33882-w (PMC9613683; doi:10.1038/s41467-022-33882-w)
Supplement: Supplementary file 4 — Supplementary Data 1 [file 41467_2022_33882_MOESM4_ESM.xlsx]

## Sheet: BioID enriched proteins
id	Protein IDs	Majority protein IDs	Protein names	Gene names	Fasta headers	Number of proteins	Peptides	Razor + unique peptides	Unique peptides	Sequence coverage [%]	Mol. weight [kDa]	Q-value	Score	iBAQ	MS/MS count	Biotin site positions	previously reported CAR binder	p-value_iBAQ CAR_BioID_Control (-log10)	q-value_iBAQ CAR_BioID_Control	Difference_iBAQ CAR_BioID_Control (log2 Ratio)
1915	Q03135;E9PCT5;P56539	Q03135;E9PCT5	Caveolin-1;Caveolin	CAV1	sp|Q03135|CAV1_HUMAN Caveolin-1 OS=Homo sapiens OX=9606 GN=CAV1 PE=1 SV=4;tr|E9PCT5|E9PCT5_HUMAN Caveolin OS=Homo sapiens OX=9606 GN=CAV1 PE=1 SV=1	3	15	15	8	57.3	20.471	0	193.01	2019300000	76		+	4.81979	0	14.1512
2800	Q9UNF0-2;Q9UNF0;A0A0U1RR22;B0QYG7;B0QYG8;H0Y923	Q9UNF0-2;Q9UNF0;A0A0U1RR22	Protein kinase C and casein kinase substrate in neurons protein 2	PACSIN2	sp|Q9UNF0-2|PACN2_HUMAN Isoform 2 of Protein kinase C and casein kinase substrate in neurons protein 2 OS=Homo sapiens OX=9606 GN=PACSIN2;sp|Q9UNF0|PACN2_HUMAN Protein kinase C and casein kinase substrate in neurons protein 2 OS=Homo sapiens OX=9606 GN=PAC	6	17	17	17	37.1	51.353	0	143.81	343580000	63			6.27736	0	12.9914
1916	Q03135-2;C9JKI3	Q03135-2;C9JKI3	Caveolin-1;Caveolin	CAV1	sp|Q03135-2|CAV1_HUMAN Isoform 2 of Caveolin-1 OS=Homo sapiens OX=9606 GN=CAV1;tr|C9JKI3|C9JKI3_HUMAN Caveolin (Fragment) OS=Homo sapiens OX=9606 GN=CAV1 PE=1 SV=1	2	9	2	2	48.3	17.023	0	60.376	1241200000	22		+	3.41827	0	12.2488
2081	Q15836;K7ENK9;K7EKX0;J3QRU4;F8WCA0;L7N2F9;P63027	Q15836;K7ENK9;K7EKX0;J3QRU4;F8WCA0;L7N2F9;P63027	Vesicle-associated membrane protein 3;Vesicle-associated membrane protein 2	VAMP3;VAMP2	sp|Q15836|VAMP3_HUMAN Vesicle-associated membrane protein 3 OS=Homo sapiens OX=9606 GN=VAMP3 PE=1 SV=3;tr|K7ENK9|K7ENK9_HUMAN Vesicle-associated membrane protein 2 OS=Homo sapiens OX=9606 GN=VAMP2 PE=4 SV=1;tr|K7EKX0|K7EKX0_HUMAN Vesicle-associated membran	7	3	3	3	40	11.309	0	30.309	268480000	18		+	5.31228	0	12.0025
1373	P00167-2;P00167-3;P00167	P00167-2;P00167-3;P00167	Cytochrome b5	CYB5A	sp|P00167-2|CYB5_HUMAN Isoform 2 of Cytochrome b5 OS=Homo sapiens OX=9606 GN=CYB5A;sp|P00167-3|CYB5_HUMAN Isoform 3 of Cytochrome b5 OS=Homo sapiens OX=9606 GN=CYB5A;sp|P00167|CYB5_HUMAN Cytochrome b5 OS=Homo sapiens OX=9606 GN=CYB5A PE=1 SV=2	3	4	4	4	43.9	11.268	0	10.887	134760000	11		+	5.00634	0	11.8326
1250	O15498;O15498-2	O15498;O15498-2	Synaptobrevin homolog YKT6	YKT6	sp|O15498|YKT6_HUMAN Synaptobrevin homolog YKT6 OS=Homo sapiens OX=9606 GN=YKT6 PE=1 SV=1;sp|O15498-2|YKT6_HUMAN Isoform 2 of Synaptobrevin homolog YKT6 OS=Homo sapiens OX=9606 GN=YKT6	2	9	9	9	45.5	22.417	0	65.476	130190000	26		+	5.47999	0	11.7562
2875	Q9Y5X1	Q9Y5X1	Sorting nexin-9	SNX9	sp|Q9Y5X1|SNX9_HUMAN Sorting nexin-9 OS=Homo sapiens OX=9606 GN=SNX9 PE=1 SV=1	1	14	14	14	27.2	66.591	0	86.327	166090000	45		+	5.75742	0	11.7341
1261	O43399;O43399-5;O43399-7;A0A087WYR3;O43399-2;O43399-4;O43399-3;A0A087WZ51;O43399-6	O43399;O43399-5;O43399-7;A0A087WYR3;O43399-2;O43399-4;O43399-3;A0A087WZ51;O43399-6	Tumor protein D54	TPD52L2	sp|O43399|TPD54_HUMAN Tumor protein D54 OS=Homo sapiens OX=9606 GN=TPD52L2 PE=1 SV=2;sp|O43399-5|TPD54_HUMAN Isoform 5 of Tumor protein D54 OS=Homo sapiens OX=9606 GN=TPD52L2;sp|O43399-7|TPD54_HUMAN Isoform 7 of Tumor protein D54 OS=Homo sapiens OX=9606 GN	9	10	10	10	49	22.237	0	106.46	173250000	32			6.20888	0	11.6256
1231	O15126;A0A087WXB0;O15126-2;A0A087WZA6;A0A087WU14;A0A087WTX8	O15126;A0A087WXB0;O15126-2	Secretory carrier-associated membrane protein 1	SCAMP1	sp|O15126|SCAM1_HUMAN Secretory carrier-associated membrane protein 1 OS=Homo sapiens OX=9606 GN=SCAMP1 PE=1 SV=2;tr|A0A087WXB0|A0A087WXB0_HUMAN Secretory carrier-associated membrane protein OS=Homo sapiens OX=9606 GN=SCAMP1 PE=1 SV=1;sp|O15126-2|SCAM1_HUM	6	7	7	7	32	37.92	0	68.465	138420000	23		+	5.82497	0	11.6016
1742	P52594-2;P52594-3;P52594;P52594-4;B8ZZY2;C9J2I0;A0A0C4DG34;O95081-2;O95081	P52594-2;P52594-3;P52594;P52594-4;B8ZZY2;C9J2I0	Arf-GAP domain and FG repeat-containing protein 1	AGFG1	sp|P52594-2|AGFG1_HUMAN Isoform 2 of Arf-GAP domain and FG repeat-containing protein 1 OS=Homo sapiens OX=9606 GN=AGFG1;sp|P52594-3|AGFG1_HUMAN Isoform 3 of Arf-GAP domain and FG repeat-containing protein 1 OS=Homo sapiens OX=9606 GN=AGFG1;sp|P52594|AGFG1_	9	15	15	15	36.6	54.181	0	130.54	305180000	47	6;8;12		5.85722	0	11.575
453	A6NGP5;Q9H910;Q9H910-3;H3BU16;Q9H910-2;H3BMV3;H3BMT0;H3BTV5;H3BMM8;B4E1P3	A6NGP5;Q9H910;Q9H910-3;H3BU16;Q9H910-2;H3BMV3;H3BMT0;H3BTV5	Hematological and neurological expressed 1-like protein	HN1L	tr|A6NGP5|A6NGP5_HUMAN Jupiter microtubule-associated homolog 2 OS=Homo sapiens OX=9606 GN=JPT2 PE=1 SV=2;sp|Q9H910|JUPI2_HUMAN Jupiter microtubule associated homolog 2 OS=Homo sapiens OX=9606 GN=JPT2 PE=1 SV=1;sp|Q9H910-3|JUPI2_HUMAN Isoform 3 of Jupiter	10	7	7	7	55.6	18.906	0	19.926	235280000	18			4.80587	0	11.5338
2552	Q9BV40;C9JXZ5;B8ZZT4	Q9BV40;C9JXZ5;B8ZZT4	Vesicle-associated membrane protein 8	VAMP8	sp|Q9BV40|VAMP8_HUMAN Vesicle-associated membrane protein 8 OS=Homo sapiens OX=9606 GN=VAMP8 PE=1 SV=1;tr|C9JXZ5|C9JXZ5_HUMAN Vesicle-associated membrane protein 8 OS=Homo sapiens OX=9606 GN=VAMP8 PE=1 SV=1;tr|B8ZZT4|B8ZZT4_HUMAN Vesicle-associated membran	3	6	6	6	52	11.438	0	169.64	873190000	29			4.00016	0	11.4911
2287	Q8IUW5;D6RBN9	Q8IUW5	RELT-like protein 1	RELL1	sp|Q8IUW5|RELL1_HUMAN RELT-like protein 1 OS=Homo sapiens OX=9606 GN=RELL1 PE=1 SV=1	2	3	3	3	18.5	29.34	0	11.104	114900000	11		+	4.71469	0	11.4523
916	F8W1U7;Q8N6T3-4;Q8N6T3;E5RHH7;E5RHT6;F8VWH9;Q8N6T3-5;Q8N6T3-3;Q8N6T3-2;E5RHC5	F8W1U7;Q8N6T3-4;Q8N6T3;E5RHH7;E5RHT6;F8VWH9;Q8N6T3-5;Q8N6T3-3;Q8N6T3-2	ADP-ribosylation factor GTPase-activating protein 1	ARFGAP1	tr|F8W1U7|F8W1U7_HUMAN ADP-ribosylation factor GTPase-activating protein 1 (Fragment) OS=Homo sapiens OX=9606 GN=ARFGAP1 PE=1 SV=1;sp|Q8N6T3-4|ARFG1_HUMAN Isoform 4 of ADP-ribosylation factor GTPase-activating protein 1 OS=Homo sapiens OX=9606 GN=ARFGAP1;s	10	3	3	3	15.9	29.571	0	44.782	131680000	16			5.78231	0	11.433
2013	Q14247;H0YCD9;H0YEV2	Q14247	Src substrate cortactin	CTTN	sp|Q14247|SRC8_HUMAN Src substrate cortactin OS=Homo sapiens OX=9606 GN=CTTN PE=1 SV=2	3	39	39	3	64.2	61.585	0	140.17	324850000	115			4.02086	0	11.4251
2780	Q9UKY7-2;Q9UKY7;H0Y8K3;D6RFH2;D6RDN0;D6R9V8;Q9UKY7-3	Q9UKY7-2;Q9UKY7	Protein CDV3 homolog	CDV3	sp|Q9UKY7-2|CDV3_HUMAN Isoform 2 of Protein CDV3 homolog OS=Homo sapiens OX=9606 GN=CDV3;sp|Q9UKY7|CDV3_HUMAN Protein CDV3 homolog OS=Homo sapiens OX=9606 GN=CDV3 PE=1 SV=1	7	5	5	5	55.4	22.079	0	82.689	136060000	20			7.14641	0	11.4055
2444	Q96A49	Q96A49	Synapse-associated protein 1	SYAP1	sp|Q96A49|SYAP1_HUMAN Synapse-associated protein 1 OS=Homo sapiens OX=9606 GN=SYAP1 PE=1 SV=1	1	10	10	10	23.9	39.933	0	58.159	163510000	21			4.1814	0	11.3218
2611	Q9H2G2;Q9H2G2-2	Q9H2G2;Q9H2G2-2	STE20-like serine/threonine-protein kinase	SLK	sp|Q9H2G2|SLK_HUMAN STE20-like serine/threonine-protein kinase OS=Homo sapiens OX=9606 GN=SLK PE=1 SV=1;sp|Q9H2G2-2|SLK_HUMAN Isoform 2 of STE20-like serine/threonine-protein kinase OS=Homo sapiens OX=9606 GN=SLK	2	40	40	37	24.8	142.69	0	182.72	247800000	125			3.35855	0	11.2967
2500	Q96QD8;F8VUY8;Q96QD8-2	Q96QD8;F8VUY8	Sodium-coupled neutral amino acid transporter 2	SLC38A2	sp|Q96QD8|S38A2_HUMAN Sodium-coupled neutral amino acid transporter 2 OS=Homo sapiens OX=9606 GN=SLC38A2 PE=1 SV=2;tr|F8VUY8|F8VUY8_HUMAN Sodium-coupled neutral amino acid transporter 2 OS=Homo sapiens OX=9606 GN=SLC38A2 PE=1 SV=1	3	3	3	3	7.5	56.025	0	17.168	150560000	14		+	5.69798	0	11.2688
616	C9JZR2;O60716-5;O60716-3;O60716-2;O60716;O60716-13;O60716-11;O60716-10;O60716-8;O60716-9;O60716-7;O60716-6;O60716-4;O60716-21;O60716-19;O60716-18;O60716-17;O60716-16;O60716-15;O60716-14;O60716-12;O60716-24;O60716-23;O60716-22;O60716-20;O60716-29;O60716-27;O60716-26;O60716-25;O60716-32;O60716-31;O60716-30;O60716-28;E9PRE2;H0YC95;E9PKY0;E9PKL1;D6R9A8	C9JZR2;O60716-5;O60716-3;O60716-2;O60716;O60716-13;O60716-11;O60716-10;O60716-8;O60716-9;O60716-7;O60716-6;O60716-4;O60716-21;O60716-19;O60716-18;O60716-17;O60716-16;O60716-15;O60716-14;O60716-12;O60716-24;O60716-23;O60716-22;O60716-20;O60716-29;O60716-27;O60716-26;O60716-25;O60716-32;O60716-31;O60716-30;O60716-28	Catenin delta-1	CTNND1	tr|C9JZR2|C9JZR2_HUMAN Catenin delta-1 OS=Homo sapiens OX=9606 GN=CTNND1 PE=1 SV=2;sp|O60716-5|CTND1_HUMAN Isoform 1A of Catenin delta-1 OS=Homo sapiens OX=9606 GN=CTNND1;sp|O60716-3|CTND1_HUMAN Isoform 1AC of Catenin delta-1 OS=Homo sapiens OX=9606 GN=CTN	38	66	66	65	64	104.85	0	323.31	681630000	224		+	3.24087	8.62745e-05	11.161
1452	P09758	P09758	Tumor-associated calcium signal transducer 2	TACSTD2	sp|P09758|TACD2_HUMAN Tumor-associated calcium signal transducer 2 OS=Homo sapiens OX=9606 GN=TACSTD2 PE=1 SV=3	1	8	8	8	34.1	35.709	0	21.386	171840000	23			4.96594	0	11.1371
710	D6RGI3;D6RER5;Q9NVA2;Q9NVA2-2;D6RDU5;H0Y961;H0Y9G8;D6RDP1;D6R9Y6	D6RGI3;D6RER5;Q9NVA2;Q9NVA2-2;D6RDU5	Septin-11	Septin-11	tr|D6RGI3|D6RGI3_HUMAN Septin 11, isoform CRA_b OS=Homo sapiens OX=9606 GN=SEPTIN11 PE=1 SV=1;tr|D6RER5|D6RER5_HUMAN Septin-11 OS=Homo sapiens OX=9606 GN=SEPTIN11 PE=1 SV=1;sp|Q9NVA2|SEP11_HUMAN Septin-11 OS=Homo sapiens OX=9606 GN=SEPTIN11 PE=1 SV=3;sp|Q9	9	20	20	12	42.8	49.005	0	311.71	515300000	83			3.74308	0	11.0716
2833	Q9Y2Q5;Q9Y2Q5-2;Q9Y2Q5-3	Q9Y2Q5;Q9Y2Q5-2	Ragulator complex protein LAMTOR2	LAMTOR2	sp|Q9Y2Q5|LTOR2_HUMAN Ragulator complex protein LAMTOR2 OS=Homo sapiens OX=9606 GN=LAMTOR2 PE=1 SV=1;sp|Q9Y2Q5-2|LTOR2_HUMAN Isoform 2 of Ragulator complex protein LAMTOR2 OS=Homo sapiens OX=9606 GN=LAMTOR2	3	4	4	4	55.2	13.507	0	24.09	233490000	16			5.53063	0	11.0575
1194	O00161;O00161-2;H3BNE1;H3BR18;H3BM38;H3BPJ0;H3BNG6;H3BU94;H3BV99;H3BP15;H3BQY9	O00161;O00161-2;H3BNE1;H3BR18;H3BM38;H3BPJ0	Synaptosomal-associated protein 23;Synaptosomal-associated protein	SNAP23	sp|O00161|SNP23_HUMAN Synaptosomal-associated protein 23 OS=Homo sapiens OX=9606 GN=SNAP23 PE=1 SV=1;sp|O00161-2|SNP23_HUMAN Isoform SNAP-23b of Synaptosomal-associated protein 23 OS=Homo sapiens OX=9606 GN=SNAP23;tr|H3BNE1|H3BNE1_HUMAN Synaptosomal-associ	11	6	6	6	51.2	23.354	0	49.228	172530000	18		+	6.55201	0	11.0308
1971	Q13177;H7C1X3;E9PM17;B3KNX7;Q13153;Q13153-2;H0YCG5;B1AKS5	Q13177	Serine/threonine-protein kinase PAK 2;PAK-2p27;PAK-2p34	PAK2	sp|Q13177|PAK2_HUMAN Serine/threonine-protein kinase PAK 2 OS=Homo sapiens OX=9606 GN=PAK2 PE=1 SV=3	8	32	32	23	62.4	58.042	0	177.25	419800000	100	136;138		2.77	0.000227737	10.8962
2726	Q9P0L0;Q9P0L0-2;J3QKM9	Q9P0L0;Q9P0L0-2	Vesicle-associated membrane protein-associated protein A	VAPA	sp|Q9P0L0|VAPA_HUMAN Vesicle-associated membrane protein-associated protein A OS=Homo sapiens OX=9606 GN=VAPA PE=1 SV=3;sp|Q9P0L0-2|VAPA_HUMAN Isoform 2 of Vesicle-associated membrane protein-associated protein A OS=Homo sapiens OX=9606 GN=VAPA	3	12	12	11	49.8	27.893	0	31.818	147450000	34		+	5.90682	0	10.7391
960	H0Y3R8	H0Y3R8		TJP1	tr|H0Y3R8|H0Y3R8_HUMAN Tight junction protein ZO-1 (Fragment) OS=Homo sapiens OX=9606 GN=TJP1 PE=1 SV=2	1	14	2	2	59.9	24.592	0	6.5202	125720000	7		+	5.95188	0	10.7248
1627	P35240-4;P35240-6;P35240-5;P35240-3;P35240;P35240-2;P35240-8;P35240-7;P35240-10	P35240-4;P35240-6;P35240-5;P35240-3;P35240;P35240-2;P35240-8	Merlin	NF2	sp|P35240-4|MERL_HUMAN Isoform 4 of Merlin OS=Homo sapiens OX=9606 GN=NF2;sp|P35240-6|MERL_HUMAN Isoform 6 of Merlin OS=Homo sapiens OX=9606 GN=NF2;sp|P35240-5|MERL_HUMAN Isoform 5 of Merlin OS=Homo sapiens OX=9606 GN=NF2;sp|P35240-3|MERL_HUMAN Isoform 3 o	9	14	14	14	30.8	59.095	0	44.197	103270000	38		+	5.89355	0	10.6789
2526	Q99808;Q99808-2	Q99808;Q99808-2	Equilibrative nucleoside transporter 1	SLC29A1	sp|Q99808|S29A1_HUMAN Equilibrative nucleoside transporter 1 OS=Homo sapiens OX=9606 GN=SLC29A1 PE=1 SV=3;sp|Q99808-2|S29A1_HUMAN Isoform 2 of Equilibrative nucleoside transporter 1 OS=Homo sapiens OX=9606 GN=SLC29A1	2	3	3	3	7.5	50.219	0	72.768	108030000	8			3.9196	0	10.6198
204	A0A0C4DFV9;Q01105-3;Q01105-4;Q01105-2;Q01105;A0A087X027;P0DME0	A0A0C4DFV9;Q01105-3;Q01105-4;Q01105-2;Q01105;A0A087X027;P0DME0	Protein SET;Protein SETSIP	SET;SETSIP	tr|A0A0C4DFV9|A0A0C4DFV9_HUMAN Protein SET OS=Homo sapiens OX=9606 GN=SET PE=1 SV=1;sp|Q01105-3|SET_HUMAN Isoform 3 of Protein SET OS=Homo sapiens OX=9606 GN=SET;sp|Q01105-4|SET_HUMAN Isoform 4 of Protein SET OS=Homo sapiens OX=9606 GN=SET;sp|Q01105-2|SET_	7	4	4	4	25.9	31.124	0	36.873	145540000	11			3.99968	0	10.4982
1608	P30519;I3L159;I3L1F5;A0A087WT44;P30519-2;I3L276;I3L4P8;A0A1B0GXH0;I3L463;I3L1Y2	P30519;I3L159;I3L1F5;A0A087WT44;P30519-2;I3L276;I3L4P8;A0A1B0GXH0;I3L463	Heme oxygenase 2	HMOX2	sp|P30519|HMOX2_HUMAN Heme oxygenase 2 OS=Homo sapiens OX=9606 GN=HMOX2 PE=1 SV=2;tr|I3L159|I3L159_HUMAN Heme oxygenase 2 (Fragment) OS=Homo sapiens OX=9606 GN=HMOX2 PE=1 SV=1;tr|I3L1F5|I3L1F5_HUMAN Heme oxygenase 2 (Fragment) OS=Homo sapiens OX=9606 GN=HM	10	9	9	9	32.6	36.032	0	101.04	85652000	24		+	4.29488	0	10.4894
203	A0A0C4DFT3;Q12959-4;Q12959-2;Q12959-5;Q12959-3;Q12959-6;Q12959;Q12959-7;Q12959-8;Q12959-9;E7EQD7;B4E2H8;H7C166;F8VYC1;E9PIW2;B7Z2T4;E9PN83;A0A3B3ISW2;A0A3B3ITF1;Q15700-3;Q15700;Q15700-4;Q15700-2;H7C325;B5MCC5;Q15700-5;C9IYP1;C9JCP6;A8MUT6;A8MUT9;Q6ZSU2;C9J110;F2Z2L0;C9JUA9;C9JN61;A0A3B3IU19;A0A3B3ISR0;B7Z647;B7Z3U2;A0A3B3IS17;A0A3B3ISQ5;B9EGL1;Q5JUW8;Q92796-3;Q92796-2;P78352-3;P78352;P78352-2;Q92…	A0A0C4DFT3;Q12959-4;Q12959-2;Q12959-5;Q12959-3;Q12959-6;Q12959;Q12959-7;Q12959-8;Q12959-9;E7EQD7	Disks large homolog 1	DLG1	tr|A0A0C4DFT3|A0A0C4DFT3_HUMAN Disks large homolog 1 OS=Homo sapiens OX=9606 GN=DLG1 PE=1 SV=1;sp|Q12959-4|DLG1_HUMAN Isoform 4 of Disks large homolog 1 OS=Homo sapiens OX=9606 GN=DLG1;sp|Q12959-2|DLG1_HUMAN Isoform 2 of Disks large homolog 1 OS=Homo sapie	56	29	29	29	39.6	99.813	0	189.84	456090000	107		+	3.31269	0	10.441
932	G3V1L9;Q07157;H0YKB1;H0YLT6	G3V1L9;Q07157	Tight junction protein ZO-1	TJP1	tr|G3V1L9|G3V1L9_HUMAN Tight junction protein 1 (Zona occludens 1), isoform CRA_a OS=Homo sapiens OX=9606 GN=TJP1 PE=1 SV=1;sp|Q07157|ZO1_HUMAN Tight junction protein ZO-1 OS=Homo sapiens OX=9606 GN=TJP1 PE=1 SV=3	4	111	111	5	63.6	197.46	0	323.31	1107200000	485		+	4.92949	0	10.3918
2488	Q96N66-2;Q96N66;Q96N66-3;M0R1Z5;A9C4B8	Q96N66-2;Q96N66;Q96N66-3	Lysophospholipid acyltransferase 7	MBOAT7	sp|Q96N66-2|MBOA7_HUMAN Isoform 2 of Lysophospholipid acyltransferase 7 OS=Homo sapiens OX=9606 GN=MBOAT7;sp|Q96N66|MBOA7_HUMAN Lysophospholipid acyltransferase 7 OS=Homo sapiens OX=9606 GN=MBOAT7 PE=1 SV=2;sp|Q96N66-3|MBOA7_HUMAN Isoform 3 of Lysophosphol	5	5	5	5	20.1	44.732	0	22.709	40549000	8			4.99683	0	10.3605
1685	P46937-2;P46937-8;P46937;P46937-9;P46937-5;P46937-3;P46937-6;P46937-7;H0YCI3;P46937-4	P46937-2;P46937-8;P46937;P46937-9;P46937-5;P46937-3;P46937-6;P46937-7;H0YCI3;P46937-4	Transcriptional coactivator YAP1	YAP1	sp|P46937-2|YAP1_HUMAN Isoform 2 of Transcriptional coactivator YAP1 OS=Homo sapiens OX=9606 GN=YAP1;sp|P46937-8|YAP1_HUMAN Isoform 8 of Transcriptional coactivator YAP1 OS=Homo sapiens OX=9606 GN=YAP1;sp|P46937|YAP1_HUMAN Transcriptional coactivator YAP1	10	8	7	7	36.1	52.747	0	57.331	110850000	25			5.44644	0	10.3553
2189	Q6IAA8;F5GX19;F5H3Y3;H0YFI1;F5H479	Q6IAA8;F5GX19;F5H3Y3	Ragulator complex protein LAMTOR1	LAMTOR1	sp|Q6IAA8|LTOR1_HUMAN Ragulator complex protein LAMTOR1 OS=Homo sapiens OX=9606 GN=LAMTOR1 PE=1 SV=2;tr|F5GX19|F5GX19_HUMAN Ragulator complex protein LAMTOR1 OS=Homo sapiens OX=9606 GN=LAMTOR1 PE=1 SV=1;tr|F5H3Y3|F5H3Y3_HUMAN Ragulator complex protein LAMT	5	7	7	7	60.2	17.745	0	44.656	96443000	25		+	3.55408	0	10.3126
327	H7C5A5;A0A1X7SBY3;Q9P246-3;Q9P246;H7C5C6;H0Y860;A0A1W2PRA1;Q9P246-2;H7C5K2;R4GN82;R4GMP0	H7C5A5;A0A1X7SBY3;Q9P246-3;Q9P246;H7C5C6;H0Y860;A0A1W2PRA1;Q9P246-2;H7C5K2	Stromal interaction molecule 2	STIM2	tr|H7C5A5|H7C5A5_HUMAN Stromal interaction molecule 2 OS=Homo sapiens OX=9606 GN=STIM2 PE=1 SV=1;tr|A0A1X7SBY3|A0A1X7SBY3_HUMAN Stromal interaction molecule 2 OS=Homo sapiens OX=9606 GN=STIM2 PE=1 SV=1;sp|Q9P246-3|STIM2_HUMAN Isoform 3 of Stromal interacti	11	17	17	17	23.2	68.007	0	102.21	121370000	33		+	3.71199	0	10.2993
2260	Q86UE4;E5RJU9;H0YB56;H0YBJ8	Q86UE4;E5RJU9	Protein LYRIC	MTDH	sp|Q86UE4|LYRIC_HUMAN Protein LYRIC OS=Homo sapiens OX=9606 GN=MTDH PE=1 SV=2;tr|E5RJU9|E5RJU9_HUMAN Protein LYRIC OS=Homo sapiens OX=9606 GN=MTDH PE=1 SV=1	4	11	11	11	24.9	63.836	0	106.58	82782000	32			4.42292	0	10.2511
1211	O00592-2;O00592	O00592-2;O00592	Podocalyxin	PODXL	sp|O00592-2|PODXL_HUMAN Isoform 2 of Podocalyxin OS=Homo sapiens OX=9606 GN=PODXL;sp|O00592|PODXL_HUMAN Podocalyxin OS=Homo sapiens OX=9606 GN=PODXL PE=1 SV=2	2	6	6	6	11.4	55.385	0	12.219	76221000	10			4.18306	0	10.2372
1903	Q01650;A0A0C4DGL4	Q01650	Large neutral amino acids transporter small subunit 1	SLC7A5	sp|Q01650|LAT1_HUMAN Large neutral amino acids transporter small subunit 1 OS=Homo sapiens OX=9606 GN=SLC7A5 PE=1 SV=2	2	4	4	4	8.5	55.01	0	14.775	68600000	13		+	5.27584	0	10.2137
2895	Q9Y6R1-2;Q9Y6R1;Q9Y6R1-5;Q9Y6R1-4;Q9Y6R1-3	Q9Y6R1-2;Q9Y6R1;Q9Y6R1-5;Q9Y6R1-4;Q9Y6R1-3	Electrogenic sodium bicarbonate cotransporter 1	SLC4A4	sp|Q9Y6R1-2|S4A4_HUMAN Isoform 2 of Electrogenic sodium bicarbonate cotransporter 1 OS=Homo sapiens OX=9606 GN=SLC4A4;sp|Q9Y6R1|S4A4_HUMAN Electrogenic sodium bicarbonate cotransporter 1 OS=Homo sapiens OX=9606 GN=SLC4A4 PE=1 SV=1;sp|Q9Y6R1-5|S4A4_HUMAN Is	5	13	13	12	17.3	116.04	0	83.103	105390000	35			5.53973	0	10.2092
1415	P05556;P05556-2;P05556-5;P05556-4;P05556-3;E7EQW5;C9JPK5;H7C4N8;Q5T3E6;E9PLR6;E7EUI6;E7ERX5;C9JJP8;Q5T3E5;E9PQJ2	P05556;P05556-2;P05556-5;P05556-4;P05556-3	Integrin beta-1	ITGB1	sp|P05556|ITB1_HUMAN Integrin beta-1 OS=Homo sapiens OX=9606 GN=ITGB1 PE=1 SV=2;sp|P05556-2|ITB1_HUMAN Isoform 2 of Integrin beta-1 OS=Homo sapiens OX=9606 GN=ITGB1;sp|P05556-5|ITB1_HUMAN Isoform 5 of Integrin beta-1 OS=Homo sapiens OX=9606 GN=ITGB1;sp|P05	15	26	26	26	35	88.414	0	323.31	567880000	96		+	3.86413	0	10.1854
1333	O94804;H0YB71	O94804	Serine/threonine-protein kinase 10	STK10	sp|O94804|STK10_HUMAN Serine/threonine-protein kinase 10 OS=Homo sapiens OX=9606 GN=STK10 PE=1 SV=1	2	29	26	26	32	112.13	0	115.12	86195000	78			3.19208	8.28625e-05	10.1822
2581	Q9C0C2;Q9C0C2-2;A0A2R8Y5C4;E9PKK0;E9PKE7	Q9C0C2;Q9C0C2-2	182 kDa tankyrase-1-binding protein	TNKS1BP1	sp|Q9C0C2|TB182_HUMAN 182 kDa tankyrase-1-binding protein OS=Homo sapiens OX=9606 GN=TNKS1BP1 PE=1 SV=4;sp|Q9C0C2-2|TB182_HUMAN Isoform 2 of 182 kDa tankyrase-1-binding protein OS=Homo sapiens OX=9606 GN=TNKS1BP1	5	36	36	36	29.8	181.79	0	306.84	75223000	113			4.22989	0	10.1701
143	A0A0A0MRM8;Q9UM54-6;Q9UM54-5;Q9UM54-4;Q5JVM0	A0A0A0MRM8;Q9UM54-6;Q9UM54-5;Q9UM54-4	Unconventional myosin-VI	MYO6	tr|A0A0A0MRM8|A0A0A0MRM8_HUMAN Unconventional myosin-VI OS=Homo sapiens OX=9606 GN=MYO6 PE=1 SV=1;sp|Q9UM54-6|MYO6_HUMAN Isoform 6 of Unconventional myosin-VI OS=Homo sapiens OX=9606 GN=MYO6;sp|Q9UM54-5|MYO6_HUMAN Isoform 5 of Unconventional myosin-VI OS=H	5	56	56	1	43	145.01	0	323.31	553650000	210			4.03701	0	10.1614
1736	P51572;P51572-2;A0A2R8Y5M6;C9JMD7;C9JSP1;C9JQ75;C9J0M4;C9JM14	P51572;P51572-2;A0A2R8Y5M6	B-cell receptor-associated protein 31	BCAP31	sp|P51572|BAP31_HUMAN B-cell receptor-associated protein 31 OS=Homo sapiens OX=9606 GN=BCAP31 PE=1 SV=3;sp|P51572-2|BAP31_HUMAN Isoform 2 of B-cell receptor-associated protein 31 OS=Homo sapiens OX=9606 GN=BCAP31;tr|A0A2R8Y5M6|A0A2R8Y5M6_HUMAN B-cell recep	8	5	5	5	23.6	27.991	0	55.674	103750000	18			3.31467	0	10.1393
919	F8W914;Q9NQC3-2;Q9NQC3-5;Q9NQC3;H7C106;Q9NQC3-3;Q9NQC3-4;Q9NQC3-6;A0A0U1RQR6	F8W914;Q9NQC3-2;Q9NQC3-5;Q9NQC3;H7C106;Q9NQC3-3;Q9NQC3-4;Q9NQC3-6	Reticulon;Reticulon-4	RTN4	tr|F8W914|F8W914_HUMAN Reticulon OS=Homo sapiens OX=9606 GN=RTN4 PE=1 SV=1;sp|Q9NQC3-2|RTN4_HUMAN Isoform B of Reticulon-4 OS=Homo sapiens OX=9606 GN=RTN4;sp|Q9NQC3-5|RTN4_HUMAN Isoform B2 of Reticulon-4 OS=Homo sapiens OX=9606 GN=RTN4;sp|Q9NQC3|RTN4_HUMAN	9	3	3	3	11.9	37.144	0	44.082	183860000	14			2.90775	0.000156495	10.0912
2504	Q96QZ7;Q96QZ7-3;Q96QZ7-5;Q96QZ7-6;Q96QZ7-2;H7C4U7;H7C535;A0A087WXD2;A0A087WT53;H7C5T8;Q96QZ7-7;Q96QZ7-4;H7C4S7;A0A1B0GUV4;A0A1B0GUF0;A0A1B0GUI9;A0A0D9SGF2;A0A0D9SET0;A0A1B0GTH8;A0A0D9SGF8;A0A0D9SEY4;A0A1B0GTC0;E7EWI0;A0A0E3D6M1;A0A0D9SGI1;Q86UL8-2;Q86UL8	Q96QZ7;Q96QZ7-3;Q96QZ7-5;Q96QZ7-6;Q96QZ7-2;H7C4U7;H7C535;A0A087WXD2;A0A087WT53;H7C5T8;Q96QZ7-7;Q96QZ7-4	Membrane-associated guanylate kinase, WW and PDZ domain-containing protein 1	MAGI1	sp|Q96QZ7|MAGI1_HUMAN Membrane-associated guanylate kinase, WW and PDZ domain-containing protein 1 OS=Homo sapiens OX=9606 GN=MAGI1 PE=1 SV=3;sp|Q96QZ7-3|MAGI1_HUMAN Isoform 3 of Membrane-associated guanylate kinase, WW and PDZ domain-containing protein 1	27	20	19	18	16.2	164.58	0	175.36	71887000	48		+	2.79131	0.000229075	10.0583
2122	Q5EBL8;Q5EBL8-2	Q5EBL8;Q5EBL8-2	PDZ domain-containing protein 11	PDZD11	sp|Q5EBL8|PDZ11_HUMAN PDZ domain-containing protein 11 OS=Homo sapiens OX=9606 GN=PDZD11 PE=1 SV=2;sp|Q5EBL8-2|PDZ11_HUMAN Isoform 2 of PDZ domain-containing protein 11 OS=Homo sapiens OX=9606 GN=PDZD11	2	4	4	4	39.3	16.131	0	9.9916	59633000	8			6.03542	0	10.0422
243	A0A0G2JNZ2;A0A0G2JPP5;Q14160;Q14160-3;A0A0G2JMS7;Q14160-2;H0YCG0;H0YDF9;Q5T0G3;Q9BTT6-2	A0A0G2JNZ2;A0A0G2JPP5;Q14160;Q14160-3;A0A0G2JMS7;Q14160-2	Protein scribble homolog	SCRIB	tr|A0A0G2JNZ2|A0A0G2JNZ2_HUMAN Protein scribble homolog OS=Homo sapiens OX=9606 GN=SCRIB PE=1 SV=1;tr|A0A0G2JPP5|A0A0G2JPP5_HUMAN Protein scribble homolog OS=Homo sapiens OX=9606 GN=SCRIB PE=1 SV=1;sp|Q14160|SCRIB_HUMAN Protein scribble homolog OS=Homo sap	10	15	15	14	13.6	174.91	0	85.2	25092000	38	175;920	+	4.33874	0	10.0318
2748	Q9UDY2;A0A3B3ITE1;A0A1B0GTW1;A0A2R8YDH4;Q9UDY2-3;Q9UDY2-7;Q9UDY2-6;A0A3B3ISZ5;A0A3B3IRI3;Q9UDY2-2;A0A3B3IU51;Q9UDY2-4;A0A3B3ISF1;Q9UDY2-5;A0A3B3IRV6;A0A3B3IS03;A0A3B3IT83;U3KQJ2;A0A3B3IU26;B1AN86	Q9UDY2;A0A3B3ITE1;A0A1B0GTW1;A0A2R8YDH4;Q9UDY2-3;Q9UDY2-7;Q9UDY2-6;A0A3B3ISZ5;A0A3B3IRI3;Q9UDY2-2;A0A3B3IU51;Q9UDY2-4;A0A3B3ISF1;Q9UDY2-5;A0A3B3IRV6;A0A3B3IS03;A0A3B3IT83	Tight junction protein ZO-2	TJP2	sp|Q9UDY2|ZO2_HUMAN Tight junction protein ZO-2 OS=Homo sapiens OX=9606 GN=TJP2 PE=1 SV=2;tr|A0A3B3ITE1|A0A3B3ITE1_HUMAN Tight junction protein ZO-2 (Fragment) OS=Homo sapiens OX=9606 GN=TJP2 PE=1 SV=1;tr|A0A1B0GTW1|A0A1B0GTW1_HUMAN Tight junction protein	20	52	51	51	39.8	133.96	0	323.31	712660000	208		+	4.24054	0	10.0155
147	B6VEX4;A0A0A0MRT6;Q8IZP0-10;Q8IZP0-8;Q8IZP0-7;Q8IZP0-2;Q8IZP0-4;Q8IZP0-3;Q8IZP0-5;Q8IZP0-6;Q8IZP0-9;Q8IZP0;Q8IZP0-12;Q8IZP0-11;B7Z836;E9PEZ7;E7EW77;E7EP65;A0A0C4DG21;F8WAL6;Q9NYB9-3;Q9NYB9-2;Q9NYB9-4;Q9NYB9	B6VEX4;A0A0A0MRT6;Q8IZP0-10;Q8IZP0-8;Q8IZP0-7;Q8IZP0-2;Q8IZP0-4;Q8IZP0-3;Q8IZP0-5;Q8IZP0-6;Q8IZP0-9;Q8IZP0;Q8IZP0-12;Q8IZP0-11	Abl interactor 1	ABI1	tr|B6VEX4|B6VEX4_HUMAN Abl interactor 1 OS=Homo sapiens OX=9606 GN=ABI1 PE=1 SV=1;tr|A0A0A0MRT6|A0A0A0MRT6_HUMAN Abl interactor 1 OS=Homo sapiens OX=9606 GN=ABI1 PE=1 SV=1;sp|Q8IZP0-10|ABI1_HUMAN Isoform 10 of Abl interactor 1 OS=Homo sapiens OX=9606 GN=AB	24	6	6	6	21.6	43.294	0	33.757	71500000	12			5.36497	0	9.98434
1576	P26006;P26006-1;D6R9X8;H0YA32;K7EMU3;H0YA49	P26006;P26006-1	Integrin alpha-3;Integrin alpha-3 heavy chain;Integrin alpha-3 light chain	ITGA3	sp|P26006|ITA3_HUMAN Integrin alpha-3 OS=Homo sapiens OX=9606 GN=ITGA3 PE=1 SV=5;sp|P26006-1|ITA3_HUMAN Isoform 2 of Integrin alpha-3 OS=Homo sapiens OX=9606 GN=ITGA3	6	11	11	11	12.8	116.61	0	35.611	113430000	29			3.99692	0	9.93488
16	A0A075B7D9;Q92804-2;Q92804	A0A075B7D9;Q92804-2;Q92804	TATA-binding protein-associated factor 2N	TAF15	tr|A0A075B7D9|A0A075B7D9_HUMAN TATA-binding protein-associated factor 2N OS=Homo sapiens OX=9606 GN=TAF15 PE=1 SV=1;sp|Q92804-2|RBP56_HUMAN Isoform Short of TATA-binding protein-associated factor 2N OS=Homo sapiens OX=9606 GN=TAF15;sp|Q92804|RBP56_HUMAN TA	3	5	3	3	10.9	48.839	0	7.3951	59272000	8			4.78444	0	9.89059
1749	P53367;P53367-2;P53367-3	P53367;P53367-2;P53367-3	Arfaptin-1	ARFIP1	sp|P53367|ARFP1_HUMAN Arfaptin-1 OS=Homo sapiens OX=9606 GN=ARFIP1 PE=1 SV=2;sp|P53367-2|ARFP1_HUMAN Isoform A of Arfaptin-1 OS=Homo sapiens OX=9606 GN=ARFIP1;sp|P53367-3|ARFP1_HUMAN Isoform 3 of Arfaptin-1 OS=Homo sapiens OX=9606 GN=ARFIP1	3	5	5	5	17.2	41.738	0	44.419	43055000	12			4.97777	0	9.85633
2166	Q5TCQ9-3;Q5TCQ9;Q5TCQ9-2;Q5TCQ9-1	Q5TCQ9-3;Q5TCQ9;Q5TCQ9-2;Q5TCQ9-1	Membrane-associated guanylate kinase, WW and PDZ domain-containing protein 3	MAGI3	sp|Q5TCQ9-3|MAGI3_HUMAN Isoform 3 of Membrane-associated guanylate kinase, WW and PDZ domain-containing protein 3 OS=Homo sapiens OX=9606 GN=MAGI3;sp|Q5TCQ9|MAGI3_HUMAN Membrane-associated guanylate kinase, WW and PDZ domain-containing protein 3 OS=Homo sa	4	34	34	33	38	123.34	0	256.02	182050000	122			3.61235	0	9.84008
2880	Q9Y624;A0A087WY82;Q9Y624-2	Q9Y624;A0A087WY82;Q9Y624-2	Junctional adhesion molecule A	F11R	sp|Q9Y624|JAM1_HUMAN Junctional adhesion molecule A OS=Homo sapiens OX=9606 GN=F11R PE=1 SV=1;tr|A0A087WY82|A0A087WY82_HUMAN Junctional adhesion molecule A OS=Homo sapiens OX=9606 GN=F11R PE=1 SV=1;sp|Q9Y624-2|JAM1_HUMAN Isoform 2 of Junctional adhesion mo	3	7	7	7	45.2	32.583	0	30.77	112720000	19			3.0015	7.35786e-05	9.822
240	A0A0G2JMZ8;Q16625-4;Q16625-3;Q16625;Q16625-2;Q16625-5	A0A0G2JMZ8;Q16625-4;Q16625-3;Q16625;Q16625-2;Q16625-5	Occludin	OCLN	tr|A0A0G2JMZ8|A0A0G2JMZ8_HUMAN Occludin OS=Homo sapiens OX=9606 GN=OCLN PE=1 SV=1;sp|Q16625-4|OCLN_HUMAN Isoform 4 of Occludin OS=Homo sapiens OX=9606 GN=OCLN;sp|Q16625-3|OCLN_HUMAN Isoform 3 of Occludin OS=Homo sapiens OX=9606 GN=OCLN;sp|Q16625|OCLN_HUMAN	6	5	5	5	14.4	59.129	0	18.012	56823000	16		+	6.73575	0	9.7782
2612	Q9H2K8;G3V1Q8;F5H5C7;F5GWV8;H0YF68;Q7L7X3-3	Q9H2K8;G3V1Q8	Serine/threonine-protein kinase TAO3	TAOK3	sp|Q9H2K8|TAOK3_HUMAN Serine/threonine-protein kinase TAO3 OS=Homo sapiens OX=9606 GN=TAOK3 PE=1 SV=2;tr|G3V1Q8|G3V1Q8_HUMAN Serine/threonine-protein kinase TAO3 OS=Homo sapiens OX=9606 GN=TAOK3 PE=1 SV=1	6	16	16	15	19.4	105.4	0	47.275	40215000	30			5.77676	0	9.76991
1372	O96013;O96013-4;O96013-2;O96013-3;M0R2X4;M0R3G6;M0R0L9;M0R1R1;Q9P286	O96013;O96013-4;O96013-2;O96013-3	Serine/threonine-protein kinase PAK 4	PAK4	sp|O96013|PAK4_HUMAN Serine/threonine-protein kinase PAK 4 OS=Homo sapiens OX=9606 GN=PAK4 PE=1 SV=1;sp|O96013-4|PAK4_HUMAN Isoform 4 of Serine/threonine-protein kinase PAK 4 OS=Homo sapiens OX=9606 GN=PAK4;sp|O96013-2|PAK4_HUMAN Isoform 2 of Serine/threon	9	16	16	16	28.4	64.071	0	49.749	130120000	55		+	2.63556	0.000212824	9.76052
1559	P23229-4;P23229-2;P23229-5;P23229-3;P23229-9;P23229-6;P23229;P23229-7;C9JXX7	P23229-4;P23229-2;P23229-5;P23229-3;P23229-9;P23229-6;P23229;P23229-7	Integrin alpha-6;Integrin alpha-6 heavy chain;Integrin alpha-6 light chain;Processed integrin alpha-6	ITGA6	sp|P23229-4|ITA6_HUMAN Isoform Alpha-6X2A of Integrin alpha-6 OS=Homo sapiens OX=9606 GN=ITGA6;sp|P23229-2|ITA6_HUMAN Isoform Alpha-6X1A of Integrin alpha-6 OS=Homo sapiens OX=9606 GN=ITGA6;sp|P23229-5|ITA6_HUMAN Isoform Alpha-6X2B of Integrin alpha-6 OS=H	9	12	12	12	16.4	119.09	0	85.104	52671000	29	282;284;285		5.16384	0	9.74238
2784	Q9ULC3	Q9ULC3	Ras-related protein Rab-23	RAB23	sp|Q9ULC3|RAB23_HUMAN Ras-related protein Rab-23 OS=Homo sapiens OX=9606 GN=RAB23 PE=1 SV=1	1	4	4	4	19.8	26.659	0	25.434	54079000	12			3.75917	0	9.74003
81	C9JPV1;A0A087WYN0;A0A087WY96;P31641-2;P31641;F5H6S9;F5H2T6;F5GZA5;H3BMY5;H3BRS0;H3BM11;H3BRE9;H3BML6;Q9NSD5-3;P48066-2;Q9NSD5-2;Q9NSD5;P48065;P23975;Q01959;P23975-2	C9JPV1;A0A087WYN0;A0A087WY96;P31641-2;P31641	Transporter;Sodium- and chloride-dependent taurine transporter	SLC6A6	tr|C9JPV1|C9JPV1_HUMAN Transporter (Fragment) OS=Homo sapiens OX=9606 GN=SLC6A6 PE=1 SV=1;tr|A0A087WYN0|A0A087WYN0_HUMAN Transporter OS=Homo sapiens OX=9606 GN=SLC6A6 PE=1 SV=1;tr|A0A087WY96|A0A087WY96_HUMAN Transporter OS=Homo sapiens OX=9606 GN=SLC6A6 PE	21	3	2	2	33.9	12.063	0	4.0686	34943000	6			3.69472	0	9.73431
2659	Q9HD26-2;Q9HD26;F5H1Y4;Q9HD26-3;A0A0J9YVX5	Q9HD26-2;Q9HD26;F5H1Y4;Q9HD26-3	Golgi-associated PDZ and coiled-coil motif-containing protein	GOPC	sp|Q9HD26-2|GOPC_HUMAN Isoform 2 of Golgi-associated PDZ and coiled-coil motif-containing protein OS=Homo sapiens OX=9606 GN=GOPC;sp|Q9HD26|GOPC_HUMAN Golgi-associated PDZ and coiled-coil motif-containing protein OS=Homo sapiens OX=9606 GN=GOPC PE=1 SV=1;t	5	10	10	10	30.4	49.721	0	39.445	82130000	31		+	3.99032	0	9.73204
791	E9PEE8;P18564;A0A087WXP3;P18564-2	E9PEE8;P18564;A0A087WXP3;P18564-2	Integrin beta;Integrin beta-6	ITGB6	tr|E9PEE8|E9PEE8_HUMAN Integrin beta OS=Homo sapiens OX=9606 GN=ITGB6 PE=1 SV=1;sp|P18564|ITB6_HUMAN Integrin beta-6 OS=Homo sapiens OX=9606 GN=ITGB6 PE=1 SV=2;tr|A0A087WXP3|A0A087WXP3_HUMAN Integrin beta OS=Homo sapiens OX=9606 GN=ITGB6 PE=1 SV=1;sp|P1856	4	7	7	7	11.9	81.543	0	25.814	120590000	11			3.43438	0	9.71814
2729	Q9P0V3;Q9P0V3-2	Q9P0V3	SH3 domain-binding protein 4	SH3BP4	sp|Q9P0V3|SH3B4_HUMAN SH3 domain-binding protein 4 OS=Homo sapiens OX=9606 GN=SH3BP4 PE=1 SV=1	2	12	12	12	14	107.49	0	59.409	45604000	30		+	8.59896	0	9.70495
1362	O95721;C9JAF7	O95721;C9JAF7	Synaptosomal-associated protein 29;Synaptosomal-associated protein	SNAP29	sp|O95721|SNP29_HUMAN Synaptosomal-associated protein 29 OS=Homo sapiens OX=9606 GN=SNAP29 PE=1 SV=1;tr|C9JAF7|C9JAF7_HUMAN Synaptosomal-associated protein 29 (Fragment) OS=Homo sapiens OX=9606 GN=SNAP29 PE=1 SV=1	2	5	5	5	31	28.97	0	6.805	39849000	8		+	5.58863	0	9.69113
1184	M0R165;Q9UBC2-4;Q9UBC2-3;Q9UBC2;Q9UBC2-2;M0R2S2;K7EJR2;M0R330;M0QX30;M0R1V5;M0R3I1	M0R165;Q9UBC2-4;Q9UBC2-3;Q9UBC2;Q9UBC2-2;M0R2S2	Epidermal growth factor receptor substrate 15-like 1	EPS15L1	tr|M0R165|M0R165_HUMAN Epidermal growth factor receptor substrate 15-like 1 OS=Homo sapiens OX=9606 GN=EPS15L1 PE=1 SV=1;sp|Q9UBC2-4|EP15R_HUMAN Isoform 4 of Epidermal growth factor receptor substrate 15-like 1 OS=Homo sapiens OX=9606 GN=EPS15L1;sp|Q9UBC2-	11	9	9	9	13.9	83.474	0	39.452	39420000	33			5.27452	0	9.68087
2515	Q96TA1-2;Q96TA1	Q96TA1-2;Q96TA1	Niban-like protein 1	FAM129B	sp|Q96TA1-2|NIBA2_HUMAN Isoform 2 of Protein Niban 2 OS=Homo sapiens OX=9606 GN=NIBAN2;sp|Q96TA1|NIBA2_HUMAN Protein Niban 2 OS=Homo sapiens OX=9606 GN=NIBAN2 PE=1 SV=3	2	16	16	16	29.2	82.682	0	84.701	109160000	49		+	3.42816	0	9.67391
1970	Q13162;H7C3T4;A6NG45	Q13162;H7C3T4	Peroxiredoxin-4	PRDX4	sp|Q13162|PRDX4_HUMAN Peroxiredoxin-4 OS=Homo sapiens OX=9606 GN=PRDX4 PE=1 SV=1;tr|H7C3T4|H7C3T4_HUMAN Peroxiredoxin-4 (Fragment) OS=Homo sapiens OX=9606 GN=PRDX4 PE=1 SV=1	3	5	3	3	18.1	30.54	0	11.905	193960000	8			2.11895	0.000649431	9.66938
2094	Q1RLN5;Q8IWW6-3;Q8IWW6-2;Q8IWW6-4;Q8IWW6;H0Y5D8	Q1RLN5;Q8IWW6-3;Q8IWW6-2;Q8IWW6-4;Q8IWW6;H0Y5D8	Rho GTPase-activating protein 12	ARHGAP12	tr|Q1RLN5|Q1RLN5_HUMAN ARHGAP12 protein OS=Homo sapiens OX=9606 GN=ARHGAP12 PE=1 SV=1;sp|Q8IWW6-3|RHG12_HUMAN Isoform 3 of Rho GTPase-activating protein 12 OS=Homo sapiens OX=9606 GN=ARHGAP12;sp|Q8IWW6-2|RHG12_HUMAN Isoform 2 of Rho GTPase-activating prote	6	10	10	10	16.9	90.873	0	189.6	38247000	30	719		6.05172	0	9.65479
1900	Q01082;A0A087WUZ3;Q01082-2;Q01082-3;F8W6C1;A4QPE4;P11277-3;P11277;P11277-2;E9PJZ2	Q01082;A0A087WUZ3;Q01082-2;Q01082-3	Spectrin beta chain, non-erythrocytic 1	SPTBN1	sp|Q01082|SPTB2_HUMAN Spectrin beta chain, non-erythrocytic 1 OS=Homo sapiens OX=9606 GN=SPTBN1 PE=1 SV=2;tr|A0A087WUZ3|A0A087WUZ3_HUMAN Spectrin beta chain OS=Homo sapiens OX=9606 GN=SPTBN1 PE=1 SV=1;sp|Q01082-2|SPTB2_HUMAN Isoform Short of Spectrin beta	10	70	70	62	35.7	274.61	0	323.31	106320000	209	1675		3.24799	8.52713e-05	9.62815
817	E9PS17;E9PK59;Q96KG9-5;Q96KG9-3;Q96KG9-4;Q96KG9-6;Q96KG9-2;Q96KG9;E9PPN3;H0YCI6;A0A0A0MQX4	E9PS17;E9PK59;Q96KG9-5;Q96KG9-3;Q96KG9-4;Q96KG9-6;Q96KG9-2;Q96KG9;E9PPN3;H0YCI6;A0A0A0MQX4	N-terminal kinase-like protein	SCYL1	tr|E9PS17|E9PS17_HUMAN N-terminal kinase-like protein OS=Homo sapiens OX=9606 GN=SCYL1 PE=1 SV=1;tr|E9PK59|E9PK59_HUMAN N-terminal kinase-like protein OS=Homo sapiens OX=9606 GN=SCYL1 PE=1 SV=1;sp|Q96KG9-5|SCYL1_HUMAN Isoform 5 of N-terminal kinase-like pr	11	12	12	12	15.5	85.718	0	37.207	79124000	24			3.38443	0	9.62675
1264	O43504;R4GMU8;E9PLX3;A0A0C4DGV4	O43504;R4GMU8;E9PLX3;A0A0C4DGV4	Ragulator complex protein LAMTOR5	LAMTOR5	sp|O43504|LTOR5_HUMAN Ragulator complex protein LAMTOR5 OS=Homo sapiens OX=9606 GN=LAMTOR5 PE=1 SV=1;tr|R4GMU8|R4GMU8_HUMAN Ragulator complex protein LAMTOR5 OS=Homo sapiens OX=9606 GN=LAMTOR5 PE=1 SV=1;tr|E9PLX3|E9PLX3_HUMAN Ragulator complex protein LAMT	4	4	4	4	96.7	9.6138	0	186.83	140540000	11			3.36418	0	9.62595
1108	J3KRZ9;Q9H3Q1;J3QQS6;J3QR93;Q9H3Q1-2	J3KRZ9;Q9H3Q1;J3QQS6;J3QR93;Q9H3Q1-2	Cdc42 effector protein 4	CDC42EP4	tr|J3KRZ9|J3KRZ9_HUMAN Cdc42 effector protein 4 (Fragment) OS=Homo sapiens OX=9606 GN=CDC42EP4 PE=1 SV=1;sp|Q9H3Q1|BORG4_HUMAN Cdc42 effector protein 4 OS=Homo sapiens OX=9606 GN=CDC42EP4 PE=1 SV=1;tr|J3QQS6|J3QQS6_HUMAN Cdc42 effector protein 4 (Fragment)	5	4	4	4	35.4	13.966	0	17.312	47689000	11			5.25934	0	9.6102
1310	O75396;A0A087X1A9	O75396	Vesicle-trafficking protein SEC22b	SEC22B	sp|O75396|SC22B_HUMAN Vesicle-trafficking protein SEC22b OS=Homo sapiens OX=9606 GN=SEC22B PE=1 SV=4	2	9	9	9	43.3	24.593	0	98.298	702080000	47		+	3.72165	0	9.57502
1090	J3KN01	J3KN01		MLLT4	tr|J3KN01|J3KN01_HUMAN Afadin OS=Homo sapiens OX=9606 GN=AFDN PE=1 SV=1	1	65	65	2	38.6	207.62	0	323.31	462140000	230		+	3.59728	0	9.56614
2371	Q8TBA6;Q8TBA6-2;H0YK03	Q8TBA6;Q8TBA6-2	Golgin subfamily A member 5	GOLGA5	sp|Q8TBA6|GOGA5_HUMAN Golgin subfamily A member 5 OS=Homo sapiens OX=9606 GN=GOLGA5 PE=1 SV=3;sp|Q8TBA6-2|GOGA5_HUMAN Isoform 2 of Golgin subfamily A member 5 OS=Homo sapiens OX=9606 GN=GOLGA5	3	11	11	11	20.7	83.023	0	52.234	29353000	26			5.74046	0	9.54102
827	E9PLV6;E9PPZ9;O43292-2;O43292;E9PLG8;E9PM94;E9PM11;E9PQ31	E9PLV6;E9PPZ9;O43292-2;O43292;E9PLG8	Glycosylphosphatidylinositol anchor attachment 1 protein	GPAA1	tr|E9PLV6|E9PLV6_HUMAN Glycosylphosphatidylinositol anchor attachment 1 protein OS=Homo sapiens OX=9606 GN=GPAA1 PE=1 SV=1;tr|E9PPZ9|E9PPZ9_HUMAN Glycosylphosphatidylinositol anchor attachment 1 protein (Fragment) OS=Homo sapiens OX=9606 GN=GPAA1 PE=1 SV=1	8	4	4	4	19.2	26.076	0	8.4571	69286000	8			4.56618	0	9.539
833	E9PND2;E9PP21;P21291;E9PS42	E9PND2;E9PP21;P21291;E9PS42	Cysteine and glycine-rich protein 1	CSRP1	tr|E9PND2|E9PND2_HUMAN Cysteine and glycine-rich protein 1 (Fragment) OS=Homo sapiens OX=9606 GN=CSRP1 PE=1 SV=1;tr|E9PP21|E9PP21_HUMAN Cysteine and glycine-rich protein 1 OS=Homo sapiens OX=9606 GN=CSRP1 PE=1 SV=1;sp|P21291|CSRP1_HUMAN Cysteine and glycin	4	3	3	3	36.6	16.115	0	9.3653	37638000	14			4.03747	0	9.53332
2530	Q9BPZ7-5;Q9BPZ7-6;Q9BPZ7-3;Q9BPZ7-2;Q9BPZ7;B1AMA6;E9PGB8;B1AMA5;Q9BPZ7-4;B1AMB1;B1AMB2;H0Y866	Q9BPZ7-5;Q9BPZ7-6;Q9BPZ7-3;Q9BPZ7-2;Q9BPZ7	Target of rapamycin complex 2 subunit MAPKAP1	MAPKAP1	sp|Q9BPZ7-5|SIN1_HUMAN Isoform 5 of Target of rapamycin complex 2 subunit MAPKAP1 OS=Homo sapiens OX=9606 GN=MAPKAP1;sp|Q9BPZ7-6|SIN1_HUMAN Isoform 6 of Target of rapamycin complex 2 subunit MAPKAP1 OS=Homo sapiens OX=9606 GN=MAPKAP1;sp|Q9BPZ7-3|SIN1_HUMAN	12	6	6	6	26	36.237	0	34.501	36623000	11			3.35921	0	9.52796
2274	S4R3V8;Q86X29-6;Q86X29-5;Q86X29-4;Q86X29;Q86X29-3;Q86X29-2;M0QZL9;M0R1W9	S4R3V8;Q86X29-6;Q86X29-5;Q86X29-4;Q86X29;Q86X29-3;Q86X29-2	Lipolysis-stimulated lipoprotein receptor	LSR	tr|S4R3V8|S4R3V8_HUMAN Lipolysis-stimulated lipoprotein receptor OS=Homo sapiens OX=9606 GN=LSR PE=1 SV=2;sp|Q86X29-6|LSR_HUMAN Isoform 6 of Lipolysis-stimulated lipoprotein receptor OS=Homo sapiens OX=9606 GN=LSR;sp|Q86X29-5|LSR_HUMAN Isoform 5 of Lipolys	9	7	7	7	14.8	66.175	0	23.543	74928000	17		+	3.43131	0	9.51933
1112	J3KT51;Q9UK76;Q9UK76-2;J3KSH8;Q9UK76-3;F2Z3M5	J3KT51;Q9UK76;Q9UK76-2;J3KSH8;Q9UK76-3	Hematological and neurological expressed 1 protein;Hematological and neurological expressed 1 protein, N-terminally processed	HN1	tr|J3KT51|J3KT51_HUMAN Jupiter microtubule-associated homolog 1 OS=Homo sapiens OX=9606 GN=JPT1 PE=1 SV=1;sp|Q9UK76|JUPI1_HUMAN Jupiter microtubule associated homolog 1 OS=Homo sapiens OX=9606 GN=JPT1 PE=1 SV=3;sp|Q9UK76-2|JUPI1_HUMAN Isoform 2 of Jupiter	6	3	3	3	45.2	11.012	0	9.1989	111010000	8			2.98343	7.23684e-05	9.50217
1127	J3QRV5;Q6P1M3-2;Q6P1M3;Q6P1M3-3;J3QLV4;J3QRZ8;J3QL58;J3QSA6;J3KRE1;J3QLD8	J3QRV5;Q6P1M3-2;Q6P1M3	Lethal(2) giant larvae protein homolog 2	LLGL2	tr|J3QRV5|J3QRV5_HUMAN Lethal(2) giant larvae protein homolog 2 OS=Homo sapiens OX=9606 GN=LLGL2 PE=1 SV=1;sp|Q6P1M3-2|L2GL2_HUMAN Isoform A of Lethal(2) giant larvae protein homolog 2 OS=Homo sapiens OX=9606 GN=LLGL2;sp|Q6P1M3|L2GL2_HUMAN Lethal(2) giant	10	10	10	10	11.7	113.38	0	24.908	40529000	31			6.55384	0	9.49781
2175	Q5VWV2;Q8TEW0-5;Q8TEW0-4;Q8TEW0-11;Q8TEW0-2;Q8TEW0;Q8TEW0-8;F5GZI3;Q8TEW0-10;B1AP52	Q5VWV2;Q8TEW0-5;Q8TEW0-4;Q8TEW0-11;Q8TEW0-2;Q8TEW0;Q8TEW0-8	Partitioning defective 3 homolog	PARD3	tr|Q5VWV2|Q5VWV2_HUMAN Partitioning defective 3 homolog OS=Homo sapiens OX=9606 GN=PARD3 PE=1 SV=1;sp|Q8TEW0-5|PARD3_HUMAN Isoform 5 of Partitioning defective 3 homolog OS=Homo sapiens OX=9606 GN=PARD3;sp|Q8TEW0-4|PARD3_HUMAN Isoform 4 of Partitioning defe	10	20	20	2	13.7	144.49	0	58.014	44563000	52		+	3.98761	0	9.42271
2436	Q93052;A0A087WZF1;C9JUT4;C9JIY7;C9JT42;C9J3U9;C9J1K7;C9J5C8;C9J4E3;C9JE51;C9J2R5;C9JXK9	Q93052;A0A087WZF1;C9JUT4;C9JIY7;C9JT42;C9J3U9;C9J1K7;C9J5C8;C9J4E3	Lipoma-preferred partner	LPP	sp|Q93052|LPP_HUMAN Lipoma-preferred partner OS=Homo sapiens OX=9606 GN=LPP PE=1 SV=1;tr|A0A087WZF1|A0A087WZF1_HUMAN Lipoma-preferred partner OS=Homo sapiens OX=9606 GN=LPP PE=1 SV=1;tr|C9JUT4|C9JUT4_HUMAN LIM domain containing preferred translocation part	12	10	10	10	16.7	65.746	0	40.39	87110000	34			4.09948	0	9.41876
1815	P62136;P62136-2;E9PMD7;P62136-3;F5H1L6;F5H037	P62136;P62136-2;E9PMD7;P62136-3	Serine/threonine-protein phosphatase PP1-alpha catalytic subunit;Serine/threonine-protein phosphatase	PPP1CA	sp|P62136|PP1A_HUMAN Serine/threonine-protein phosphatase PP1-alpha catalytic subunit OS=Homo sapiens OX=9606 GN=PPP1CA PE=1 SV=1;sp|P62136-2|PP1A_HUMAN Isoform 2 of Serine/threonine-protein phosphatase PP1-alpha catalytic subunit OS=Homo sapiens OX=9606 G	6	10	10	4	41.2	37.512	0	76.1	49442000	19			2.97156	7.14286e-05	9.38794
1518	P17302	P17302	Gap junction alpha-1 protein	GJA1	sp|P17302|CXA1_HUMAN Gap junction alpha-1 protein OS=Homo sapiens OX=9606 GN=GJA1 PE=1 SV=2	1	6	6	6	19.4	43.008	0	84.887	32864000	18		+	7.11324	0	9.36805
2717	Q9NZN4;Q9NZN4-2	Q9NZN4;Q9NZN4-2	EH domain-containing protein 2	EHD2	sp|Q9NZN4|EHD2_HUMAN EH domain-containing protein 2 OS=Homo sapiens OX=9606 GN=EHD2 PE=1 SV=2;sp|Q9NZN4-2|EHD2_HUMAN Isoform 2 of EH domain-containing protein 2 OS=Homo sapiens OX=9606 GN=EHD2	2	12	11	11	27.4	61.161	0	85.874	30104000	19			3.80532	0	9.35718
2448	Q96C19;H0Y4Y4;C9JTV4;Q8WYH2;A0A087X1Z2;Q9BUP0-2;Q9BUP0	Q96C19;H0Y4Y4	EF-hand domain-containing protein D2	EFHD2	sp|Q96C19|EFHD2_HUMAN EF-hand domain-containing protein D2 OS=Homo sapiens OX=9606 GN=EFHD2 PE=1 SV=1;tr|H0Y4Y4|H0Y4Y4_HUMAN EF-hand domain-containing protein D2 (Fragment) OS=Homo sapiens OX=9606 GN=EFHD2 PE=1 SV=1	7	6	6	6	28.3	26.697	0	16.617	46222000	16			4.37995	0	9.33434
2815	Q9UQB8-3;Q9UQB8-5;Q9UQB8-4;Q9UQB8-2;Q9UQB8;I3L4C2;Q9UQB8-6;B4DWA1;I3L2M4;I3L3C6;I3L0Y9;I3L1C8;I3L125;I3L327;I3L4A3;I3L3C5;I3L526;I3L0M4;I3L3J7;I3L2J6;I3L113	Q9UQB8-3;Q9UQB8-5;Q9UQB8-4;Q9UQB8-2;Q9UQB8;I3L4C2;Q9UQB8-6;B4DWA1	Brain-specific angiogenesis inhibitor 1-associated protein 2	BAIAP2	sp|Q9UQB8-3|BAIP2_HUMAN Isoform 3 of Brain-specific angiogenesis inhibitor 1-associated protein 2 OS=Homo sapiens OX=9606 GN=BAIAP2;sp|Q9UQB8-5|BAIP2_HUMAN Isoform 5 of Brain-specific angiogenesis inhibitor 1-associated protein 2 OS=Homo sapiens OX=9606 GN	21	20	20	20	57	56.625	0	161.59	173930000	66		+	3.61994	0	9.33015
2653	Q9HCM4-2;Q9HCM4-4;Q9HCM4-3;Q9HCM4	Q9HCM4-2;Q9HCM4-4;Q9HCM4-3;Q9HCM4	Band 4.1-like protein 5	EPB41L5	sp|Q9HCM4-2|E41L5_HUMAN Isoform 2 of Band 4.1-like protein 5 OS=Homo sapiens OX=9606 GN=EPB41L5;sp|Q9HCM4-4|E41L5_HUMAN Isoform 4 of Band 4.1-like protein 5 OS=Homo sapiens OX=9606 GN=EPB41L5;sp|Q9HCM4-3|E41L5_HUMAN Isoform 3 of Band 4.1-like protein 5 OS=	4	9	9	9	21	57.885	0	32.233	63598000	21		+	4.93418	0	9.31854
2617	Q9H329-2;Q9H329	Q9H329-2;Q9H329	Band 4.1-like protein 4B	EPB41L4B	sp|Q9H329-2|E41LB_HUMAN Isoform 2 of Band 4.1-like protein 4B OS=Homo sapiens OX=9606 GN=EPB41L4B;sp|Q9H329|E41LB_HUMAN Band 4.1-like protein 4B OS=Homo sapiens OX=9606 GN=EPB41L4B PE=2 SV=2	2	7	7	7	12.7	58.566	0	55.782	38403000	20		+	3.52728	0	9.31563
2761	Q9UHN6-2;Q9UHN6;F5H6B2;B4E1B9;H3BLX9;H3BLY0;Q86WI1	Q9UHN6-2;Q9UHN6;F5H6B2	Transmembrane protein 2	TMEM2	sp|Q9UHN6-2|CEIP2_HUMAN Isoform 2 of Cell surface hyaluronidase OS=Homo sapiens OX=9606 GN=CEMIP2;sp|Q9UHN6|CEIP2_HUMAN Cell surface hyaluronidase OS=Homo sapiens OX=9606 GN=CEMIP2 PE=1 SV=1;tr|F5H6B2|F5H6B2_HUMAN Cell surface hyaluronidase OS=Homo sapiens	7	20	20	20	15	147.44	0	44.827	25681000	35			5.96341	0	9.29342
2288	Q8IVF2-3;Q8IVF2;Q8IVF2-2	Q8IVF2-3;Q8IVF2	Protein AHNAK2	AHNAK2	sp|Q8IVF2-3|AHNK2_HUMAN Isoform 3 of Protein AHNAK2 OS=Homo sapiens OX=9606 GN=AHNAK2;sp|Q8IVF2|AHNK2_HUMAN Protein AHNAK2 OS=Homo sapiens OX=9606 GN=AHNAK2 PE=1 SV=2	3	42	42	42	21.9	605.64	0	183.53	36200000	109			6.39254	0	9.28836
1989	Q13442;F8WBW6	Q13442	28 kDa heat- and acid-stable phosphoprotein	PDAP1	sp|Q13442|HAP28_HUMAN 28 kDa heat- and acid-stable phosphoprotein OS=Homo sapiens OX=9606 GN=PDAP1 PE=1 SV=1	2	8	8	8	28.7	20.63	0	26.568	143630000	22			3.01912	7.38255e-05	9.2777
2201	Q6P996-4;Q6P996-5;Q6P996;H3BND4;Q6P996-3;Q86XE2;Q6XYB5;Q6P996-2;Q6P474;H3BPV5;H3BM88;A0A0J9YXH6;J3KNK7	Q6P996-4;Q6P996-5;Q6P996;H3BND4;Q6P996-3	Pyridoxal-dependent decarboxylase domain-containing protein 1	PDXDC1	sp|Q6P996-4|PDXD1_HUMAN Isoform 4 of Pyridoxal-dependent decarboxylase domain-containing protein 1 OS=Homo sapiens OX=9606 GN=PDXDC1;sp|Q6P996-5|PDXD1_HUMAN Isoform 5 of Pyridoxal-dependent decarboxylase domain-containing protein 1 OS=Homo sapiens OX=9606	13	16	16	16	24.3	83.571	0	85.17	80748000	42		+	2.83698	0.000233533	9.26922
1986	Q13425;Q13425-2;H0YCS0;A0A140TA73;A0A0G2JM75;J3KT21;H7BY41;A0A3B3ITC2;Q13884-2;Q13884	Q13425;Q13425-2	Beta-2-syntrophin	SNTB2	sp|Q13425|SNTB2_HUMAN Beta-2-syntrophin OS=Homo sapiens OX=9606 GN=SNTB2 PE=1 SV=1;sp|Q13425-2|SNTB2_HUMAN Isoform 2 of Beta-2-syntrophin OS=Homo sapiens OX=9606 GN=SNTB2	10	14	14	14	28.3	57.949	0	48.233	87209000	37			3.97235	0	9.19419
864	F5GZS6;J3KPF3;P08195-3;P08195;P08195-4;P08195-2;H0YFS2;F5H0E2;F5GZI0;F5H867;F5GZR9;H0YFX4	F5GZS6;J3KPF3;P08195-3;P08195;P08195-4;P08195-2	4F2 cell-surface antigen heavy chain	SLC3A2	tr|F5GZS6|F5GZS6_HUMAN 4F2 cell-surface antigen heavy chain OS=Homo sapiens OX=9606 GN=SLC3A2 PE=1 SV=1;tr|J3KPF3|J3KPF3_HUMAN 4F2 cell-surface antigen heavy chain OS=Homo sapiens OX=9606 GN=SLC3A2 PE=1 SV=1;sp|P08195-3|4F2_HUMAN Isoform 3 of 4F2 cell-surf	12	17	17	17	29	64.872	0	68.711	220590000	65		+	3.15433	8.05861e-05	9.1936
242	A0A0G2JNW7;Q9Y666;A0A0U1RR18;H0YB78;A0A0G2JQE3;Q9Y666-2	A0A0G2JNW7;Q9Y666;A0A0U1RR18;H0YB78	Solute carrier family 12 member 7	SLC12A7	tr|A0A0G2JNW7|A0A0G2JNW7_HUMAN Solute carrier family 12 member 7 OS=Homo sapiens OX=9606 GN=SLC12A7 PE=1 SV=1;sp|Q9Y666|S12A7_HUMAN Solute carrier family 12 member 7 OS=Homo sapiens OX=9606 GN=SLC12A7 PE=1 SV=3;tr|A0A0U1RR18|A0A0U1RR18_HUMAN Solute carrier	6	19	19	16	21	119.13	0	323.31	127890000	53			3.4987	0	9.17172
154	J3KNW4;A0A0A0MSG2;Q14192	J3KNW4;A0A0A0MSG2;Q14192	Four and a half LIM domains protein 2	FHL2	tr|J3KNW4|J3KNW4_HUMAN Four and a half LIM domains protein 2 OS=Homo sapiens OX=9606 GN=FHL2 PE=1 SV=1;tr|A0A0A0MSG2|A0A0A0MSG2_HUMAN Four and a half LIM domains protein 2 OS=Homo sapiens OX=9606 GN=FHL2 PE=1 SV=1;sp|Q14192|FHL2_HUMAN Four and a half LIM d	3	4	4	4	8.7	44.205	0	35.217	29352000	11			5.50973	0	9.16499
386	B4DKB2;A0A3B3ISF9;P42892-3;P42892-2;P42892-4;P42892	B4DKB2;A0A3B3ISF9;P42892-3;P42892-2;P42892-4;P42892	Endothelin-converting enzyme 1	ECE1	tr|B4DKB2|B4DKB2_HUMAN Endothelin-converting enzyme 1 OS=Homo sapiens OX=9606 GN=ECE1 PE=1 SV=1;tr|A0A3B3ISF9|A0A3B3ISF9_HUMAN Endothelin-converting enzyme 1 OS=Homo sapiens OX=9606 GN=ECE1 PE=1 SV=1;sp|P42892-3|ECE1_HUMAN Isoform C of Endothelin-convertin	6	4	4	4	8.5	83.573	0	33.311	30547000	12			4.47441	0	9.1602
2893	Q9Y6M7-6;Q9Y6M7-9;Q9Y6M7-13;Q9Y6M7-7;Q9Y6M7-12;Q9Y6M7-8;E9PFN4;Q9Y6M7-2;C9JRP1;A0A0A0MST8;Q9Y6M7;Q9Y6M7-11;Q9Y6M7-4;Q9Y6M7-3;Q9Y6M7-14;Q9Y6M7-10;H7C3C4;Q9Y6M7-5	Q9Y6M7-6;Q9Y6M7-9;Q9Y6M7-13;Q9Y6M7-7;Q9Y6M7-12;Q9Y6M7-8;E9PFN4;Q9Y6M7-2;C9JRP1;A0A0A0MST8;Q9Y6M7;Q9Y6M7-11;Q9Y6M7-4;Q9Y6M7-3;Q9Y6M7-14;Q9Y6M7-10;H7C3C4;Q9Y6M7-5	Sodium bicarbonate cotransporter 3;Anion exchange protein	SLC4A7	sp|Q9Y6M7-6|S4A7_HUMAN Isoform 6 of Sodium bicarbonate cotransporter 3 OS=Homo sapiens OX=9606 GN=SLC4A7;sp|Q9Y6M7-9|S4A7_HUMAN Isoform 9 of Sodium bicarbonate cotransporter 3 OS=Homo sapiens OX=9606 GN=SLC4A7;sp|Q9Y6M7-13|S4A7_HUMAN Isoform 13 of Sodium b	18	21	21	20	20.8	127.36	0	147.58	53865000	51		+	4.41619	0	9.1508
2130	Q5JTV8-3;A0A0A0MSK5;J3KN66;Q5JTV8;Q5JTV8-2;H0YD16;H0YDU3;H0Y4R4	Q5JTV8-3;A0A0A0MSK5;J3KN66;Q5JTV8;Q5JTV8-2	Torsin-1A-interacting protein 1	TOR1AIP1	sp|Q5JTV8-3|TOIP1_HUMAN Isoform 3 of Torsin-1A-interacting protein 1 OS=Homo sapiens OX=9606 GN=TOR1AIP1;tr|A0A0A0MSK5|A0A0A0MSK5_HUMAN Torsin-1A-interacting protein 1 OS=Homo sapiens OX=9606 GN=TOR1AIP1 PE=1 SV=1;tr|J3KN66|J3KN66_HUMAN Torsin-1A-interacti	8	7	7	7	21.1	66.319	0	45.272	28295000	15		+	4.74956	0	9.14913
2625	Q9H4G0-4;Q9H4G0-2;A0A0C4DH22;Q9H4G0-3;Q9H4G0;A0A1B0GTW6;Q4VXN0;H0Y482;H7C2K6;X6RC15;Q4VXN5;Q4VXN1;Q4VXN6	Q9H4G0-4;Q9H4G0-2;A0A0C4DH22;Q9H4G0-3;Q9H4G0	Band 4.1-like protein 1	EPB41L1	sp|Q9H4G0-4|E41L1_HUMAN Isoform 4 of Band 4.1-like protein 1 OS=Homo sapiens OX=9606 GN=EPB41L1;sp|Q9H4G0-2|E41L1_HUMAN Isoform 2 of Band 4.1-like protein 1 OS=Homo sapiens OX=9606 GN=EPB41L1;tr|A0A0C4DH22|A0A0C4DH22_HUMAN Band 4.1-like protein 1 OS=Homo s	13	14	13	13	24.1	78.83	0	49.138	87293000	52		+	2.45181	0.000264339	9.13625
1524	R4GNH3;P17980;E9PM69;E9PKD5;E9PN50;E9PMD8;E9PLG2	R4GNH3;P17980;E9PM69;E9PKD5	26S protease regulatory subunit 6A	PSMC3	tr|R4GNH3|R4GNH3_HUMAN 26S proteasome regulatory subunit 6A OS=Homo sapiens OX=9606 GN=PSMC3 PE=1 SV=1;sp|P17980|PRS6A_HUMAN 26S proteasome regulatory subunit 6A OS=Homo sapiens OX=9606 GN=PSMC3 PE=1 SV=3;tr|E9PM69|E9PM69_HUMAN 26S proteasome regulatory su	7	9	9	9	29.3	47.352	0	78.481	33377000	19			2.98432	7.17781e-05	9.10667
1504	P16333;C9J0K5;C9K098;C9JVV5;H7C5C7;C9J869;P16333-2;C9JAB9	P16333;C9J0K5;C9K098;C9JVV5;H7C5C7;C9J869;P16333-2	Cytoplasmic protein NCK1	NCK1	sp|P16333|NCK1_HUMAN Cytoplasmic protein NCK1 OS=Homo sapiens OX=9606 GN=NCK1 PE=1 SV=1;tr|C9J0K5|C9J0K5_HUMAN Cytoplasmic protein NCK1 (Fragment) OS=Homo sapiens OX=9606 GN=NCK1 PE=1 SV=1;tr|C9K098|C9K098_HUMAN Cytoplasmic protein NCK1 (Fragment) OS=Homo	8	6	6	6	13.8	42.864	0	11.783	29513000	13			4.74046	0	9.07836
1933	Q07960;H0YE29;E9PNR6	Q07960;H0YE29	Rho GTPase-activating protein 1	ARHGAP1	sp|Q07960|RHG01_HUMAN Rho GTPase-activating protein 1 OS=Homo sapiens OX=9606 GN=ARHGAP1 PE=1 SV=1;tr|H0YE29|H0YE29_HUMAN Rho GTPase-activating protein 1 (Fragment) OS=Homo sapiens OX=9606 GN=ARHGAP1 PE=1 SV=1	3	15	15	15	42.6	50.435	0	84.704	149570000	48		+	3.28842	8.76494e-05	9.06092
538	B7Z2R7;Q5T8D3-2;Q5T8D3-3;Q5T8D3;X6RDD7;Q5T8E0;Q5T8D3-4	B7Z2R7;Q5T8D3-2;Q5T8D3-3;Q5T8D3;X6RDD7;Q5T8E0	Acyl-CoA-binding domain-containing protein 5	ACBD5	tr|B7Z2R7|B7Z2R7_HUMAN Acyl-CoA-binding domain-containing protein 5 OS=Homo sapiens OX=9606 GN=ACBD5 PE=1 SV=1;sp|Q5T8D3-2|ACBD5_HUMAN Isoform 2 of Acyl-CoA-binding domain-containing protein 5 OS=Homo sapiens OX=9606 GN=ACBD5;sp|Q5T8D3-3|ACBD5_HUMAN Isofor	7	3	3	3	6.9	58.792	0	9.3071	21641000	8			7.5676	0	9.02792
1360	O95487-2;O95487;O95487-3	O95487-2;O95487;O95487-3	Protein transport protein Sec24B	SEC24B	sp|O95487-2|SC24B_HUMAN Isoform 2 of Protein transport protein Sec24B OS=Homo sapiens OX=9606 GN=SEC24B;sp|O95487|SC24B_HUMAN Protein transport protein Sec24B OS=Homo sapiens OX=9606 GN=SEC24B PE=1 SV=2;sp|O95487-3|SC24B_HUMAN Isoform 3 of Protein transpor	3	10	8	8	9.8	133.63	0	59.994	52072000	25		+	4.44178	0	9.02133
1958	Q12923-3;Q12923;Q12923-4;Q12923-2;D6R9M4	Q12923-3;Q12923;Q12923-4;Q12923-2	Tyrosine-protein phosphatase non-receptor type 13	PTPN13	sp|Q12923-3|PTN13_HUMAN Isoform 3 of Tyrosine-protein phosphatase non-receptor type 13 OS=Homo sapiens OX=9606 GN=PTPN13;sp|Q12923|PTN13_HUMAN Tyrosine-protein phosphatase non-receptor type 13 OS=Homo sapiens OX=9606 GN=PTPN13 PE=1 SV=2;sp|Q12923-4|PTN13_H	5	25	25	25	10.3	274.93	0	118.71	39782000	65		+	5.64305	0	9.01602
121	A0A088AWN2;Q8TBZ3;Q8TBZ3-2;Q8TBZ3-7;Q8TBZ3-5;Q8TBZ3-6;Q8TBZ3-4;H0YKE8;Q8TBZ3-3;Q8TBZ3-8;G3V5V2;H0YNU0	A0A088AWN2;Q8TBZ3;Q8TBZ3-2;Q8TBZ3-7;Q8TBZ3-5;Q8TBZ3-6;Q8TBZ3-4	WD repeat-containing protein 20	WDR20	tr|A0A088AWN2|A0A088AWN2_HUMAN WD repeat-containing protein 20 OS=Homo sapiens OX=9606 GN=WDR20 PE=1 SV=1;sp|Q8TBZ3|WDR20_HUMAN WD repeat-containing protein 20 OS=Homo sapiens OX=9606 GN=WDR20 PE=1 SV=2;sp|Q8TBZ3-2|WDR20_HUMAN Isoform 2 of WD repeat-contai	12	13	13	13	27.5	67.475	0	62.304	66862000	28			3.1801	8.14815e-05	9.01261
1659	P42167;G5E972;P42167-2;P42167-3;P42166;H0YJH7	P42167;G5E972;P42167-2	Lamina-associated polypeptide 2, isoforms beta/gamma;Thymopoietin;Thymopentin	TMPO	sp|P42167|LAP2B_HUMAN Lamina-associated polypeptide 2, isoforms beta/gamma OS=Homo sapiens OX=9606 GN=TMPO PE=1 SV=2;tr|G5E972|G5E972_HUMAN Lamina-associated polypeptide 2, isoforms beta/gamma OS=Homo sapiens OX=9606 GN=TMPO PE=1 SV=1;sp|P42167-2|LAP2B_HUM	6	27	27	27	55.5	50.67	0	119.32	630070000	83			2.6748	0.000216066	9.00335
358	A0A2R8Y7R9;Q13136;Q13136-2;E9PJZ7;H0YEF9;H0YDW2;E9PPF6;G3V200;O75334-6;O75334-5;O75334-4;O75334-3;O75334;A0A1B0GVT3;H0YHK3;O75334-2;E9PID5;H0YD72;O75334-8;O75334-7;R4GNF1;A0A3B3ITS2;H0YIJ4;H0YHJ4;R4GN36;B1APN9;O75335;F8VWR9;H0YH95;M0QZB5;O75335-2;O75335-1	A0A2R8Y7R9;Q13136;Q13136-2;E9PJZ7	Liprin-alpha-1	PPFIA1	tr|A0A2R8Y7R9|A0A2R8Y7R9_HUMAN Liprin-alpha-1 (Fragment) OS=Homo sapiens OX=9606 GN=PPFIA1 PE=1 SV=1;sp|Q13136|LIPA1_HUMAN Liprin-alpha-1 OS=Homo sapiens OX=9606 GN=PPFIA1 PE=1 SV=1;sp|Q13136-2|LIPA1_HUMAN Isoform 2 of Liprin-alpha-1 OS=Homo sapiens OX=960	32	27	27	24	29.2	138.52	0	169.61	95340000	79		+	5.67432	0	8.98843
2544	Q9BTX1-6;Q9BTX1-5;Q9BTX1-2;Q9BTX1;Q9BTX1-3;Q9BTX1-4	Q9BTX1-6;Q9BTX1-5;Q9BTX1-2;Q9BTX1;Q9BTX1-3	Nucleoporin NDC1	NDC1	sp|Q9BTX1-6|NDC1_HUMAN Isoform 6 of Nucleoporin NDC1 OS=Homo sapiens OX=9606 GN=NDC1;sp|Q9BTX1-5|NDC1_HUMAN Isoform 5 of Nucleoporin NDC1 OS=Homo sapiens OX=9606 GN=NDC1;sp|Q9BTX1-2|NDC1_HUMAN Isoform 2 of Nucleoporin NDC1 OS=Homo sapiens OX=9606 GN=NDC1;s	6	8	8	8	20.9	63.157	0	49.12	29544000	12		+	5.99129	0	8.98443
1907	Q01970-2;Q01970	Q01970-2;Q01970	1-phosphatidylinositol 4,5-bisphosphate phosphodiesterase beta-3	PLCB3	sp|Q01970-2|PLCB3_HUMAN Isoform 2 of 1-phosphatidylinositol 4,5-bisphosphate phosphodiesterase beta-3 OS=Homo sapiens OX=9606 GN=PLCB3;sp|Q01970|PLCB3_HUMAN 1-phosphatidylinositol 4,5-bisphosphate phosphodiesterase beta-3 OS=Homo sapiens OX=9606 GN=PLCB3 P	2	14	14	14	11.9	131.2	0	37.21	38788000	31			4.67149	0	8.97957
2795	Q9UMD9-2;Q9UMD9;A0A3B3ITM2;A2A2Y8;A0A3B3IUC2	Q9UMD9-2;Q9UMD9;A0A3B3ITM2;A2A2Y8	Collagen alpha-1(XVII) chain;120 kDa linear IgA disease antigen;97 kDa linear IgA disease antigen	COL17A1	sp|Q9UMD9-2|COHA1_HUMAN Isoform 2 of Collagen alpha-1(XVII) chain OS=Homo sapiens OX=9606 GN=COL17A1;sp|Q9UMD9|COHA1_HUMAN Collagen alpha-1(XVII) chain OS=Homo sapiens OX=9606 GN=COL17A1 PE=1 SV=3;tr|A0A3B3ITM2|A0A3B3ITM2_HUMAN Collagen alpha-1(XVII) chain	5	5	5	5	4.7	142.34	0	43.766	21836000	15			4.14844	0	8.97043
283	F5GZ78;A0A1B0GTU4;P49023-2;P49023;P49023-3;F5H836;A0A1B0GU60;P49023-4	F5GZ78;A0A1B0GTU4;P49023-2;P49023;P49023-3;F5H836;A0A1B0GU60	Paxillin	PXN	tr|F5GZ78|F5GZ78_HUMAN Paxillin OS=Homo sapiens OX=9606 GN=PXN PE=1 SV=1;tr|A0A1B0GTU4|A0A1B0GTU4_HUMAN Paxillin OS=Homo sapiens OX=9606 GN=PXN PE=1 SV=1;sp|P49023-2|PAXI_HUMAN Isoform Alpha of Paxillin OS=Homo sapiens OX=9606 GN=PXN;sp|P49023|PAXI_HUMAN P	8	3	3	3	8.1	64.232	0	13.505	18747000	7			5.07292	0	8.96473
704	D6RD69;Q9Y6B6;X1WI22;D6RAA2;Q5SQT8;D6RDB2;D6R9R5;Q9H029	D6RD69;Q9Y6B6;X1WI22;D6RAA2;Q5SQT8;D6RDB2	GTP-binding protein SAR1b	SAR1B;SAR1A	tr|D6RD69|D6RD69_HUMAN GTP-binding protein SAR1b (Fragment) OS=Homo sapiens OX=9606 GN=SAR1B PE=1 SV=1;sp|Q9Y6B6|SAR1B_HUMAN GTP-binding protein SAR1b OS=Homo sapiens OX=9606 GN=SAR1B PE=1 SV=1;tr|X1WI22|X1WI22_HUMAN GTP-binding protein SAR1a (Fragment) OS	8	3	3	1	20	19.047	0	5.7476	77444000	8			2.68783	0.00021727	8.94935
772	E7EX17;P23588;P23588-2;F8VX11;F8VP89;F8W0K0;F8VSC7;F8VYE9;F8VRU1;REV__F8VX11;REV__P23588-2;REV__P23588;REV__E7EX17	E7EX17;P23588;P23588-2;F8VX11	Eukaryotic translation initiation factor 4B	EIF4B	tr|E7EX17|E7EX17_HUMAN Eukaryotic translation initiation factor 4B OS=Homo sapiens OX=9606 GN=EIF4B PE=1 SV=1;sp|P23588|IF4B_HUMAN Eukaryotic translation initiation factor 4B OS=Homo sapiens OX=9606 GN=EIF4B PE=1 SV=2;sp|P23588-2|IF4B_HUMAN Isoform 2 of Eu	13	32	32	32	51.8	69.697	0	124.14	457840000	99			2.2612	0.000575251	8.9446
1919	Q04656-5;Q04656;Q04656-2;Q04656-3;Q04656-4;F5H562;E7ET55;F5H748;B7ZLR4;P35670-2;P35670-3;P35670-4;P35670	Q04656-5;Q04656;Q04656-2;Q04656-3;Q04656-4	Copper-transporting ATPase 1	ATP7A	sp|Q04656-5|ATP7A_HUMAN Isoform 5 of Copper-transporting ATPase 1 OS=Homo sapiens OX=9606 GN=ATP7A;sp|Q04656|ATP7A_HUMAN Copper-transporting ATPase 1 OS=Homo sapiens OX=9606 GN=ATP7A PE=1 SV=4;sp|Q04656-2|ATP7A_HUMAN Isoform 1 of Copper-transporting ATPase	13	9	9	9	7.7	154.35	0	40.83	21638000	30			5.14418	0	8.93671
982	H0YC42;P55327-2;P55327;P55327-3;P55327-4;P55327-7;P55327-5;P55327-6;E5RK35	H0YC42;P55327-2;P55327;P55327-3;P55327-4;P55327-7;P55327-5;P55327-6	Tumor protein D52	TPD52	tr|H0YC42|H0YC42_HUMAN Uncharacterized protein OS=Homo sapiens OX=9606 PE=1 SV=2;sp|P55327-2|TPD52_HUMAN Isoform 2 of Tumor protein D52 OS=Homo sapiens OX=9606 GN=TPD52;sp|P55327|TPD52_HUMAN Tumor protein D52 OS=Homo sapiens OX=9606 GN=TPD52 PE=1 SV=2;sp|P	9	3	3	3	12.9	31.17	0	29.715	65391000	12			3.14135	7.94224e-05	8.8844
2076	Q15758;M0QXM4;Q15758-3;Q15758-2;M0QX44;M0R144	Q15758;M0QXM4;Q15758-3;Q15758-2	Neutral amino acid transporter B(0);Amino acid transporter	SLC1A5	sp|Q15758|AAAT_HUMAN Neutral amino acid transporter B(0) OS=Homo sapiens OX=9606 GN=SLC1A5 PE=1 SV=2;tr|M0QXM4|M0QXM4_HUMAN Amino acid transporter OS=Homo sapiens OX=9606 GN=SLC1A5 PE=1 SV=1;sp|Q15758-3|AAAT_HUMAN Isoform 3 of Neutral amino acid transporte	6	5	5	5	11.6	56.598	0	19.079	52310000	10		+	6.60262	0	8.88329
1191	O00151	O00151	PDZ and LIM domain protein 1	PDLIM1	sp|O00151|PDLI1_HUMAN PDZ and LIM domain protein 1 OS=Homo sapiens OX=9606 GN=PDLIM1 PE=1 SV=4	1	5	5	5	23.4	36.071	0	29.126	37637000	10			4.69234	0	8.87382
2212	Q6WKZ4;Q6WKZ4-3;E7EX40;Q6WKZ4-5;Q6WKZ4-2;Q6WKZ4-1	Q6WKZ4;Q6WKZ4-3;E7EX40	Rab11 family-interacting protein 1	RAB11FIP1	sp|Q6WKZ4|RFIP1_HUMAN Rab11 family-interacting protein 1 OS=Homo sapiens OX=9606 GN=RAB11FIP1 PE=1 SV=3;sp|Q6WKZ4-3|RFIP1_HUMAN Isoform 2 of Rab11 family-interacting protein 1 OS=Homo sapiens OX=9606 GN=RAB11FIP1;tr|E7EX40|E7EX40_HUMAN Rab11 family-interac	6	14	14	11	9.4	137.17	0	76.213	38327000	38		+	2.58595	0.000206349	8.86156
2529	Q99961;M0R0I3;Q99961-3;M0QYE0;Q99961-2;Q99962	Q99961;M0R0I3;Q99961-3;M0QYE0	Endophilin-A2	SH3GL1	sp|Q99961|SH3G1_HUMAN Endophilin-A2 OS=Homo sapiens OX=9606 GN=SH3GL1 PE=1 SV=1;tr|M0R0I3|M0R0I3_HUMAN Endophilin-A2 (Fragment) OS=Homo sapiens OX=9606 GN=SH3GL1 PE=1 SV=1;sp|Q99961-3|SH3G1_HUMAN Isoform 3 of Endophilin-A2 OS=Homo sapiens OX=9606 GN=SH3GL1	6	7	7	7	22.3	41.489	0	27.614	96765000	20	76		3.11657	7.78761e-05	8.86142
1349	O95292;E5RK64;O95292-2	O95292	Vesicle-associated membrane protein-associated protein B/C	VAPB	sp|O95292|VAPB_HUMAN Vesicle-associated membrane protein-associated protein B/C OS=Homo sapiens OX=9606 GN=VAPB PE=1 SV=3	3	11	10	10	41.2	27.228	0	51.908	162660000	32		+	2.51878	0.000201031	8.84299
1281	O60493;O60493-4;O60493-2;O60493-3	O60493;O60493-4;O60493-2	Sorting nexin-3	SNX3	sp|O60493|SNX3_HUMAN Sorting nexin-3 OS=Homo sapiens OX=9606 GN=SNX3 PE=1 SV=3;sp|O60493-4|SNX3_HUMAN Isoform 4 of Sorting nexin-3 OS=Homo sapiens OX=9606 GN=SNX3;sp|O60493-2|SNX3_HUMAN Isoform 2 of Sorting nexin-3 OS=Homo sapiens OX=9606 GN=SNX3	4	14	14	13	67.3	18.762	0	31.388	599040000	48			2.72796	0.000220963	8.83079
2578	Q9BZQ8;H0Y7M9	Q9BZQ8;H0Y7M9	Protein Niban	FAM129A	sp|Q9BZQ8|NIBA1_HUMAN Protein Niban 1 OS=Homo sapiens OX=9606 GN=NIBAN1 PE=1 SV=1;tr|H0Y7M9|H0Y7M9_HUMAN Niban apoptosis regulator 1 (Fragment) OS=Homo sapiens OX=9606 GN=NIBAN1 PE=1 SV=1	2	6	6	6	4.4	103.13	0	16.48	59358000	20			3.59335	0	8.82747
2758	Q9UHD8-5;Q9UHD8-7;Q9UHD8-2;Q9UHD8;Q9UHD8-3;Q9UHD8-4;Q9UHD8-9;Q9UHD8-8;K7EL40;K7EK18;K7ER52;K7EIE4;K7EQD7;K7EIR4;K7EKN4;K7EN52;K7ENQ5;K7EJ51;K7EJZ2;K7ELJ9;K7ER14;K7ENL0;K7EJV0;K7EPY1;K7EJL9;K7ERG1;K7ER34	Q9UHD8-5;Q9UHD8-7;Q9UHD8-2;Q9UHD8;Q9UHD8-3;Q9UHD8-4;Q9UHD8-9;Q9UHD8-8	Septin-9	Septin-9	sp|Q9UHD8-5|SEPT9_HUMAN Isoform 5 of Septin-9 OS=Homo sapiens OX=9606 GN=SEPTIN9;sp|Q9UHD8-7|SEPT9_HUMAN Isoform 7 of Septin-9 OS=Homo sapiens OX=9606 GN=SEPTIN9;sp|Q9UHD8-2|SEPT9_HUMAN Isoform 2 of Septin-9 OS=Homo sapiens OX=9606 GN=SEPTIN9;sp|Q9UHD8|SEP	27	21	21	21	43	64.681	0	124.1	85953000	40			3.4638	0	8.81072
1284	Q5VUC6;O60551	Q5VUC6;O60551	Glycylpeptide N-tetradecanoyltransferase;Glycylpeptide N-tetradecanoyltransferase 2	NMT2	tr|Q5VUC6|Q5VUC6_HUMAN Glycylpeptide N-tetradecanoyltransferase OS=Homo sapiens OX=9606 GN=NMT2 PE=1 SV=1;sp|O60551|NMT2_HUMAN Glycylpeptide N-tetradecanoyltransferase 2 OS=Homo sapiens OX=9606 GN=NMT2 PE=1 SV=1	2	7	7	6	16.9	56.716	0	18.01	35281000	18			5.28733	0	8.78082
2883	Q9Y679;Q9Y679-3	Q9Y679;Q9Y679-3	Ancient ubiquitous protein 1	AUP1	sp|Q9Y679|AUP1_HUMAN Ancient ubiquitous protein 1 OS=Homo sapiens OX=9606 GN=AUP1 PE=1 SV=2;sp|Q9Y679-3|AUP1_HUMAN Isoform 2 of Ancient ubiquitous protein 1 OS=Homo sapiens OX=9606 GN=AUP1	2	7	7	7	16.8	45.786	0	23.015	19346000	11			3.75177	0	8.764
1586	P27824-3;P27824;P27824-2;D6RGY2;D6RFL1;D6RAU8;D6RB85;D6RDP7;H0Y9Q7	P27824-3;P27824;P27824-2;D6RGY2	Calnexin	CANX	sp|P27824-3|CALX_HUMAN Isoform 3 of Calnexin OS=Homo sapiens OX=9606 GN=CANX;sp|P27824|CALX_HUMAN Calnexin OS=Homo sapiens OX=9606 GN=CANX PE=1 SV=2;sp|P27824-2|CALX_HUMAN Isoform 2 of Calnexin OS=Homo sapiens OX=9606 GN=CANX;tr|D6RGY2|D6RGY2_HUMAN Calnexi	9	6	6	6	16.7	55.597	0	22.843	39825000	19		+	5.05905	0	8.76158
2731	Q9P206;Q9P206-3;Q9P206-2;Q9P206-4	Q9P206;Q9P206-3;Q9P206-2	Uncharacterized protein KIAA1522	KIAA1522	sp|Q9P206|K1522_HUMAN Uncharacterized protein KIAA1522 OS=Homo sapiens OX=9606 GN=KIAA1522 PE=1 SV=2;sp|Q9P206-3|K1522_HUMAN Isoform 3 of Uncharacterized protein KIAA1522 OS=Homo sapiens OX=9606 GN=KIAA1522;sp|Q9P206-2|K1522_HUMAN Isoform 2 of Uncharacteri	4	7	7	7	8.9	107.09	0	21.898	23185000	20			5.82259	0	8.75667
2145	Q5T0W9	Q5T0W9	Protein FAM83B	FAM83B	sp|Q5T0W9|FA83B_HUMAN Protein FAM83B OS=Homo sapiens OX=9606 GN=FAM83B PE=1 SV=1	1	14	14	14	19.1	114.8	0	42.066	22416000	30		+	6.15146	0	8.75305
2241	Q7Z2W4;C9J6P4;Q7Z2W4-2;Q7Z2W4-3;Q7Z2W4-4;H7C5K1;Q7Z2W4-5	Q7Z2W4;C9J6P4;Q7Z2W4-2;Q7Z2W4-3	Zinc finger CCCH-type antiviral protein 1	ZC3HAV1	sp|Q7Z2W4|ZCCHV_HUMAN Zinc finger CCCH-type antiviral protein 1 OS=Homo sapiens OX=9606 GN=ZC3HAV1 PE=1 SV=3;tr|C9J6P4|C9J6P4_HUMAN Zinc finger CCCH-type antiviral protein 1 OS=Homo sapiens OX=9606 GN=ZC3HAV1 PE=1 SV=1;sp|Q7Z2W4-2|ZCCHV_HUMAN Isoform 2 of	7	13	13	13	19.5	101.43	0	56.021	22825000	32		+	4.04331	0	8.74523
2640	Q9H8Y8;Q9H8Y8-3;Q9H8Y8-2;C9J9V9;H7C0J2;C9J0V5;G3V0G1;Q9BQQ3-2;Q9BQQ3	Q9H8Y8;Q9H8Y8-3;Q9H8Y8-2	Golgi reassembly-stacking protein 2	GORASP2	sp|Q9H8Y8|GORS2_HUMAN Golgi reassembly-stacking protein 2 OS=Homo sapiens OX=9606 GN=GORASP2 PE=1 SV=3;sp|Q9H8Y8-3|GORS2_HUMAN Isoform 3 of Golgi reassembly-stacking protein 2 OS=Homo sapiens OX=9606 GN=GORASP2;sp|Q9H8Y8-2|GORS2_HUMAN Isoform 2 of Golgi re	9	8	8	8	25.2	47.145	0	30.928	76936000	21		+	2.24868	0.000569536	8.74449
2691	Q9NUP9;G3V1D4;H0YI92;H0YIA8;O14910	Q9NUP9;G3V1D4	Protein lin-7 homolog C	LIN7C	sp|Q9NUP9|LIN7C_HUMAN Protein lin-7 homolog C OS=Homo sapiens OX=9606 GN=LIN7C PE=1 SV=1;tr|G3V1D4|G3V1D4_HUMAN Lin-7 homolog C (C. elegans), isoform CRA_b OS=Homo sapiens OX=9606 GN=LIN7C PE=1 SV=1	5	3	3	3	19.3	21.834	0	8.0172	83174000	7			3.26774	8.54369e-05	8.70614
420	A0A494C1L1;Q14739;C9JXK0;C9JES9	A0A494C1L1;Q14739;C9JXK0	Lamin-B receptor	LBR	tr|A0A494C1L1|A0A494C1L1_HUMAN Delta(14)-sterol reductase OS=Homo sapiens OX=9606 GN=LBR PE=1 SV=1;sp|Q14739|LBR_HUMAN Delta(14)-sterol reductase LBR OS=Homo sapiens OX=9606 GN=LBR PE=1 SV=2;tr|C9JXK0|C9JXK0_HUMAN Delta(14)-sterol reductase (Fragment) OS=H	4	8	8	8	23.6	46.925	0	45.055	82768000	26			2.03997	0.000671968	8.68348
421	A0A494C1L5;P50851;P50851-2;A0A494BZW2;E9PEM5;H0YAC6;A0A494C0R9;A0A3B3IS13;A0A3B3IU76;H0YA17;H0Y9N9;A0A3B3ISK3;Q8NFP9-3	A0A494C1L5;P50851;P50851-2;A0A494BZW2;E9PEM5;H0YAC6	Lipopolysaccharide-responsive and beige-like anchor protein	LRBA	tr|A0A494C1L5|A0A494C1L5_HUMAN Lipopolysaccharide-responsive and beige-like anchor protein OS=Homo sapiens OX=9606 GN=LRBA PE=1 SV=1;sp|P50851|LRBA_HUMAN Lipopolysaccharide-responsive and beige-like anchor protein OS=Homo sapiens OX=9606 GN=LRBA PE=1 SV=4;	13	30	30	28	11.4	317.79	0	129.92	19762000	65			5.01427	0	8.68221
1717	P49757-4;P49757-2;P49757-3;P49757;G3V3Z8;P49757-8;P49757-7;P49757-6;P49757-5;P49757-9;G3V3R1;G3V3M5;G3V4S6;G3V433	P49757-4;P49757-2;P49757-3;P49757;G3V3Z8;P49757-8;P49757-7;P49757-6;P49757-5;P49757-9	Protein numb homolog	NUMB	sp|P49757-4|NUMB_HUMAN Isoform 4 of Protein numb homolog OS=Homo sapiens OX=9606 GN=NUMB;sp|P49757-2|NUMB_HUMAN Isoform 2 of Protein numb homolog OS=Homo sapiens OX=9606 GN=NUMB;sp|P49757-3|NUMB_HUMAN Isoform 3 of Protein numb homolog OS=Homo sapiens OX=96	14	7	7	7	15.5	64.526	0	26.919	66476000	17		+	2.52768	0.000202073	8.67368
2441	Q96A19	Q96A19	Coiled-coil domain-containing protein 102A	CCDC102A	sp|Q96A19|C102A_HUMAN Coiled-coil domain-containing protein 102A OS=Homo sapiens OX=9606 GN=CCDC102A PE=1 SV=2	1	10	10	10	21.5	62.595	0	29.587	56006000	26			2.73377	0.000221906	8.67281
1139	K7EJC8;O95249;E9PCW1;G5E9T8;F6RU00;B4DQA8;O95249-2	K7EJC8;O95249;E9PCW1;G5E9T8;F6RU00;B4DQA8	Golgi SNAP receptor complex member 1	GOSR1	tr|K7EJC8|K7EJC8_HUMAN Golgi SNAP receptor complex member 1 OS=Homo sapiens OX=9606 GN=GOSR1 PE=1 SV=1;sp|O95249|GOSR1_HUMAN Golgi SNAP receptor complex member 1 OS=Homo sapiens OX=9606 GN=GOSR1 PE=1 SV=1;tr|E9PCW1|E9PCW1_HUMAN Golgi SNAP receptor complex	7	4	4	4	23.3	26.989	0	8.7763	21993000	5			5.98547	0	8.66563
2870	Q9Y5K6	Q9Y5K6	CD2-associated protein	CD2AP	sp|Q9Y5K6|CD2AP_HUMAN CD2-associated protein OS=Homo sapiens OX=9606 GN=CD2AP PE=1 SV=1	1	6	6	6	12.4	71.45	0	12.487	51496000	18			2.99364	7.21311e-05	8.66441
1939	Q08378-2;Q08378;Q08378-4;A0A087WV43	Q08378-2;Q08378;Q08378-4	Golgin subfamily A member 3	GOLGA3	sp|Q08378-2|GOGA3_HUMAN Isoform 2 of Golgin subfamily A member 3 OS=Homo sapiens OX=9606 GN=GOLGA3;sp|Q08378|GOGA3_HUMAN Golgin subfamily A member 3 OS=Homo sapiens OX=9606 GN=GOLGA3 PE=1 SV=2;sp|Q08378-4|GOGA3_HUMAN Isoform 3 of Golgin subfamily A member	4	18	18	18	18.7	155.68	0	161.39	21210000	37		+	3.9529	0	8.65486
1893	P98172	P98172	Ephrin-B1	EFNB1	sp|P98172|EFNB1_HUMAN Ephrin-B1 OS=Homo sapiens OX=9606 GN=EFNB1 PE=1 SV=1	1	4	4	4	15.9	38.006	0	9.5367	16515000	10		+	4.88328	0	8.63021
830	E9PMG1;H0YDT0;Q96D71-4;Q96D71-3;Q96D71;Q96D71-2;H0YE89;H7C225;H0YE73;H7C1V2;H0YCR2	E9PMG1;H0YDT0;Q96D71-4;Q96D71-3;Q96D71;Q96D71-2	RalBP1-associated Eps domain-containing protein 1	REPS1	tr|E9PMG1|E9PMG1_HUMAN RalBP1-associated Eps domain-containing protein 1 OS=Homo sapiens OX=9606 GN=REPS1 PE=1 SV=1;tr|H0YDT0|H0YDT0_HUMAN RalBP1-associated Eps domain-containing protein 1 (Fragment) OS=Homo sapiens OX=9606 GN=REPS1 PE=1 SV=1;sp|Q96D71-4|R	11	7	7	7	14.4	80.435	0	20.637	15558000	20			4.21894	0	8.62892
950	H0YAJ5;G5E9Y1;Q92870-2;Q92870;Q92870-4;H0Y9U9;H0YA92;Q92870-3;D6RDY3;H0Y943;D6RB00;D6RGD4;D6RAJ4;D6RD19;D6RB55	H0YAJ5;G5E9Y1;Q92870-2;Q92870;Q92870-4	Amyloid beta A4 precursor protein-binding family B member 2	APBB2	tr|H0YAJ5|H0YAJ5_HUMAN Amyloid-beta A4 precursor protein-binding family B member 2 (Fragment) OS=Homo sapiens OX=9606 GN=APBB2 PE=1 SV=1;tr|G5E9Y1|G5E9Y1_HUMAN Amyloid beta (A4) protein-binding, family B, member 2 (Fe65-like), isoform CRA_c OS=Homo sapiens	15	5	5	5	8.1	79.972	0	10.956	19789000	12		+	5.03194	0	8.62545
1595	P29966	P29966	Myristoylated alanine-rich C-kinase substrate	MARCKS	sp|P29966|MARCS_HUMAN Myristoylated alanine-rich C-kinase substrate OS=Homo sapiens OX=9606 GN=MARCKS PE=1 SV=4	1	5	5	5	15.1	31.554	0	28.12	23333000	15		+	4.25247	0	8.62531
1745	P52799	P52799	Ephrin-B2	EFNB2	sp|P52799|EFNB2_HUMAN Ephrin-B2 OS=Homo sapiens OX=9606 GN=EFNB2 PE=1 SV=1	1	4	4	4	19.5	36.923	0	17.118	28506000	8		+	3.85952	0	8.62293
1693	P48029;P48029-4;H7C249;H7C222;P48029-3	P48029;P48029-4	Sodium- and chloride-dependent creatine transporter 1	SLC6A8	sp|P48029|SC6A8_HUMAN Sodium- and chloride-dependent creatine transporter 1 OS=Homo sapiens OX=9606 GN=SLC6A8 PE=1 SV=1;sp|P48029-4|SC6A8_HUMAN Isoform 4 of Sodium- and chloride-dependent creatine transporter 1 OS=Homo sapiens OX=9606 GN=SLC6A8	5	3	3	1	5	70.522	0	15.132	18830000	6		+	5.34694	0	8.61814
2048	Q15056-2;Q15056	Q15056-2;Q15056	Eukaryotic translation initiation factor 4H	EIF4H	sp|Q15056-2|IF4H_HUMAN Isoform Short of Eukaryotic translation initiation factor 4H OS=Homo sapiens OX=9606 GN=EIF4H;sp|Q15056|IF4H_HUMAN Eukaryotic translation initiation factor 4H OS=Homo sapiens OX=9606 GN=EIF4H PE=1 SV=5	2	4	4	4	28.5	25.2	0	10.819	43511000	11			2.58784	0.000205805	8.61577
2310	Q8IZ21-3;Q8IZ21;Q8IZ21-2;A0A0J9YWV8;A0A0J9YVR0	Q8IZ21-3;Q8IZ21;Q8IZ21-2	Phosphatase and actin regulator 4	PHACTR4	sp|Q8IZ21-3|PHAR4_HUMAN Isoform 3 of Phosphatase and actin regulator 4 OS=Homo sapiens OX=9606 GN=PHACTR4;sp|Q8IZ21|PHAR4_HUMAN Phosphatase and actin regulator 4 OS=Homo sapiens OX=9606 GN=PHACTR4 PE=1 SV=1;sp|Q8IZ21-2|PHAR4_HUMAN Isoform 2 of Phosphatase	5	10	10	10	16.9	76.435	0	30.794	32310000	24		+	4.62455	0	8.60556
2015	Q14254;J3QLD9;E7EMK3;K7EKW9	Q14254;J3QLD9;E7EMK3	Flotillin-2	FLOT2	sp|Q14254|FLOT2_HUMAN Flotillin-2 OS=Homo sapiens OX=9606 GN=FLOT2 PE=1 SV=2;tr|J3QLD9|J3QLD9_HUMAN Flotillin-2 OS=Homo sapiens OX=9606 GN=FLOT2 PE=1 SV=1;tr|E7EMK3|E7EMK3_HUMAN Flotillin-2 OS=Homo sapiens OX=9606 GN=FLOT2 PE=1 SV=1	4	12	12	12	33.9	47.064	0	24.498	30382000	13		+	3.45124	0	8.574
1996	Q13586;G0XQ39;E9PNJ4;H0YDB2;Q13586-2;E9PIQ8;E9PRZ7;E9PR09;E9PN27	Q13586;G0XQ39;E9PNJ4;H0YDB2;Q13586-2	Stromal interaction molecule 1	STIM1	sp|Q13586|STIM1_HUMAN Stromal interaction molecule 1 OS=Homo sapiens OX=9606 GN=STIM1 PE=1 SV=3;tr|G0XQ39|G0XQ39_HUMAN STIM1L OS=Homo sapiens OX=9606 GN=STIM1 PE=1 SV=1;tr|E9PNJ4|E9PNJ4_HUMAN Stromal interaction molecule 1 OS=Homo sapiens OX=9606 GN=STIM1	9	29	29	29	37.5	77.422	0	255.64	400000000	106		+	3.14722	7.91367e-05	8.55841
2261	Q86UP2-2;Q86UP2-3;Q86UP2-4;Q86UP2;G3V4Y7	Q86UP2-2;Q86UP2-3;Q86UP2-4;Q86UP2	Kinectin	KTN1	sp|Q86UP2-2|KTN1_HUMAN Isoform 2 of Kinectin OS=Homo sapiens OX=9606 GN=KTN1;sp|Q86UP2-3|KTN1_HUMAN Isoform 3 of Kinectin OS=Homo sapiens OX=9606 GN=KTN1;sp|Q86UP2-4|KTN1_HUMAN Isoform 4 of Kinectin OS=Homo sapiens OX=9606 GN=KTN1;sp|Q86UP2|KTN1_HUMAN Kine	5	14	14	14	11.2	149.61	0	52.154	23268000	37	476		4.78231	0	8.55242
746	E9PEE2;E7EPF5;O43639;E7ERP6	E9PEE2;E7EPF5;O43639;E7ERP6	Cytoplasmic protein NCK2	NCK2	tr|E9PEE2|E9PEE2_HUMAN Cytoplasmic protein NCK2 (Fragment) OS=Homo sapiens OX=9606 GN=NCK2 PE=1 SV=1;tr|E7EPF5|E7EPF5_HUMAN Cytoplasmic protein NCK2 (Fragment) OS=Homo sapiens OX=9606 GN=NCK2 PE=1 SV=1;sp|O43639|NCK2_HUMAN Cytoplasmic protein NCK2 OS=Homo	4	3	3	3	27.3	12.562	0	5.7511	55019000	13		+	3.26185	8.47784e-05	8.54465
2627	Q9H4M9;A0A024R571;C9JC03;C9J2Z4;C9JDQ8;C9JIJ3;C9IZH1	Q9H4M9;A0A024R571;C9JC03;C9J2Z4	EH domain-containing protein 1	EHD1	sp|Q9H4M9|EHD1_HUMAN EH domain-containing protein 1 OS=Homo sapiens OX=9606 GN=EHD1 PE=1 SV=2;tr|A0A024R571|A0A024R571_HUMAN EH domain-containing protein 1 OS=Homo sapiens OX=9606 GN=EHD1 PE=1 SV=1;tr|C9JC03|C9JC03_HUMAN EH domain-containing protein 1 (Fra	7	41	41	29	76.2	60.626	0	323.31	828590000	159			4.23495	0	8.54265
995	H0YJ34;Q96AC1-2;Q96AC1;Q96AC1-3;A0A0U1RRM8;H0YJB6;G3V3J0;G3V5R2;G3V281	H0YJ34;Q96AC1-2;Q96AC1;Q96AC1-3;A0A0U1RRM8	Fermitin family homolog 2	FERMT2	tr|H0YJ34|H0YJ34_HUMAN Fermitin family homolog 2 (Fragment) OS=Homo sapiens OX=9606 GN=FERMT2 PE=1 SV=1;sp|Q96AC1-2|FERM2_HUMAN Isoform 2 of Fermitin family homolog 2 OS=Homo sapiens OX=9606 GN=FERMT2;sp|Q96AC1|FERM2_HUMAN Fermitin family homolog 2 OS=Homo	9	11	11	11	22.8	73.352	0	53.341	23926000	27		+	5.60985	0	8.54104
173	E9PMS6;A0A0A0MTE2;E9PMT2;F8WD26;J3KP06;Q8WWI1-3;Q8WWI1-5;Q8WWI1-4;Q8WWI1-2;Q8WWI1;E9PMP7;H0Y424;E9PK58;E9PJ10;E9PLU6;E9PRE3;E9PRJ0;E9PMJ6;U3KQE6;H0YDQ3;H0YDG6	E9PMS6;A0A0A0MTE2;E9PMT2;F8WD26;J3KP06;Q8WWI1-3;Q8WWI1-5;Q8WWI1-4;Q8WWI1-2;Q8WWI1;E9PMP7;H0Y424;E9PK58;E9PJ10;E9PLU6	LIM domain only protein 7	LMO7	tr|E9PMS6|E9PMS6_HUMAN LIM domain only protein 7 OS=Homo sapiens OX=9606 GN=LMO7 PE=1 SV=1;tr|A0A0A0MTE2|A0A0A0MTE2_HUMAN LIM domain only protein 7 OS=Homo sapiens OX=9606 GN=LMO7 PE=1 SV=1;tr|E9PMT2|E9PMT2_HUMAN LIM domain only protein 7 OS=Homo sapiens O	21	8	8	8	7	145.42	0	27.28	38097000	27			2.83727	0.000231111	8.5227
480	B0QY16;Q6ICG6-3;Q6ICG6;Q6ICG6-2;B0QY18;B0QY20	B0QY16;Q6ICG6-3;Q6ICG6;Q6ICG6-2	Uncharacterized protein KIAA0930	KIAA0930	tr|B0QY16|B0QY16_HUMAN Uncharacterized protein KIAA0930 (Fragment) OS=Homo sapiens OX=9606 GN=KIAA0930 PE=1 SV=1;sp|Q6ICG6-3|K0930_HUMAN Isoform 3 of Uncharacterized protein KIAA0930 OS=Homo sapiens OX=9606 GN=KIAA0930;sp|Q6ICG6|K0930_HUMAN Uncharacterized	6	4	4	4	18.3	32.451	0	7.3631	12265000	4			4.10341	0	8.48807
2463	Q96F86;H3BNJ7;H3BMB8;H3BTH0;H3BQP5;H3BU87;H3BQ37;H3BPW9;H3BTF8;H3BPN4	Q96F86	Enhancer of mRNA-decapping protein 3	EDC3	sp|Q96F86|EDC3_HUMAN Enhancer of mRNA-decapping protein 3 OS=Homo sapiens OX=9606 GN=EDC3 PE=1 SV=1	10	5	5	5	14.4	56.077	0	20.555	15948000	12			5.00386	0	8.46463
227	A0A0D9SFG6;Q99418-2;Q99418;M0R2J0;F8W8E2;G5E9B7;M0QZ92;B1AHH4;B1AHH5;B1AHH6;A0A286YF81;Q9UIA0	A0A0D9SFG6;Q99418-2;Q99418	Cytohesin-2	CYTH2	tr|A0A0D9SFG6|A0A0D9SFG6_HUMAN Cytohesin-2 OS=Homo sapiens OX=9606 GN=CYTH2 PE=1 SV=1;sp|Q99418-2|CYH2_HUMAN Isoform 2 of Cytohesin-2 OS=Homo sapiens OX=9606 GN=CYTH2;sp|Q99418|CYH2_HUMAN Cytohesin-2 OS=Homo sapiens OX=9606 GN=CYTH2 PE=1 SV=2	12	5	5	3	16.2	46.56	0	13.565	50762000	18			3.26125	8.46154e-05	8.4583
2513	Q96SU4-5;Q96SU4-4;Q96SU4-3;Q96SU4-7;Q96SU4-2;Q96SU4;Q96SU4-6;A0A096LPC8;E9PKX6;H0YCW0;E9PJ80;E9PLH0;E9PNR1;H0YE19	Q96SU4-5;Q96SU4-4;Q96SU4-3;Q96SU4-7;Q96SU4-2;Q96SU4;Q96SU4-6	Oxysterol-binding protein-related protein 9	OSBPL9	sp|Q96SU4-5|OSBL9_HUMAN Isoform 5 of Oxysterol-binding protein-related protein 9 OS=Homo sapiens OX=9606 GN=OSBPL9;sp|Q96SU4-4|OSBL9_HUMAN Isoform 4 of Oxysterol-binding protein-related protein 9 OS=Homo sapiens OX=9606 GN=OSBPL9;sp|Q96SU4-3|OSBL9_HUMAN Is	14	7	7	6	11.6	62.528	0	31.539	16518000	15			5.35038	0	8.45717
2799	Q9UMZ2-6;Q9UMZ2-9;Q9UMZ2-4;Q9UMZ2-8;Q9UMZ2-3;Q9UMZ2-7;Q9UMZ2-5;Q9UMZ2;A0A087WW94;A0A087WZF6;A0A087WZS7	Q9UMZ2-6;Q9UMZ2-9;Q9UMZ2-4;Q9UMZ2-8;Q9UMZ2-3;Q9UMZ2-7;Q9UMZ2-5;Q9UMZ2	Synergin gamma	SYNRG	sp|Q9UMZ2-6|SYNRG_HUMAN Isoform 5 of Synergin gamma OS=Homo sapiens OX=9606 GN=SYNRG;sp|Q9UMZ2-9|SYNRG_HUMAN Isoform 8 of Synergin gamma OS=Homo sapiens OX=9606 GN=SYNRG;sp|Q9UMZ2-4|SYNRG_HUMAN Isoform 3 of Synergin gamma OS=Homo sapiens OX=9606 GN=SYNRG;s	11	14	14	14	18.4	119.51	0	53.239	34838000	25			3.86957	0	8.43663
2002	Q13813;A0A0D9SGF6;Q13813-3;Q13813-2;A0A0D9SF54;A0A0D9SFF6;A0A1B0GTB7;A0A0D9SFH4;A0A1B0GUH3	Q13813;A0A0D9SGF6;Q13813-3;Q13813-2;A0A0D9SF54	Spectrin alpha chain, non-erythrocytic 1	SPTAN1	sp|Q13813|SPTN1_HUMAN Spectrin alpha chain, non-erythrocytic 1 OS=Homo sapiens OX=9606 GN=SPTAN1 PE=1 SV=3;tr|A0A0D9SGF6|A0A0D9SGF6_HUMAN Spectrin alpha chain, non-erythrocytic 1 OS=Homo sapiens OX=9606 GN=SPTAN1 PE=1 SV=1;sp|Q13813-3|SPTN1_HUMAN Isoform 3	9	79	79	79	36.5	284.54	0	323.31	135410000	232			3.62474	0	8.42003
1246	O15400-2;O15400	O15400-2;O15400	Syntaxin-7	STX7	sp|O15400-2|STX7_HUMAN Isoform 2 of Syntaxin-7 OS=Homo sapiens OX=9606 GN=STX7;sp|O15400|STX7_HUMAN Syntaxin-7 OS=Homo sapiens OX=9606 GN=STX7 PE=1 SV=4	2	8	8	8	36	27.4	0	61.26	610540000	31		+	2.85163	0.000234234	8.39328
2312	Q8IZJ1-2;Q8IZJ1	Q8IZJ1-2;Q8IZJ1	Netrin receptor UNC5B	UNC5B	sp|Q8IZJ1-2|UNC5B_HUMAN Isoform 2 of Netrin receptor UNC5B OS=Homo sapiens OX=9606 GN=UNC5B;sp|Q8IZJ1|UNC5B_HUMAN Netrin receptor UNC5B OS=Homo sapiens OX=9606 GN=UNC5B PE=1 SV=2	2	10	10	10	14.6	102.43	0	131.05	124510000	32			3.55442	0	8.3846
1816	P62140;C9JP48;C9J9S3	P62140;C9JP48	Serine/threonine-protein phosphatase PP1-beta catalytic subunit;Serine/threonine-protein phosphatase	PPP1CB	sp|P62140|PP1B_HUMAN Serine/threonine-protein phosphatase PP1-beta catalytic subunit OS=Homo sapiens OX=9606 GN=PPP1CB PE=1 SV=3;tr|C9JP48|C9JP48_HUMAN Serine/threonine-protein phosphatase (Fragment) OS=Homo sapiens OX=9606 GN=PPP1CB PE=1 SV=1	3	9	3	3	37.3	37.186	0	6.4439	48073000	13			2.16304	0.000599581	8.36152
2137	Q5M775-4;Q5M775;Q5M775-5;Q5M775-3;Q5M775-2;J3KSG2;J3QQM0;J3KRN9	Q5M775-4;Q5M775;Q5M775-5;Q5M775-3;Q5M775-2;J3KSG2;J3QQM0	Cytospin-B	SPECC1	sp|Q5M775-4|CYTSB_HUMAN Isoform 4 of Cytospin-B OS=Homo sapiens OX=9606 GN=SPECC1;sp|Q5M775|CYTSB_HUMAN Cytospin-B OS=Homo sapiens OX=9606 GN=SPECC1 PE=1 SV=1;sp|Q5M775-5|CYTSB_HUMAN Isoform 5 of Cytospin-B OS=Homo sapiens OX=9606 GN=SPECC1;sp|Q5M775-3|CYT	8	10	10	10	14.5	110.24	0	77.872	27544000	29			5.18369	0	8.35211
2762	Q9UHR4	Q9UHR4	Brain-specific angiogenesis inhibitor 1-associated protein 2-like protein 1	BAIAP2L1	sp|Q9UHR4|BI2L1_HUMAN Brain-specific angiogenesis inhibitor 1-associated protein 2-like protein 1 OS=Homo sapiens OX=9606 GN=BAIAP2L1 PE=1 SV=2	1	22	22	22	43.4	56.882	0	147.7	349710000	67			5.30642	0	8.35175
2490	Q96NC0;R4GNG8;R4GMX9	Q96NC0	Zinc finger matrin-type protein 2	ZMAT2	sp|Q96NC0|ZMAT2_HUMAN Zinc finger matrin-type protein 2 OS=Homo sapiens OX=9606 GN=ZMAT2 PE=1 SV=1	3	5	5	5	23.6	23.612	0	13.916	37861000	16			2.45042	0.000262052	8.35003
2623	Q9H490-2;Q9H490	Q9H490-2;Q9H490	Phosphatidylinositol glycan anchor biosynthesis class U protein	PIGU	sp|Q9H490-2|PIGU_HUMAN Isoform 2 of Phosphatidylinositol glycan anchor biosynthesis class U protein OS=Homo sapiens OX=9606 GN=PIGU;sp|Q9H490|PIGU_HUMAN Phosphatidylinositol glycan anchor biosynthesis class U protein OS=Homo sapiens OX=9606 GN=PIGU PE=1 SV	2	3	3	3	9.4	47.61	0	38.83	19425000	9			3.2943	8.69565e-05	8.3425
2362	R4GMW5;R4GMN1;Q8NHP6-2;Q8NHP6	R4GMW5;R4GMN1;Q8NHP6-2;Q8NHP6	Motile sperm domain-containing protein 2	MOSPD2	tr|R4GMW5|R4GMW5_HUMAN Motile sperm domain-containing protein 2 (Fragment) OS=Homo sapiens OX=9606 GN=MOSPD2 PE=1 SV=1;tr|R4GMN1|R4GMN1_HUMAN Motile sperm domain-containing protein 2 OS=Homo sapiens OX=9606 GN=MOSPD2 PE=1 SV=1;sp|Q8NHP6-2|MSPD2_HUMAN Isofo	4	3	3	3	19.1	17.383	0	6.2053	37910000	9			3.26215	8.4453e-05	8.3299
921	Q8NEC6;F8WA39;Q13613-2;Q13613;H0YDX3;H7BZJ1;E9PIH9;H7C406;E9PPP8	Q8NEC6;F8WA39;Q13613-2;Q13613;H0YDX3	Myotubularin-related protein 1	MTMR1	tr|Q8NEC6|Q8NEC6_HUMAN MTMR1 protein OS=Homo sapiens OX=9606 GN=MTMR1 PE=1 SV=1;tr|F8WA39|F8WA39_HUMAN Myotubularin-related protein 1 OS=Homo sapiens OX=9606 GN=MTMR1 PE=1 SV=1;sp|Q13613-2|MTMR1_HUMAN Isoform 1A of Myotubularin-related protein 1 OS=Homo sa	9	3	3	3	9.6	39.822	0	5.7834	21459000	4		+	6.90246	0	8.3299
2019	Q14320;B0S8I6;Q9Y247	Q14320;B0S8I6	Protein FAM50A	FAM50A	sp|Q14320|FA50A_HUMAN Protein FAM50A OS=Homo sapiens OX=9606 GN=FAM50A PE=1 SV=2;tr|B0S8I6|B0S8I6_HUMAN Protein FAM50A (Fragment) OS=Homo sapiens OX=9606 GN=FAM50A PE=1 SV=1	3	4	4	4	15	40.241	0	13.346	39690000	10			3.643	0	8.32968
2806	Q9UP95;I3L4N6;Q9UP95-5;Q9UP95-2;Q9UP95-6;Q9UP95-7;Q9UP95-3;Q9UP95-4;I3L1N8	Q9UP95;I3L4N6;Q9UP95-5;Q9UP95-2;Q9UP95-6;Q9UP95-7;Q9UP95-3;Q9UP95-4	Solute carrier family 12 member 4	SLC12A4	sp|Q9UP95|S12A4_HUMAN Solute carrier family 12 member 4 OS=Homo sapiens OX=9606 GN=SLC12A4 PE=1 SV=2;tr|I3L4N6|I3L4N6_HUMAN Solute carrier family 12 member 4 OS=Homo sapiens OX=9606 GN=SLC12A4 PE=1 SV=1;sp|Q9UP95-5|S12A4_HUMAN Isoform 5 of Solute carrier f	9	12	11	3	8.8	120.65	0	31.013	17335000	23			7.00228	0	8.32498
1945	Q09666;E9PJZ0;E9PKR9;E9PJC6;E9PLK4;Q09666-2;E9PQE3	Q09666	Neuroblast differentiation-associated protein AHNAK	AHNAK	sp|Q09666|AHNK_HUMAN Neuroblast differentiation-associated protein AHNAK OS=Homo sapiens OX=9606 GN=AHNAK PE=1 SV=2	7	341	341	341	76.6	629.09	0	323.31	2039800000	1999	1773;1777;1780		6.94711	0	8.32381
617	C9K0J5;Q70E73;C9J164;Q70E73-5;Q70E73-2;Q70E73-8;Q70E73-7;Q70E73-4;Q70E73-3;Q70E73-9;Q70E73-6;C9J0R8;C9JLG4	C9K0J5;Q70E73;C9J164;Q70E73-5;Q70E73-2;Q70E73-8;Q70E73-7;Q70E73-4;Q70E73-3;Q70E73-9;Q70E73-6	Ras-associated and pleckstrin homology domains-containing protein 1	RAPH1	tr|C9K0J5|C9K0J5_HUMAN Ras association (RalGDS/AF-6) and pleckstrin homology domains 1, isoform CRA_b OS=Homo sapiens OX=9606 GN=RAPH1 PE=1 SV=1;sp|Q70E73|RAPH1_HUMAN Ras-associated and pleckstrin homology domains-containing protein 1 OS=Homo sapiens OX=96	13	6	6	6	5.6	141.18	0	30.391	11852000	16			5.5767	0	8.32133
2031	Q14677;H0YDU9;H0YD52	Q14677	Clathrin interactor 1	CLINT1	sp|Q14677|EPN4_HUMAN Clathrin interactor 1 OS=Homo sapiens OX=9606 GN=CLINT1 PE=1 SV=1	3	27	27	1	38.7	68.259	0	323.31	455840000	117			3.74906	0	8.32057
1259	O43395;O43395-3	O43395	U4/U6 small nuclear ribonucleoprotein Prp3	PRPF3	sp|O43395|PRPF3_HUMAN U4/U6 small nuclear ribonucleoprotein Prp3 OS=Homo sapiens OX=9606 GN=PRPF3 PE=1 SV=2	2	14	14	14	29	77.528	0	47.55	62254000	27			3.97499	0	8.31291
1896	Q00013-2;Q00013;Q00013-3;C9J9J4;A8MTH1;C9JB34;A6NFY0	Q00013-2;Q00013;Q00013-3	55 kDa erythrocyte membrane protein	MPP1	sp|Q00013-2|EM55_HUMAN Isoform 2 of 55 kDa erythrocyte membrane protein OS=Homo sapiens OX=9606 GN=MPP1;sp|Q00013|EM55_HUMAN 55 kDa erythrocyte membrane protein OS=Homo sapiens OX=9606 GN=MPP1 PE=1 SV=2;sp|Q00013-3|EM55_HUMAN Isoform 3 of 55 kDa erythrocyt	7	7	7	7	20.4	49.074	0	16.818	64048000	11			3.37449	0	8.31093
2557	Q9BVK6	Q9BVK6	Transmembrane emp24 domain-containing protein 9	TMED9	sp|Q9BVK6|TMED9_HUMAN Transmembrane emp24 domain-containing protein 9 OS=Homo sapiens OX=9606 GN=TMED9 PE=1 SV=2	1	4	4	4	15.3	27.277	0	23.115	23064000	8			4.06309	0	8.30466
1206	O00401	O00401	Neural Wiskott-Aldrich syndrome protein	WASL	sp|O00401|WASL_HUMAN Neural Wiskott-Aldrich syndrome protein OS=Homo sapiens OX=9606 GN=WASL PE=1 SV=2	1	9	9	9	13.3	54.826	0	16.013	79594000	18			2.45897	0.000263682	8.29882
1276	O60271-4;O60271;A0A087X2D8;O60271-2;O60271-5;O60271-3;O60271-9;D6RHI8;H0YBE9	O60271-4;O60271;A0A087X2D8;O60271-2;O60271-5;O60271-3;O60271-9	C-Jun-amino-terminal kinase-interacting protein 4	SPAG9	sp|O60271-4|JIP4_HUMAN Isoform 4 of C-Jun-amino-terminal kinase-interacting protein 4 OS=Homo sapiens OX=9606 GN=SPAG9;sp|O60271|JIP4_HUMAN C-Jun-amino-terminal kinase-interacting protein 4 OS=Homo sapiens OX=9606 GN=SPAG9 PE=1 SV=4;tr|A0A087X2D8|A0A087X2D	9	28	28	24	24.8	144.68	0	188.46	96608000	77			4.10299	0	8.27244
2645	Q9HAU0-5;Q9HAU0;Q9HAU0-2;Q9HAU0-4;Q9HAU0-6;Q9HAU0-3;B4DJX4;Q9HAU0-8;A0JP02;Q9HAU0-7;F5H1X3;H0YG48;H0YGJ6	Q9HAU0-5;Q9HAU0;Q9HAU0-2;Q9HAU0-4;Q9HAU0-6;Q9HAU0-3;B4DJX4;Q9HAU0-8;A0JP02	Pleckstrin homology domain-containing family A member 5	PLEKHA5	sp|Q9HAU0-5|PKHA5_HUMAN Isoform 5 of Pleckstrin homology domain-containing family A member 5 OS=Homo sapiens OX=9606 GN=PLEKHA5;sp|Q9HAU0|PKHA5_HUMAN Pleckstrin homology domain-containing family A member 5 OS=Homo sapiens OX=9606 GN=PLEKHA5 PE=1 SV=1;sp|Q9	13	9	9	9	10.6	121.27	0	36.38	13704000	16		+	7.05093	0	8.26503
1468	P11233;H7C3P7;P11234;P11234-3;P11234-2;F8WEQ6;C9JPE8;C9JYR1;C9J6B1;C9JQB3	P11233;H7C3P7;P11234;P11234-3;P11234-2	Ras-related protein Ral-A;Ras-related protein Ral-B	RALA;RALB	sp|P11233|RALA_HUMAN Ras-related protein Ral-A OS=Homo sapiens OX=9606 GN=RALA PE=1 SV=1;tr|H7C3P7|H7C3P7_HUMAN Ras-related protein Ral-A (Fragment) OS=Homo sapiens OX=9606 GN=RALA PE=1 SV=1;sp|P11234|RALB_HUMAN Ras-related protein Ral-B OS=Homo sapiens OX	10	4	4	4	19.4	23.567	0	11.971	70257000	12			2.45068	0.000261084	8.24704
892	F8VUA7;F8VQX7;Q9BZF1-3;Q9BZF1-2;Q9BZF1;F8VZ43;F8VVD3;F8VVE7	F8VUA7;F8VQX7;Q9BZF1-3;Q9BZF1-2;Q9BZF1	Oxysterol-binding protein;Oxysterol-binding protein-related protein 8	OSBPL8	tr|F8VUA7|F8VUA7_HUMAN Oxysterol-binding protein (Fragment) OS=Homo sapiens OX=9606 GN=OSBPL8 PE=1 SV=8;tr|F8VQX7|F8VQX7_HUMAN Oxysterol-binding protein (Fragment) OS=Homo sapiens OX=9606 GN=OSBPL8 PE=1 SV=1;sp|Q9BZF1-3|OSBL8_HUMAN Isoform 3 of Oxysterol-b	8	5	5	5	14	79.052	0	37.344	13924000	16		+	5.62208	0	8.23855
1438	P08240;P08240-2	P08240;P08240-2	Signal recognition particle receptor subunit alpha	SRPR	sp|P08240|SRPRA_HUMAN Signal recognition particle receptor subunit alpha OS=Homo sapiens OX=9606 GN=SRPRA PE=1 SV=2;sp|P08240-2|SRPRA_HUMAN Isoform 2 of Signal recognition particle receptor subunit alpha OS=Homo sapiens OX=9606 GN=SRPRA	2	28	28	28	44.5	69.81	0	323.31	220980000	99		+	2.89989	0.000153139	8.22774
2897	Q9Y6Y8-2;Q9Y6Y8;A0A0C4DH82	Q9Y6Y8-2;Q9Y6Y8	SEC23-interacting protein	SEC23IP	sp|Q9Y6Y8-2|S23IP_HUMAN Isoform 2 of SEC23-interacting protein OS=Homo sapiens OX=9606 GN=SEC23IP;sp|Q9Y6Y8|S23IP_HUMAN SEC23-interacting protein OS=Homo sapiens OX=9606 GN=SEC23IP PE=1 SV=1	3	5	5	5	7.9	102.19	0	15.192	20180000	12			6.0952	0	8.21857
2573	Q9BYX2-3;Q9BYX2-2;Q9BYX2;Q9BYX2-4;Q9BYX2-6;Q9BYX2-5	Q9BYX2-3;Q9BYX2-2;Q9BYX2;Q9BYX2-4;Q9BYX2-6;Q9BYX2-5	TBC1 domain family member 2A	TBC1D2	sp|Q9BYX2-3|TBD2A_HUMAN Isoform 3 of TBC1 domain family member 2A OS=Homo sapiens OX=9606 GN=TBC1D2;sp|Q9BYX2-2|TBD2A_HUMAN Isoform 2 of TBC1 domain family member 2A OS=Homo sapiens OX=9606 GN=TBC1D2;sp|Q9BYX2|TBD2A_HUMAN TBC1 domain family member 2A OS=Ho	6	4	4	4	5.5	97.295	0	12.09	24966000	7			3.07566	7.54717e-05	8.21736
983	H0YD13;P16070-18;P16070-12;P16070-14;P16070-13;P16070-11;P16070-10;P16070-16;P16070-8;P16070-17;P16070-6;P16070-4;P16070-3;P16070-7;P16070-5;P16070;H0Y2P0;H0YE40;J3KN83;H0YDW7;H0YCV9;H0Y5E4;P16070-15;P16070-9;E9PKC6;H0YDX6;H0YD17;Q86UZ1;P16070-19	H0YD13;P16070-18;P16070-12;P16070-14;P16070-13;P16070-11;P16070-10;P16070-16;P16070-8;P16070-17;P16070-6;P16070-4;P16070-3;P16070-7;P16070-5;P16070;H0Y2P0;H0YE40	CD44 antigen	CD44	tr|H0YD13|H0YD13_HUMAN CD44 antigen OS=Homo sapiens OX=9606 GN=CD44 PE=1 SV=2;sp|P16070-18|CD44_HUMAN Isoform 18 of CD44 antigen OS=Homo sapiens OX=9606 GN=CD44;sp|P16070-12|CD44_HUMAN Isoform 12 of CD44 antigen OS=Homo sapiens OX=9606 GN=CD44;sp|P16070-14	29	7	7	7	30.1	22.683	0	25.096	21458000	9			6.84503	0	8.2124
1300	O75116;E9PF63;Q14DU5	O75116;E9PF63;Q14DU5	Rho-associated protein kinase 2	ROCK2	sp|O75116|ROCK2_HUMAN Rho-associated protein kinase 2 OS=Homo sapiens OX=9606 GN=ROCK2 PE=1 SV=4;tr|E9PF63|E9PF63_HUMAN Rho-associated protein kinase 2 OS=Homo sapiens OX=9606 GN=ROCK2 PE=1 SV=1;tr|Q14DU5|Q14DU5_HUMAN ROCK2 protein OS=Homo sapiens OX=9606	3	13	13	11	11.6	160.9	0	42.875	16743000	24			5.98016	0	8.20672
367	A0A2U3TZN6;A0A2U3TZM4;A0A2U3TZM1;A0A2R8YE77;O14936-3;O14936-4;O14936-6;O14936-2;O14936;A0A2R8Y6F8;A0A2R8YFN5;A0A2R8YEK3;A0A2R8Y3B3;Q5JS74;Q5JS72;O14936-5;Q5JS79;A0A2R8YEJ7;A0A2R8Y6D8;A0A2R8YGH2;A0A2R8Y4K4;A0A2R8Y7X6	A0A2U3TZN6;A0A2U3TZM4;A0A2U3TZM1;A0A2R8YE77;O14936-3;O14936-4;O14936-6;O14936-2;O14936;A0A2R8Y6F8;A0A2R8YFN5;A0A2R8YEK3;A0A2R8Y3B3;Q5JS74;Q5JS72;O14936-5	Peripheral plasma membrane protein CASK	CASK	tr|A0A2U3TZN6|A0A2U3TZN6_HUMAN Peripheral plasma membrane protein CASK OS=Homo sapiens OX=9606 GN=CASK PE=1 SV=1;tr|A0A2U3TZM4|A0A2U3TZM4_HUMAN Peripheral plasma membrane protein CASK OS=Homo sapiens OX=9606 GN=CASK PE=1 SV=1;tr|A0A2U3TZM1|A0A2U3TZM1_HUMAN	22	9	9	9	12.8	100.2	0	20.121	27271000	22			6.85214	0	8.20186
2499	Q96QD5-2;Q96QD5	Q96QD5-2;Q96QD5	DEP domain-containing protein 7	DEPDC7	sp|Q96QD5-2|DEPD7_HUMAN Isoform 2 of DEP domain-containing protein 7 OS=Homo sapiens OX=9606 GN=DEPDC7;sp|Q96QD5|DEPD7_HUMAN DEP domain-containing protein 7 OS=Homo sapiens OX=9606 GN=DEPDC7 PE=2 SV=1	2	4	4	4	8.8	57.705	0	16.701	40805000	17			3.97534	0	8.18067
841	E9PQR7;Q9UK41;Q9UK41-2;E9PM90	E9PQR7;Q9UK41;Q9UK41-2;E9PM90	Vacuolar protein sorting-associated protein 28 homolog	VPS28	tr|E9PQR7|E9PQR7_HUMAN Vacuolar protein sorting-associated protein 28 homolog (Fragment) OS=Homo sapiens OX=9606 GN=VPS28 PE=1 SV=1;sp|Q9UK41|VPS28_HUMAN Vacuolar protein sorting-associated protein 28 homolog OS=Homo sapiens OX=9606 GN=VPS28 PE=1 SV=1;sp|Q	4	5	5	5	34.2	18.469	0	14.747	45222000	7			2.67072	0.000213699	8.17588
546	H0YH88;H0YHC3;F8W020;F8W118;F8VY35;F8VV59;F8W543;B7Z9C2;F8W0J6;F5H4R6;H0YIV4;P55209-2;P55209;F8VRJ2;F8VVB5;F8VXI6;F8VUX1;P55209-3;E9PNW0;E9PJJ2;E9PS34;E9PNJ7;A8MXH2;E9PKT8;C9J6D1;C9JZI7;Q99733;Q99733-2	H0YH88;H0YHC3;F8W020;F8W118;F8VY35;F8VV59;F8W543;B7Z9C2;F8W0J6;F5H4R6;H0YIV4;P55209-2;P55209;F8VRJ2;F8VVB5;F8VXI6;F8VUX1;P55209-3	Nucleosome assembly protein 1-like 1	NAP1L1	tr|H0YH88|H0YH88_HUMAN Nucleosome assembly protein 1-like 1 (Fragment) OS=Homo sapiens OX=9606 GN=NAP1L1 PE=1 SV=1;tr|H0YHC3|H0YHC3_HUMAN Nucleosome assembly protein 1-like 1 (Fragment) OS=Homo sapiens OX=9606 GN=NAP1L1 PE=1 SV=1;tr|F8W020|F8W020_HUMAN Nuc	28	3	3	3	22.6	20.966	0	8.5614	69188000	8			1.9951	0.000719536	8.16929
1726	P50443;C9JAN6	P50443	Sulfate transporter	SLC26A2	sp|P50443|S26A2_HUMAN Sulfate transporter OS=Homo sapiens OX=9606 GN=SLC26A2 PE=1 SV=2	2	5	5	5	8.4	81.661	0	48.08	31289000	14			4.52383	0	8.13471
2300	Q8IY63-2;Q8IY63	Q8IY63-2;Q8IY63	Angiomotin-like protein 1	AMOTL1	sp|Q8IY63-2|AMOL1_HUMAN Isoform 2 of Angiomotin-like protein 1 OS=Homo sapiens OX=9606 GN=AMOTL1;sp|Q8IY63|AMOL1_HUMAN Angiomotin-like protein 1 OS=Homo sapiens OX=9606 GN=AMOTL1 PE=1 SV=1	2	11	11	10	17.9	101.18	0	29.021	13027000	20			4.44984	0	8.13341
530	B5MD46;Q9BXI6;Q9BXI6-2;F8W9Y7;H7C471;H0Y5R9;F8WCD1;H7C1Q1;H0Y2U5	B5MD46;Q9BXI6;Q9BXI6-2;F8W9Y7;H7C471;H0Y5R9;F8WCD1;H7C1Q1;H0Y2U5	TBC1 domain family member 10A	TBC1D10A	tr|B5MD46|B5MD46_HUMAN TBC1 domain family member 10A OS=Homo sapiens OX=9606 GN=TBC1D10A PE=1 SV=1;sp|Q9BXI6|TB10A_HUMAN TBC1 domain family member 10A OS=Homo sapiens OX=9606 GN=TBC1D10A PE=1 SV=1;sp|Q9BXI6-2|TB10A_HUMAN Isoform 2 of TBC1 domain family mem	9	4	4	4	14.3	47.913	0	9.9824	23147000	13			6.51586	0	8.09981
1572	P25098;E9PRV7;P35626;Q8N433	P25098;E9PRV7	Beta-adrenergic receptor kinase 1	ADRBK1	sp|P25098|ARBK1_HUMAN Beta-adrenergic receptor kinase 1 OS=Homo sapiens OX=9606 GN=GRK2 PE=1 SV=2;tr|E9PRV7|E9PRV7_HUMAN G protein-coupled receptor kinase OS=Homo sapiens OX=9606 GN=GRK2 PE=1 SV=1	4	16	16	16	22.8	79.573	0	36.593	41303000	37			3.34116	0	8.08978
522	B4DY09;Q12905;X6R6Z1;A0A0A0MRL0	B4DY09;Q12905	Interleukin enhancer-binding factor 2	ILF2	tr|B4DY09|B4DY09_HUMAN Interleukin enhancer-binding factor 2 OS=Homo sapiens OX=9606 GN=ILF2 PE=1 SV=1;sp|Q12905|ILF2_HUMAN Interleukin enhancer-binding factor 2 OS=Homo sapiens OX=9606 GN=ILF2 PE=1 SV=2	4	7	7	7	27	38.91	0	17.024	34086000	17			2.44859	0.000337821	8.08863
2045	Q15042-4;Q15042;Q15042-3	Q15042-4;Q15042;Q15042-3	Rab3 GTPase-activating protein catalytic subunit	RAB3GAP1	sp|Q15042-4|RB3GP_HUMAN Isoform 3 of Rab3 GTPase-activating protein catalytic subunit OS=Homo sapiens OX=9606 GN=RAB3GAP1;sp|Q15042|RB3GP_HUMAN Rab3 GTPase-activating protein catalytic subunit OS=Homo sapiens OX=9606 GN=RAB3GAP1 PE=1 SV=3;sp|Q15042-3|RB3GP	3	9	9	9	11.2	105.29	0	18.806	9907600	15			4.70083	0	8.06282
1312	O75410-9;O75410;O75410-2;O75410-7;E7EVI4;E7ET87;O75410-10;O75410-6;O75410-3;O75410-5;O75410-4;H0YAY0;B4E3H6;H0YBT8;O75410-8;E5RFM9;R4GMT7;E5RJG6;E5RJU4	O75410-9;O75410;O75410-2;O75410-7;E7EVI4;E7ET87;O75410-10;O75410-6;O75410-3;O75410-5;O75410-4;H0YAY0;B4E3H6;H0YBT8;O75410-8	Transforming acidic coiled-coil-containing protein 1	TACC1	sp|O75410-9|TACC1_HUMAN Isoform 9 of Transforming acidic coiled-coil-containing protein 1 OS=Homo sapiens OX=9606 GN=TACC1;sp|O75410|TACC1_HUMAN Transforming acidic coiled-coil-containing protein 1 OS=Homo sapiens OX=9606 GN=TACC1 PE=1 SV=2;sp|O75410-2|TAC	19	11	11	10	20	84.623	0	38.011	15071000	17		+	4.7276	0	8.06017
2225	Q6ZXV5-2;Q6ZXV5;F8VRY4	Q6ZXV5-2;Q6ZXV5	Transmembrane and TPR repeat-containing protein 3	TMTC3	sp|Q6ZXV5-2|TMTC3_HUMAN Isoform 2 of Protein O-mannosyl-transferase TMTC3 OS=Homo sapiens OX=9606 GN=TMTC3;sp|Q6ZXV5|TMTC3_HUMAN Protein O-mannosyl-transferase TMTC3 OS=Homo sapiens OX=9606 GN=TMTC3 PE=1 SV=2	3	5	5	5	7.3	103.88	0	13.67	20359000	8			3.40862	0	8.0105
1642	P37802;X6RJP6;P37802-2;C9J5W6	P37802;X6RJP6;P37802-2	Transgelin-2	TAGLN2	sp|P37802|TAGL2_HUMAN Transgelin-2 OS=Homo sapiens OX=9606 GN=TAGLN2 PE=1 SV=3;tr|X6RJP6|X6RJP6_HUMAN Transgelin-2 (Fragment) OS=Homo sapiens OX=9606 GN=TAGLN2 PE=1 SV=1;sp|P37802-2|TAGL2_HUMAN Isoform 2 of Transgelin-2 OS=Homo sapiens OX=9606 GN=TAGLN2	4	20	20	19	95	22.391	0	323.31	4604100000	112			4.97907	0	8.00228
2584	Q9C0E8-2;Q9C0E8;Q9C0E8-4;Q9C0E8-3	Q9C0E8-2;Q9C0E8;Q9C0E8-4;Q9C0E8-3	Protein lunapark	LNP	sp|Q9C0E8-2|LNP_HUMAN Isoform 2 of Endoplasmic reticulum junction formation protein lunapark OS=Homo sapiens OX=9606 GN=LNPK;sp|Q9C0E8|LNP_HUMAN Endoplasmic reticulum junction formation protein lunapark OS=Homo sapiens OX=9606 GN=LNPK PE=1 SV=2;sp|Q9C0E8-4	4	4	4	4	8.7	47.094	0	9.5006	35576000	10			3.55667	0	8.00124
273	A0A140T975;Q9GJ45;A0A1W2PS39;P10314;P30459;P18462;A0A140T941;A0A140T8W8;A0A1W2PR61;A0A1W2PQS8;A0A1W2PPF8;A0A140T9Z6;B0UXQ0;A0A140T8Y4;A0A0G2JPD3;P30512;P30457;P30456;P30453;P30450;P16189;A0A140T955;A0A140T933;A0A1W2PPQ2;A0A1W2PRT9;A0A140T9I0;A0A140T9X5;A0A140T913;P10316;P01892;P01891;Q09160;A0A140TA14;A0A140TA13;A0A140TA11;A0A140T9J8;P30511-2;A0A0G2JNV5	A0A140T975;Q9GJ45;A0A1W2PS39;P10314;P30459;P18462;A0A140T941;A0A140T8W8;A0A1W2PR61;A0A1W2PQS8;A0A1W2PPF8;A0A140T9Z6;B0UXQ0;A0A140T8Y4;A0A0G2JPD3;P30512;P30457;P30456;P30453;P30450;P16189;A0A140T955;A0A140T933;A0A1W2PPQ2;A0A1W2PRT9;A0A140T9I0;A0A140T9X5;A0A140T913;P10316;P01892;P01891	HLA class I histocompatibility antigen, A-32 alpha chain;HLA class I histocompatibility antigen, A-74 alpha chain;HLA class I histocompatibility antigen, A-25 alpha chain;HLA class I histocompatibility antigen, A-29 alpha chain;HLA class I histocompatibility antigen, A-66 alpha chain;HLA class I histocompatibility antigen, A-43 alpha chain;HLA class I histocompatibility antigen, A-34 alpha chain;…	HLA-A	tr|A0A140T975|A0A140T975_HUMAN HLA class I histocompatibility antigen, A-3 alpha chain OS=Homo sapiens OX=9606 GN=HLA-A PE=1 SV=1;tr|Q9GJ45|Q9GJ45_HUMAN HLA class I histocompatibility antigen, A-3 alpha chain OS=Homo sapiens OX=9606 GN=HLA-A PE=1 SV=1;tr|A	38	8	8	1	35.8	34.321	0	122.04	90401000	25		+	3.50849	0	7.99377
737	E7EMD6;O43572;J3QL61;J3QRM7	E7EMD6;O43572;J3QL61	A-kinase anchor protein 10, mitochondrial	AKAP10	tr|E7EMD6|E7EMD6_HUMAN A-kinase anchor protein 10, mitochondrial OS=Homo sapiens OX=9606 GN=AKAP10 PE=1 SV=3;sp|O43572|AKA10_HUMAN A-kinase anchor protein 10, mitochondrial OS=Homo sapiens OX=9606 GN=AKAP10 PE=1 SV=2;tr|J3QL61|J3QL61_HUMAN A-kinase anchor	4	4	4	4	8.9	67.751	0	18.231	14959000	10			5.86417	0	7.99309
15	A0A075B7B5;B7ZM87;O75044;A0A286YEY3;P0DMP2;P0DJJ0;E9PDX4;A0A087WW56;A0A087X0L1;A0A075B743;Q5VZB4;A0A087X1G6;A0A075B7C8;A0A075B7E6;A0A075B7E9	A0A075B7B5;B7ZM87;O75044;A0A286YEY3;P0DMP2;P0DJJ0	SLIT-ROBO Rho GTPase-activating protein 2;SLIT-ROBO Rho GTPase-activating protein 2B;SLIT-ROBO Rho GTPase-activating protein 2C	SRGAP2;SRGAP2B;SRGAP2C	tr|A0A075B7B5|A0A075B7B5_HUMAN SLIT-ROBO Rho GTPase-activating protein 2 OS=Homo sapiens OX=9606 GN=SRGAP2 PE=1 SV=1;tr|B7ZM87|B7ZM87_HUMAN SLIT-ROBO Rho GTPase-activating protein 2 OS=Homo sapiens OX=9606 GN=SRGAP2 PE=1 SV=1;sp|O75044|SRGP2_HUMAN SLIT-ROB	15	9	9	9	14.2	90.908	0	23.45	17962000	18			4.69698	0	7.99101
579	C9J519;E7EN73;Q8IZA0-3;Q8IZA0-2;Q8IZA0	C9J519;E7EN73;Q8IZA0-3;Q8IZA0-2;Q8IZA0	Dyslexia-associated protein KIAA0319-like protein	KIAA0319L	tr|C9J519|C9J519_HUMAN Dyslexia-associated protein KIAA0319-like protein OS=Homo sapiens OX=9606 GN=KIAA0319L PE=1 SV=1;tr|E7EN73|E7EN73_HUMAN Dyslexia-associated protein KIAA0319-like protein (Fragment) OS=Homo sapiens OX=9606 GN=KIAA0319L PE=1 SV=1;sp|Q8	5	3	3	3	8.4	53.946	0	10.794	20152000	8			2.84818	0.000231454	7.9885
142	A0A0A0MRL6;O14639-5;O14639-6;J3QSX6;F8W8M4;A0A3B3IS55;O14639-4;O14639-3;O14639-2;O14639;H0Y7N6;F6XFR5;A0A494C1P1;A0A494C1G0	A0A0A0MRL6;O14639-5;O14639-6;J3QSX6;F8W8M4;A0A3B3IS55;O14639-4;O14639-3;O14639-2;O14639;H0Y7N6;F6XFR5;A0A494C1P1;A0A494C1G0	Actin-binding LIM protein 1	ABLIM1	tr|A0A0A0MRL6|A0A0A0MRL6_HUMAN Actin-binding LIM protein 1 OS=Homo sapiens OX=9606 GN=ABLIM1 PE=1 SV=1;sp|O14639-5|ABLM1_HUMAN Isoform 5 of Actin-binding LIM protein 1 OS=Homo sapiens OX=9606 GN=ABLIM1;sp|O14639-6|ABLM1_HUMAN Isoform 6 of Actin-binding LIM	14	4	4	4	7.1	84.356	0	17.467	7489100	8			6.39213	0	7.98211
2864	Q9Y570;Q9Y570-4;Q9Y570-2;Q9Y570-3	Q9Y570;Q9Y570-4;Q9Y570-2	Protein phosphatase methylesterase 1	PPME1	sp|Q9Y570|PPME1_HUMAN Protein phosphatase methylesterase 1 OS=Homo sapiens OX=9606 GN=PPME1 PE=1 SV=3;sp|Q9Y570-4|PPME1_HUMAN Isoform 4 of Protein phosphatase methylesterase 1 OS=Homo sapiens OX=9606 GN=PPME1;sp|Q9Y570-2|PPME1_HUMAN Isoform 2 of Protein ph	4	3	3	3	8	42.315	0	5.8909	12556000	5			4.99103	0	7.97205
2194	Q6NZI2;Q6NZI2-2;Q6NZI2-3	Q6NZI2;Q6NZI2-2	Polymerase I and transcript release factor	PTRF	sp|Q6NZI2|CAVN1_HUMAN Caveolae-associated protein 1 OS=Homo sapiens OX=9606 GN=CAVIN1 PE=1 SV=1;sp|Q6NZI2-2|CAVN1_HUMAN Isoform 2 of Caveolae-associated protein 1 OS=Homo sapiens OX=9606 GN=CAVIN1	3	16	16	16	35.6	43.476	0	226.23	741790000	57			3.82744	0	7.96857
2750	Q9UEY8-2;Q9UEY8	Q9UEY8-2;Q9UEY8	Gamma-adducin	ADD3	sp|Q9UEY8-2|ADDG_HUMAN Isoform 1 of Gamma-adducin OS=Homo sapiens OX=9606 GN=ADD3;sp|Q9UEY8|ADDG_HUMAN Gamma-adducin OS=Homo sapiens OX=9606 GN=ADD3 PE=1 SV=1	2	6	6	6	8.9	75.67	0	16.37	22745000	11		+	3.68459	0	7.95644
2772	Q9UJY5-4;Q9UJY5;Q9UJY5-6;Q9UJY5-3;Q9UJY5-2;B0QYR6;B0QYS3;B0QYR5;B0QYS5;B0QYR9;B0QYS0;B0QYS1;B0QYS2;B0QYR8;A0A087WYN2;H3BPI3;J3QRP3;H3BMM6;J3KSS7;Q9UJY5-5;Q9UJY4;Q9NZ52-4	Q9UJY5-4;Q9UJY5;Q9UJY5-6;Q9UJY5-3;Q9UJY5-2;B0QYR6	ADP-ribosylation factor-binding protein GGA1	GGA1	sp|Q9UJY5-4|GGA1_HUMAN Isoform 4 of ADP-ribosylation factor-binding protein GGA1 OS=Homo sapiens OX=9606 GN=GGA1;sp|Q9UJY5|GGA1_HUMAN ADP-ribosylation factor-binding protein GGA1 OS=Homo sapiens OX=9606 GN=GGA1 PE=1 SV=1;sp|Q9UJY5-6|GGA1_HUMAN Isoform 6 of	22	8	8	7	17.4	61.378	0	33.706	49703000	22			2.3416	0.000382048	7.95473
133	Q5T092;A0A0A0MR06;Q5T091;O15258;Q5T093	Q5T092;A0A0A0MR06;Q5T091;O15258	Protein RER1	RER1	tr|Q5T092|Q5T092_HUMAN Protein RER1 (Fragment) OS=Homo sapiens OX=9606 GN=RER1 PE=1 SV=1;tr|A0A0A0MR06|A0A0A0MR06_HUMAN Protein RER1 (Fragment) OS=Homo sapiens OX=9606 GN=RER1 PE=1 SV=1;tr|Q5T091|Q5T091_HUMAN Protein RER1 OS=Homo sapiens OX=9606 GN=RER1 PE	5	3	3	3	29.7	18.388	0	9.7361	77558000	9			2.53118	0.000200772	7.95075
529	B5MC02;Q8NFT2-3;Q8NFT2-2;Q8NFT2;C9JLP2;C9JHX5	B5MC02;Q8NFT2-3;Q8NFT2-2;Q8NFT2;C9JLP2	Metalloreductase STEAP2	STEAP2	tr|B5MC02|B5MC02_HUMAN Metalloreductase STEAP2 OS=Homo sapiens OX=9606 GN=STEAP2 PE=1 SV=1;sp|Q8NFT2-3|STEA2_HUMAN Isoform 3 of Metalloreductase STEAP2 OS=Homo sapiens OX=9606 GN=STEAP2;sp|Q8NFT2-2|STEA2_HUMAN Isoform 2 of Metalloreductase STEAP2 OS=Homo s	6	4	4	4	10.2	45.983	0	9.834	28006000	9			3.67252	0	7.93906
2896	Q9Y6W5;Q9Y6W5-2	Q9Y6W5;Q9Y6W5-2	Wiskott-Aldrich syndrome protein family member 2	WASF2	sp|Q9Y6W5|WASF2_HUMAN Wiskott-Aldrich syndrome protein family member 2 OS=Homo sapiens OX=9606 GN=WASF2 PE=1 SV=3;sp|Q9Y6W5-2|WASF2_HUMAN Isoform 2 of Wiskott-Aldrich syndrome protein family member 2 OS=Homo sapiens OX=9606 GN=WASF2	2	4	4	4	10	54.283	0	18.384	19925000	9			4.45301	0	7.93831
2808	Q9UPQ3-2;Q9UPQ3;A0A087X1U1;F5GXM9;E7EUN2;Q9UPQ3-3;A0A087X044;A0A0U1RRF1;C9J8Z2;H7C0A7	Q9UPQ3-2;Q9UPQ3;A0A087X1U1;F5GXM9;E7EUN2;Q9UPQ3-3;A0A087X044	Arf-GAP with GTPase, ANK repeat and PH domain-containing protein 1	AGAP1	sp|Q9UPQ3-2|AGAP1_HUMAN Isoform 2 of Arf-GAP with GTPase, ANK repeat and PH domain-containing protein 1 OS=Homo sapiens OX=9606 GN=AGAP1;sp|Q9UPQ3|AGAP1_HUMAN Arf-GAP with GTPase, ANK repeat and PH domain-containing protein 1 OS=Homo sapiens OX=9606 GN=AGA	10	8	8	6	12.2	89.065	0	30.897	70672000	21			3.63884	0	7.93042
1784	P60903	P60903	Protein S100-A10	S100A10	sp|P60903|S10AA_HUMAN Protein S100-A10 OS=Homo sapiens OX=9606 GN=S100A10 PE=1 SV=2	1	6	6	6	61.9	11.203	0	10.139	64966000	10			1.96202	0.000843305	7.92799
2037	Q14697;Q14697-2;F5H6X6;E9PKU7;E9PNH1	Q14697;Q14697-2;F5H6X6;E9PKU7	Neutral alpha-glucosidase AB	GANAB	sp|Q14697|GANAB_HUMAN Neutral alpha-glucosidase AB OS=Homo sapiens OX=9606 GN=GANAB PE=1 SV=3;sp|Q14697-2|GANAB_HUMAN Isoform 2 of Neutral alpha-glucosidase AB OS=Homo sapiens OX=9606 GN=GANAB;tr|F5H6X6|F5H6X6_HUMAN Neutral alpha-glucosidase AB OS=Homo sap	5	7	7	7	9.9	106.87	0	16.41	14639000	11			5.55818	0	7.92677
534	E7EW69;E7EX04;B5ME97;Q9P0V9;Q9P0V9-2;Q9P0V9-3;C9JEW2;C9JNR7;F5GYV2;F5H1F2	E7EW69;E7EX04;B5ME97;Q9P0V9;Q9P0V9-2;Q9P0V9-3	Septin-10	Septin-10	tr|E7EW69|E7EW69_HUMAN Septin-10 OS=Homo sapiens OX=9606 GN=SEPTIN10 PE=1 SV=1;tr|E7EX04|E7EX04_HUMAN Septin-10 OS=Homo sapiens OX=9606 GN=SEPTIN10 PE=1 SV=1;tr|B5ME97|B5ME97_HUMAN Septin 10, isoform CRA_c OS=Homo sapiens OX=9606 GN=SEPTIN10 PE=1 SV=2;sp|Q	10	6	4	4	12.9	52.145	0	14.616	20928000	8			4.16425	0	7.92137
1980	Q13283;E5RH00;E5RI46;E5RIF8;E5RH42;E5RJU8;Q13283-2;D6R9X5;D6R9A4;D6RBM9;D6REX8;D6RBR0;D6RE13;D6RBW8;D6RGJ4;D6RAC7;E5RIZ6;D6RB17;Q9UN86-2;Q9UN86	Q13283;E5RH00;E5RI46;E5RIF8;E5RH42;E5RJU8;Q13283-2	Ras GTPase-activating protein-binding protein 1	G3BP1	sp|Q13283|G3BP1_HUMAN Ras GTPase-activating protein-binding protein 1 OS=Homo sapiens OX=9606 GN=G3BP1 PE=1 SV=1;tr|E5RH00|E5RH00_HUMAN Ras GTPase-activating protein-binding protein 1 OS=Homo sapiens OX=9606 GN=G3BP1 PE=1 SV=1;tr|E5RI46|E5RI46_HUMAN Ras GT	20	5	5	5	10.3	52.164	0	10.937	16261000	9			5.23826	0	7.91764
1126	J3QRU1;P07947;P06241-3;P06241-2;P06241;E5RFS5;Q573B4;P06239;P06239-3	J3QRU1;P07947	Non-specific protein-tyrosine kinase;Tyrosine-protein kinase Yes	YES1	tr|J3QRU1|J3QRU1_HUMAN Tyrosine-protein kinase OS=Homo sapiens OX=9606 GN=YES1 PE=1 SV=1;sp|P07947|YES_HUMAN Tyrosine-protein kinase Yes OS=Homo sapiens OX=9606 GN=YES1 PE=1 SV=3	9	21	21	13	39.2	61.386	0	140	459220000	76		+	3.30039	8.66142e-05	7.91653
730	E5RHG8;Q15369;R4GMY8;Q15369-2	E5RHG8;Q15369;R4GMY8;Q15369-2	Transcription elongation factor B polypeptide 1	TCEB1	tr|E5RHG8|E5RHG8_HUMAN Elongin-C (Fragment) OS=Homo sapiens OX=9606 GN=ELOC PE=1 SV=1;sp|Q15369|ELOC_HUMAN Elongin-C OS=Homo sapiens OX=9606 GN=ELOC PE=1 SV=1;tr|R4GMY8|R4GMY8_HUMAN Elongin-C OS=Homo sapiens OX=9606 GN=ELOC PE=1 SV=1;sp|Q15369-2|ELOC_HUMAN	4	5	5	5	70.8	9.9601	0	58.798	46144000	11			3.5811	0	7.91265
2590	Q9H089;F8WFC6;H7C2X7	Q9H089;F8WFC6	Large subunit GTPase 1 homolog	LSG1	sp|Q9H089|LSG1_HUMAN Large subunit GTPase 1 homolog OS=Homo sapiens OX=9606 GN=LSG1 PE=1 SV=2;tr|F8WFC6|F8WFC6_HUMAN Large subunit GTPase 1 homolog OS=Homo sapiens OX=9606 GN=LSG1 PE=1 SV=1	3	5	5	5	7.6	75.225	0	16.661	12444000	10		+	3.88943	0	7.87467
2792	Q9ULV4;Q9ULV4-2;Q9ULV4-3;B4E3S0;H0YHL7;F8W1H8;F8VUX3;F8VSA4;F8VRE9;F8VTT6;F8VVB7;F8VV53;J3QLV6;J3KSS5;Q6QEF8-4;Q6QEF8-3;Q6QEF8-2;Q6QEF8-5;Q6QEF8	Q9ULV4;Q9ULV4-2;Q9ULV4-3;B4E3S0	Coronin-1C;Coronin	CORO1C	sp|Q9ULV4|COR1C_HUMAN Coronin-1C OS=Homo sapiens OX=9606 GN=CORO1C PE=1 SV=1;sp|Q9ULV4-2|COR1C_HUMAN Isoform 2 of Coronin-1C OS=Homo sapiens OX=9606 GN=CORO1C;sp|Q9ULV4-3|COR1C_HUMAN Isoform 3 of Coronin-1C OS=Homo sapiens OX=9606 GN=CORO1C;tr|B4E3S0|B4E3S	19	7	7	7	17.1	53.248	0	30.597	72023000	20			3.38517	0	7.86204
1234	O15173;O15173-2	O15173;O15173-2	Membrane-associated progesterone receptor component 2	PGRMC2	sp|O15173|PGRC2_HUMAN Membrane-associated progesterone receptor component 2 OS=Homo sapiens OX=9606 GN=PGRMC2 PE=1 SV=1;sp|O15173-2|PGRC2_HUMAN Isoform 2 of Membrane-associated progesterone receptor component 2 OS=Homo sapiens OX=9606 GN=PGRMC2	2	3	3	3	15.7	23.818	0	5.4822	25360000	6		+	2.42861	0.000332931	7.86165
2725	Q9P0K7-3;Q9P0K7;Q9P0K7-2;Q9P0K7-4	Q9P0K7-3;Q9P0K7;Q9P0K7-2;Q9P0K7-4	Ankycorbin	RAI14	sp|Q9P0K7-3|RAI14_HUMAN Isoform 3 of Ankycorbin OS=Homo sapiens OX=9606 GN=RAI14;sp|Q9P0K7|RAI14_HUMAN Ankycorbin OS=Homo sapiens OX=9606 GN=RAI14 PE=1 SV=2;sp|Q9P0K7-2|RAI14_HUMAN Isoform 2 of Ankycorbin OS=Homo sapiens OX=9606 GN=RAI14;sp|Q9P0K7-4|RAI14_	4	14	14	14	13.5	109.08	0	57.214	71445000	49			2.17952	0.000604651	7.86073
1934	Q08174-2;Q08174;D6RAX3;D6RBG2	Q08174-2;Q08174	Protocadherin-1	PCDH1	sp|Q08174-2|PCDH1_HUMAN Isoform 2 of Protocadherin-1 OS=Homo sapiens OX=9606 GN=PCDH1;sp|Q08174|PCDH1_HUMAN Protocadherin-1 OS=Homo sapiens OX=9606 GN=PCDH1 PE=1 SV=2	4	13	13	13	17.4	133.72	0	80.314	21432000	21			3.02649	7.29685e-05	7.85405
1725	P50402;Q5HY57;F8WEQ1	P50402;Q5HY57	Emerin	EMD	sp|P50402|EMD_HUMAN Emerin OS=Homo sapiens OX=9606 GN=EMD PE=1 SV=1;tr|Q5HY57|Q5HY57_HUMAN Emerin OS=Homo sapiens OX=9606 GN=EMD PE=1 SV=1	3	4	4	4	22	28.994	0	10.122	12744000	4		+	2.81783	0.000228404	7.84483
619	CAR_TurboID;P78310-5;P78310-4;P78310-3	CAR_TurboID		CAR_TurboID	CAR_TurboID	4	90	90	48	82.5	74.848	0	323.31	11142000000	733			4.69867	0	7.83174
1228	O15027;O15027-5;F1T0I1;O15027-2;O15027-4;O15027-3;A0A3F2YNX0;A0A3F2YNZ0;X6RGP5;A0A0C4DH09;Q8N9G1	O15027;O15027-5;F1T0I1;O15027-2;O15027-4;O15027-3;A0A3F2YNX0;A0A3F2YNZ0;X6RGP5;A0A0C4DH09	Protein transport protein Sec16A	SEC16A	sp|O15027|SC16A_HUMAN Protein transport protein Sec16A OS=Homo sapiens OX=9606 GN=SEC16A PE=1 SV=4;sp|O15027-5|SC16A_HUMAN Isoform 5 of Protein transport protein Sec16A OS=Homo sapiens OX=9606 GN=SEC16A;tr|F1T0I1|F1T0I1_HUMAN Protein transport protein sec1	11	17	17	17	11.9	251.89	0	45.263	15535000	33			2.48637	0.00019697	7.83099
1365	O95810	O95810	Serum deprivation-response protein	SDPR	sp|O95810|CAVN2_HUMAN Caveolae-associated protein 2 OS=Homo sapiens OX=9606 GN=CAVIN2 PE=1 SV=3	1	4	4	4	7.3	47.173	0	10.415	33976000	9			2.45587	0.000259804	7.7952
2507	Q96RT1-5;Q96RT1-3;Q96RT1-9;Q96RT1-2;Q96RT1;Q96RT1-8;Q96RT1-7;Q96RT1-4;Q96RT1-6;B4DIP2;H0YA04;B1AKT2;A0A075B6E9;A0A494C1A4;Q96NW7-3;Q96NW7-2;Q96NW7	Q96RT1-5;Q96RT1-3;Q96RT1-9;Q96RT1-2;Q96RT1;Q96RT1-8;Q96RT1-7;Q96RT1-4;Q96RT1-6;B4DIP2	Protein LAP2	ERBB2IP	sp|Q96RT1-5|ERBIN_HUMAN Isoform 5 of Erbin OS=Homo sapiens OX=9606 GN=ERBIN;sp|Q96RT1-3|ERBIN_HUMAN Isoform 3 of Erbin OS=Homo sapiens OX=9606 GN=ERBIN;sp|Q96RT1-9|ERBIN_HUMAN Isoform 9 of Erbin OS=Homo sapiens OX=9606 GN=ERBIN;sp|Q96RT1-2|ERBIN_HUMAN Isof	17	25	25	25	23.3	152.29	0	170.5	32825000	51		+	3.10375	7.63889e-05	7.79175
2476	Q96J84-3;Q96J84;Q5W0F9;B4DN67;Q96J84-2;Q5W0G0	Q96J84-3;Q96J84;Q5W0F9;B4DN67;Q96J84-2;Q5W0G0	Kin of IRRE-like protein 1	KIRREL	sp|Q96J84-3|KIRR1_HUMAN Isoform 3 of Kin of IRRE-like protein 1 OS=Homo sapiens OX=9606 GN=KIRREL1;sp|Q96J84|KIRR1_HUMAN Kin of IRRE-like protein 1 OS=Homo sapiens OX=9606 GN=KIRREL1 PE=1 SV=2;tr|Q5W0F9|Q5W0F9_HUMAN Kin of IRRE-like protein 1 OS=Homo sapie	6	12	12	12	23.2	72.359	0	93.552	158580000	43		+	3.67781	0	7.78934
164	A0A0A0MSZ1;J3KNR0;P27448-3;P27448-4;P27448-2;P27448;P27448-8;P27448-6;P27448-7;H0YIY6;A2SY06;H0YKP9;B4DIB3;A0A087X0I6;Q9P0L2;H0YKJ3;H0YNV4;Q9P0L2-3;K7EK17;K7EKG8;Q9P0L2-2;Q96L34-2;Q96L34	A0A0A0MSZ1;J3KNR0;P27448-3;P27448-4;P27448-2;P27448;P27448-8;P27448-6;P27448-7;H0YIY6	MAP/microtubule affinity-regulating kinase 3	MARK3	tr|A0A0A0MSZ1|A0A0A0MSZ1_HUMAN Non-specific serine/threonine protein kinase OS=Homo sapiens OX=9606 GN=MARK3 PE=1 SV=1;tr|J3KNR0|J3KNR0_HUMAN Non-specific serine/threonine protein kinase OS=Homo sapiens OX=9606 GN=MARK3 PE=1 SV=2;sp|P27448-3|MARK3_HUMAN Is	23	10	6	6	18.9	83.954	0	21.835	11923000	16		+	4.11089	0	7.7872
2824	Q9Y266;A0A0A0MSS4;A0A0A0MSU9	Q9Y266;A0A0A0MSS4;A0A0A0MSU9	Nuclear migration protein nudC	NUDC	sp|Q9Y266|NUDC_HUMAN Nuclear migration protein nudC OS=Homo sapiens OX=9606 GN=NUDC PE=1 SV=1;tr|A0A0A0MSS4|A0A0A0MSS4_HUMAN Nuclear migration protein nudC (Fragment) OS=Homo sapiens OX=9606 GN=NUDC PE=1 SV=1;tr|A0A0A0MSU9|A0A0A0MSU9_HUMAN Nuclear migratio	3	4	4	4	21.1	38.242	0	11.073	51070000	10			2.26836	0.000572062	7.78049
226	E9PQP3;A0A0D9SF70;G5E9L0;Q8N6H7;E9PIY6;Q8N6H7-2;H0YDN9;Q8N6H7-3;E9PM18;E9PMR9;E9PM63;E9PNY8;H0YDX1;E9PMU9;E9PJT7;E9PK28;E9PN48	E9PQP3;A0A0D9SF70;G5E9L0;Q8N6H7;E9PIY6;Q8N6H7-2	ADP-ribosylation factor GTPase-activating protein 2	ARFGAP2	tr|E9PQP3|E9PQP3_HUMAN ADP-ribosylation factor GTPase-activating protein 2 (Fragment) OS=Homo sapiens OX=9606 GN=ARFGAP2 PE=1 SV=1;tr|A0A0D9SF70|A0A0D9SF70_HUMAN ADP-ribosylation factor GTPase-activating protein 2 OS=Homo sapiens OX=9606 GN=ARFGAP2 PE=1 SV	17	5	5	5	24.1	30.597	0	23.456	14666000	6			6.50658	0	7.77652
2468	Q96HE7;G3V3E6;G3V2H0;G3V503;G3V5B3;Q5TAE8;Q86YB8	Q96HE7;G3V3E6	ERO1-like protein alpha	ERO1L	sp|Q96HE7|ERO1A_HUMAN ERO1-like protein alpha OS=Homo sapiens OX=9606 GN=ERO1A PE=1 SV=2;tr|G3V3E6|G3V3E6_HUMAN ERO1-like protein alpha OS=Homo sapiens OX=9606 GN=ERO1A PE=1 SV=1	7	4	4	4	9.6	54.392	0	21.892	21395000	8			2.78243	0.000225108	7.77462
2891	Q9Y6M4-3;Q9Y6M4-4;Q9Y6M4-5;Q9Y6M4;Q9Y6M4-2;Q9Y6M4-6;H0YBN6	Q9Y6M4-3;Q9Y6M4-4;Q9Y6M4-5;Q9Y6M4;Q9Y6M4-2;Q9Y6M4-6	Casein kinase I isoform gamma-3	CSNK1G3	sp|Q9Y6M4-3|KC1G3_HUMAN Isoform 3 of Casein kinase I isoform gamma-3 OS=Homo sapiens OX=9606 GN=CSNK1G3;sp|Q9Y6M4-4|KC1G3_HUMAN Isoform 4 of Casein kinase I isoform gamma-3 OS=Homo sapiens OX=9606 GN=CSNK1G3;sp|Q9Y6M4-5|KC1G3_HUMAN Isoform 5 of Casein kina	7	4	4	2	13.2	48.897	0	29.512	7167100	9			3.72294	0	7.75748
2415	Q92575	Q92575	UBX domain-containing protein 4	UBXN4	sp|Q92575|UBXN4_HUMAN UBX domain-containing protein 4 OS=Homo sapiens OX=9606 GN=UBXN4 PE=1 SV=2	1	4	4	4	11.4	56.777	0	65.652	20835000	11		+	3.62947	0	7.75265
2872	Q9Y5M8;H7C4H2;C9J5Z8	Q9Y5M8;H7C4H2	Signal recognition particle receptor subunit beta	SRPRB	sp|Q9Y5M8|SRPRB_HUMAN Signal recognition particle receptor subunit beta OS=Homo sapiens OX=9606 GN=SRPRB PE=1 SV=3;tr|H7C4H2|H7C4H2_HUMAN Signal recognition particle receptor subunit beta (Fragment) OS=Homo sapiens OX=9606 GN=SRPRB PE=1 SV=1	3	8	8	8	28.8	29.702	0	78.366	409450000	41			2.17697	0.000604013	7.75219
580	C9J5X1;P08069;H3BSZ8;H0YMJ5;H0YNR0;P14616	C9J5X1;P08069	Tyrosine-protein kinase receptor;Insulin-like growth factor 1 receptor;Insulin-like growth factor 1 receptor alpha chain;Insulin-like growth factor 1 receptor beta chain	IGF1R	tr|C9J5X1|C9J5X1_HUMAN Tyrosine-protein kinase receptor OS=Homo sapiens OX=9606 GN=IGF1R PE=1 SV=1;sp|P08069|IGF1R_HUMAN Insulin-like growth factor 1 receptor OS=Homo sapiens OX=9606 GN=IGF1R PE=1 SV=1	6	11	11	8	8.6	154.79	0	35.578	13944000	25			3.12874	7.74648e-05	7.75086
1196	O00186	O00186	Syntaxin-binding protein 3	STXBP3	sp|O00186|STXB3_HUMAN Syntaxin-binding protein 3 OS=Homo sapiens OX=9606 GN=STXBP3 PE=1 SV=2	1	3	3	3	5.2	67.764	0	7.4256	14175000	7			2.98044	6.98413e-05	7.73033
2626	Q9H4L5-2;Q9H4L5-6;Q9H4L5-4;Q9H4L5-8	Q9H4L5-2;Q9H4L5-6;Q9H4L5-4;Q9H4L5-8	Oxysterol-binding protein-related protein 3	OSBPL3	sp|Q9H4L5-2|OSBL3_HUMAN Isoform 1b of Oxysterol-binding protein-related protein 3 OS=Homo sapiens OX=9606 GN=OSBPL3;sp|Q9H4L5-6|OSBL3_HUMAN Isoform 2b of Oxysterol-binding protein-related protein 3 OS=Homo sapiens OX=9606 GN=OSBPL3;sp|Q9H4L5-4|OSBL3_HUMAN	4	4	4	1	7.6	97.685	0	40.036	8414300	8			3.18746	8.07339e-05	7.72678
1955	Q12906-4;Q12906-6;Q12906-7;Q12906-5;Q12906-2;Q12906-3;Q12906;K7EKJ9;K7ERM6;K7ENK6;K7EM82;K7EJ09;K7ER69;K7EQR9	Q12906-4;Q12906-6;Q12906-7;Q12906-5;Q12906-2;Q12906-3;Q12906	Interleukin enhancer-binding factor 3	ILF3	sp|Q12906-4|ILF3_HUMAN Isoform 4 of Interleukin enhancer-binding factor 3 OS=Homo sapiens OX=9606 GN=ILF3;sp|Q12906-6|ILF3_HUMAN Isoform 6 of Interleukin enhancer-binding factor 3 OS=Homo sapiens OX=9606 GN=ILF3;sp|Q12906-7|ILF3_HUMAN Isoform 7 of Interleu	14	7	7	7	17.2	75.508	0	24.385	22602000	13	527;529		3.12981	7.76014e-05	7.71915
2753	Q9UGI8-2;Q9UGI8;F8W7T0;H7BYK1;F8WDI4	Q9UGI8-2;Q9UGI8	Testin	TES	sp|Q9UGI8-2|TES_HUMAN Isoform 2 of Testin OS=Homo sapiens OX=9606 GN=TES;sp|Q9UGI8|TES_HUMAN Testin OS=Homo sapiens OX=9606 GN=TES PE=1 SV=1	5	15	15	15	42.2	46.91	0	73.63	128860000	41			2.63641	0.000209677	7.71589
1998	Q13596-2;Q13596;Q13596-3;H0YK42;H0YKT3	Q13596-2;Q13596;Q13596-3;H0YK42	Sorting nexin-1	SNX1	sp|Q13596-2|SNX1_HUMAN Isoform 1A of Sorting nexin-1 OS=Homo sapiens OX=9606 GN=SNX1;sp|Q13596|SNX1_HUMAN Sorting nexin-1 OS=Homo sapiens OX=9606 GN=SNX1 PE=1 SV=3;sp|Q13596-3|SNX1_HUMAN Isoform 3 of Sorting nexin-1 OS=Homo sapiens OX=9606 GN=SNX1;tr|H0YK4	5	11	9	9	26.9	51.812	0	28.177	54816000	20	416		7.84889	0	7.7126
1277	O60292;M0QX89	O60292	Signal-induced proliferation-associated 1-like protein 3	SIPA1L3	sp|O60292|SI1L3_HUMAN Signal-induced proliferation-associated 1-like protein 3 OS=Homo sapiens OX=9606 GN=SIPA1L3 PE=1 SV=3	2	13	13	13	10.3	194.61	0	46.828	25587000	31		+	4.48867	0	7.70862
2168	Q5THR1;Q9H5Z1;Q9H5Z1-2;F2Z2Z2	Q5THR1;Q9H5Z1;Q9H5Z1-2	Probable ATP-dependent RNA helicase DHX35	DHX35	tr|Q5THR1|Q5THR1_HUMAN Probable ATP-dependent RNA helicase DHX35 OS=Homo sapiens OX=9606 GN=DHX35 PE=1 SV=1;sp|Q9H5Z1|DHX35_HUMAN Probable ATP-dependent RNA helicase DHX35 OS=Homo sapiens OX=9606 GN=DHX35 PE=1 SV=2;sp|Q9H5Z1-2|DHX35_HUMAN Isoform 2 of Prob	4	5	5	5	8.4	76.046	0	9.2836	9172900	8			6.7122	0	7.6993
2042	Q15019;Q15019-2;Q15019-3;C9J938;C9JB25;C9IZU3;C9JQJ4;C9JZI2;A0A1B0GXJ2;C9JFT1;F8WB65;C9JT15;C9JSE7	Q15019;Q15019-2;Q15019-3;C9J938;C9JB25	Septin-2	Septin-2	sp|Q15019|SEPT2_HUMAN Septin-2 OS=Homo sapiens OX=9606 GN=SEPTIN2 PE=1 SV=1;sp|Q15019-2|SEPT2_HUMAN Isoform 2 of Septin-2 OS=Homo sapiens OX=9606 GN=SEPTIN2;sp|Q15019-3|SEPT2_HUMAN Isoform 3 of Septin-2 OS=Homo sapiens OX=9606 GN=SEPTIN2;tr|C9J938|C9J938_H	13	24	23	2	72.9	41.487	0	271.89	562800000	77			4.39684	0	7.68872
1003	H0YKU1;H0YNJ8;Q9NYL9	H0YKU1;H0YNJ8;Q9NYL9	Tropomodulin-3	TMOD3	tr|H0YKU1|H0YKU1_HUMAN Tropomodulin-3 (Fragment) OS=Homo sapiens OX=9606 GN=TMOD3 PE=1 SV=1;tr|H0YNJ8|H0YNJ8_HUMAN Tropomodulin-3 OS=Homo sapiens OX=9606 GN=TMOD3 PE=1 SV=1;sp|Q9NYL9|TMOD3_HUMAN Tropomodulin-3 OS=Homo sapiens OX=9606 GN=TMOD3 PE=1 SV=1	3	6	6	6	35.3	20.79	0	13.519	47947000	10			1.96703	0.00084491	7.6662
2862	Q9Y4P8-2;Q9Y4P8-4;Q9Y4P8-3;Q9Y4P8-5;Q9Y4P8-6;Q9Y4P8	Q9Y4P8-2;Q9Y4P8-4;Q9Y4P8-3;Q9Y4P8-5;Q9Y4P8-6;Q9Y4P8	WD repeat domain phosphoinositide-interacting protein 2	WIPI2	sp|Q9Y4P8-2|WIPI2_HUMAN Isoform 2 of WD repeat domain phosphoinositide-interacting protein 2 OS=Homo sapiens OX=9606 GN=WIPI2;sp|Q9Y4P8-4|WIPI2_HUMAN Isoform 4 of WD repeat domain phosphoinositide-interacting protein 2 OS=Homo sapiens OX=9606 GN=WIPI2;sp|Q	6	5	5	5	21.6	46.383	0	29.386	64360000	12			4.2303	0	7.66034
2715	Q9NZM1-6;Q9NZM1;Q9NZM1-2;Q9NZM1-5;Q9NZM1-7;Q9NZM1-8;Q9NZM1-4;O75923-15;O75923-3;O75923-9;O75923;O75923-14;O75923-6;O75923-12;O75923-5;O75923-11;O75923-4;O75923-10;O75923-2;O75923-8;O75923-7;O75923-13	Q9NZM1-6;Q9NZM1;Q9NZM1-2;Q9NZM1-5	Myoferlin	MYOF	sp|Q9NZM1-6|MYOF_HUMAN Isoform 6 of Myoferlin OS=Homo sapiens OX=9606 GN=MYOF;sp|Q9NZM1|MYOF_HUMAN Myoferlin OS=Homo sapiens OX=9606 GN=MYOF PE=1 SV=1;sp|Q9NZM1-2|MYOF_HUMAN Isoform 2 of Myoferlin OS=Homo sapiens OX=9606 GN=MYOF;sp|Q9NZM1-5|MYOF_HUMAN Isof	22	80	80	3	38.9	233.47	0	323.31	414240000	283			5.36775	0	7.64331
2104	Q3V6T2-2;Q3V6T2;A0A2U3TZV9;Q3V6T2-4;Q3V6T2-3;Q3V6T2-5;A0A2R8Y4X4;A0A2R8YG73;A0A2R8Y7B1;A0A2R8Y4W8;A0A2R8YGU1;A0A2R8YCU9;A0A2R8Y885;A0A2R8Y820;H7C2C6;A0A2R8YG52;A0A2R8YDS8;A0A087WXD9;A0A2R8Y7D4;A0A2R8Y6B2;H0Y470;A0A2R8Y7D9;H0Y7U8;A0A2R8YD81;A0A2R8Y5D7;A0A2R8Y802;H0Y7K3;A0A2R8Y846;A0A2R8Y4Z5;A0A2R8Y7L3;A0A2R8Y4C6;A0A2R8YD99	Q3V6T2-2;Q3V6T2;A0A2U3TZV9;Q3V6T2-4;Q3V6T2-3;Q3V6T2-5;A0A2R8Y4X4;A0A2R8YG73;A0A2R8Y7B1;A0A2R8Y4W8;A0A2R8YGU1;A0A2R8YCU9;A0A2R8Y885;A0A2R8Y820;H7C2C6	Girdin	CCDC88A	sp|Q3V6T2-2|GRDN_HUMAN Isoform 2 of Girdin OS=Homo sapiens OX=9606 GN=CCDC88A;sp|Q3V6T2|GRDN_HUMAN Girdin OS=Homo sapiens OX=9606 GN=CCDC88A PE=1 SV=2;tr|A0A2U3TZV9|A0A2U3TZV9_HUMAN Girdin OS=Homo sapiens OX=9606 GN=CCDC88A PE=1 SV=1;sp|Q3V6T2-4|GRDN_HUMAN	32	28	28	28	18.9	212.62	0	244.98	30523000	67		+	2.74736	0.000220339	7.63222
777	F6PQP6;E9PBC1;I3L2B2;O95208-2;O95208;J3KSF8;J3KTF6;J3KSA6;J3KSC7;J3QLN2;O95208-3	F6PQP6;E9PBC1;I3L2B2;O95208-2;O95208;J3KSF8;J3KTF6;J3KSA6;J3KSC7;J3QLN2	Epsin-2	EPN2	tr|F6PQP6|F6PQP6_HUMAN Epsin-2 (Fragment) OS=Homo sapiens OX=9606 GN=EPN2 PE=1 SV=8;tr|E9PBC1|E9PBC1_HUMAN Epsin-2 OS=Homo sapiens OX=9606 GN=EPN2 PE=1 SV=1;tr|I3L2B2|I3L2B2_HUMAN Epsin-2 OS=Homo sapiens OX=9606 GN=EPN2 PE=1 SV=1;sp|O95208-2|EPN2_HUMAN Iso	11	3	3	3	6.1	44.888	0	5.807	15615000	8			3.22926	8.2243e-05	7.62997
317	E5RJ93;E5RIS7;A0A1W2PPZ5;P23193;A0A1W2PRL9;P23193-2	E5RJ93;E5RIS7;A0A1W2PPZ5;P23193;A0A1W2PRL9;P23193-2	Transcription elongation factor A protein 1	TCEA1	tr|E5RJ93|E5RJ93_HUMAN Transcription elongation factor A protein 1 OS=Homo sapiens OX=9606 GN=TCEA1 PE=1 SV=1;tr|E5RIS7|E5RIS7_HUMAN Transcription elongation factor A protein 1 OS=Homo sapiens OX=9606 GN=TCEA1 PE=1 SV=1;tr|A0A1W2PPZ5|A0A1W2PPZ5_HUMAN Trans	6	3	3	3	37.8	10.228	0	6.2385	28967000	6			2.62713	0.000209115	7.6282
2211	Q6WCQ1-3;Q6WCQ1;Q6WCQ1-2;J3KSW8	Q6WCQ1-3;Q6WCQ1;Q6WCQ1-2;J3KSW8	Myosin phosphatase Rho-interacting protein	MPRIP	sp|Q6WCQ1-3|MPRIP_HUMAN Isoform 3 of Myosin phosphatase Rho-interacting protein OS=Homo sapiens OX=9606 GN=MPRIP;sp|Q6WCQ1|MPRIP_HUMAN Myosin phosphatase Rho-interacting protein OS=Homo sapiens OX=9606 GN=MPRIP PE=1 SV=3;sp|Q6WCQ1-2|MPRIP_HUMAN Isoform 2 o	4	19	19	1	19.1	114.05	0	66.542	46668000	47			3.93361	0	7.61914
2393	Q8WUF5;K7EN03	Q8WUF5	RelA-associated inhibitor	PPP1R13L	sp|Q8WUF5|IASPP_HUMAN RelA-associated inhibitor OS=Homo sapiens OX=9606 GN=PPP1R13L PE=1 SV=4	2	4	4	4	6	89.09	0	8.5166	8772300	10			4.77066	0	7.61693
1263	O43491;E9PHY5;O43491-4;O43491-3;E9PK52;E9PII3;O43491-2;Q6R5J7;Q6ZSX4;H0Y5B0;E9PMV8;E9PPC9;E9PN54;E9PQN0;E9PRG1;E9PIG0;E9PQD2;E9PJP4;E9PMG5	O43491;E9PHY5;O43491-4;O43491-3;E9PK52;E9PII3;O43491-2	Band 4.1-like protein 2	EPB41L2	sp|O43491|E41L2_HUMAN Band 4.1-like protein 2 OS=Homo sapiens OX=9606 GN=EPB41L2 PE=1 SV=1;tr|E9PHY5|E9PHY5_HUMAN Band 4.1-like protein 2 OS=Homo sapiens OX=9606 GN=EPB41L2 PE=1 SV=1;sp|O43491-4|E41L2_HUMAN Isoform 4 of Band 4.1-like protein 2 OS=Homo sapi	19	30	30	12	43.8	112.59	0	138.97	132250000	83			4.83558	0	7.61083
2273	Q86X10-3;Q86X10;A2A2F0;Q86X10-2;A0A0J9YW54;Q86X10-4	Q86X10-3;Q86X10;A2A2F0;Q86X10-2;A0A0J9YW54	Ral GTPase-activating protein subunit beta	RALGAPB	sp|Q86X10-3|RLGPB_HUMAN Isoform 3 of Ral GTPase-activating protein subunit beta OS=Homo sapiens OX=9606 GN=RALGAPB;sp|Q86X10|RLGPB_HUMAN Ral GTPase-activating protein subunit beta OS=Homo sapiens OX=9606 GN=RALGAPB PE=1 SV=1;tr|A2A2F0|A2A2F0_HUMAN Ral GTPa	6	17	17	17	12.6	166.53	0	40.796	20522000	41			4.22382	0	7.60273
2704	Q9NXC2;S4R302;Q9NXC2-2	Q9NXC2;S4R302	Glucose-fructose oxidoreductase domain-containing protein 1	GFOD1	sp|Q9NXC2|GFOD1_HUMAN Glucose-fructose oxidoreductase domain-containing protein 1 OS=Homo sapiens OX=9606 GN=GFOD1 PE=1 SV=1;tr|S4R302|S4R302_HUMAN Glucose-fructose oxidoreductase domain-containing protein 1 OS=Homo sapiens OX=9606 GN=GFOD1 PE=1 SV=1	3	3	3	3	10.5	43.157	0	8.0616	17294000	8			4.00466	0	7.59033
1691	P47756-2;P47756;B1AK87;B1AK88;B1AK85	P47756-2;P47756;B1AK87;B1AK88;B1AK85	F-actin-capping protein subunit beta	CAPZB	sp|P47756-2|CAPZB_HUMAN Isoform 2 of F-actin-capping protein subunit beta OS=Homo sapiens OX=9606 GN=CAPZB;sp|P47756|CAPZB_HUMAN F-actin-capping protein subunit beta OS=Homo sapiens OX=9606 GN=CAPZB PE=1 SV=4;tr|B1AK87|B1AK87_HUMAN F-actin-capping protein	5	9	9	9	43	30.628	0	67.78	346290000	34			2.53522	0.000200514	7.58811
735	E5RJ29;Q9NYI0-2;Q9NYI0;Q9NYI0-3;H0YC20;E5RJE4;E5RFG7;E5RH02;H0YAQ7;A0A087X1Z0;A0A087WXD8;B4DKF8	E5RJ29;Q9NYI0-2;Q9NYI0;Q9NYI0-3;H0YC20;E5RJE4;E5RFG7	PH and SEC7 domain-containing protein 3	PSD3	tr|E5RJ29|E5RJ29_HUMAN PH and SEC7 domain-containing protein 3 OS=Homo sapiens OX=9606 GN=PSD3 PE=1 SV=1;sp|Q9NYI0-2|PSD3_HUMAN Isoform 2 of PH and SEC7 domain-containing protein 3 OS=Homo sapiens OX=9606 GN=PSD3;sp|Q9NYI0|PSD3_HUMAN PH and SEC7 domain-con	12	5	5	5	5.3	108.99	0	11.511	10969000	7		+	3.27092	8.413e-05	7.58703
1874	P78318	P78318	Immunoglobulin-binding protein 1	IGBP1	sp|P78318|IGBP1_HUMAN Immunoglobulin-binding protein 1 OS=Homo sapiens OX=9606 GN=IGBP1 PE=1 SV=1	1	4	4	4	14.2	39.221	0	50.358	17514000	7			6.41104	0	7.57811
2092	Q16825;H0YJ59;G3V3S6	Q16825	Tyrosine-protein phosphatase non-receptor type 21	PTPN21	sp|Q16825|PTN21_HUMAN Tyrosine-protein phosphatase non-receptor type 21 OS=Homo sapiens OX=9606 GN=PTPN21 PE=1 SV=2	3	9	9	9	9.5	133.28	0	27.601	10477000	17			5.50574	0	7.57031
766	E7EVA0;P27816-6;P27816;P27816-2;P27816-5;P27816-4;H7C4C5;H0Y2V1;B5MEG9;F8W9U4;H7C456;A0A0J9YVV8;A0A0J9YW37;P27816-7	E7EVA0;P27816-6;P27816;P27816-2;P27816-5;P27816-4;H7C4C5;H0Y2V1;B5MEG9;F8W9U4	Microtubule-associated protein;Microtubule-associated protein 4	MAP4	tr|E7EVA0|E7EVA0_HUMAN Microtubule-associated protein OS=Homo sapiens OX=9606 GN=MAP4 PE=1 SV=1;sp|P27816-6|MAP4_HUMAN Isoform 6 of Microtubule-associated protein 4 OS=Homo sapiens OX=9606 GN=MAP4;sp|P27816|MAP4_HUMAN Microtubule-associated protein 4 OS=Ho	14	12	12	12	8.7	245.44	0	28.074	8374200	20			3.79423	0	7.53807
33	A0A087WU65;A0A2R8YE10;Q9NRW7;A0A2R8YD95;A0A2R8YF01;A0A1B0GXI6;Q9NRW7-2;A0A2R8YEX8;B7Z7G7	A0A087WU65;A0A2R8YE10;Q9NRW7;A0A2R8YD95;A0A2R8YF01;A0A1B0GXI6;Q9NRW7-2	Vacuolar protein sorting-associated protein 45	VPS45	tr|A0A087WU65|A0A087WU65_HUMAN Vacuolar protein sorting-associated protein 45 OS=Homo sapiens OX=9606 GN=VPS45 PE=1 SV=1;tr|A0A2R8YE10|A0A2R8YE10_HUMAN Vacuolar protein sorting-associated protein 45 OS=Homo sapiens OX=9606 GN=VPS45 PE=1 SV=1;sp|Q9NRW7|VPS4	9	5	5	5	12.5	50.736	0	11.625	24174000	8			3.00019	7.10824e-05	7.51841
1578	P26196;Q8IV96	P26196	Probable ATP-dependent RNA helicase DDX6	DDX6	sp|P26196|DDX6_HUMAN Probable ATP-dependent RNA helicase DDX6 OS=Homo sapiens OX=9606 GN=DDX6 PE=1 SV=2	2	4	4	4	14.7	54.416	0	17.901	18245000	10			2.45766	0.000337408	7.51775
1123	J3QQJ5;Q9Y2L5;J3QSA1;J3KSL8;Q9Y2L5-2;J3QR00	J3QQJ5;Q9Y2L5;J3QSA1;J3KSL8;Q9Y2L5-2	Trafficking protein particle complex subunit 8	TRAPPC8	tr|J3QQJ5|J3QQJ5_HUMAN Trafficking protein particle complex subunit 8 OS=Homo sapiens OX=9606 GN=TRAPPC8 PE=1 SV=1;sp|Q9Y2L5|TPPC8_HUMAN Trafficking protein particle complex subunit 8 OS=Homo sapiens OX=9606 GN=TRAPPC8 PE=1 SV=2;tr|J3QSA1|J3QSA1_HUMAN Traf	6	10	10	10	7.4	154.98	0	30.206	10528000	16			3.7738	0	7.51694
2324	Q8N1G2;H0Y4T0;H0YCQ1;Q5T7F5	Q8N1G2	Cap-specific mRNA (nucleoside-2-O-)-methyltransferase 1	CMTR1	sp|Q8N1G2|CMTR1_HUMAN Cap-specific mRNA (nucleoside-2-O-)-methyltransferase 1 OS=Homo sapiens OX=9606 GN=CMTR1 PE=1 SV=1	4	7	7	7	9.1	95.32	0	20.381	40158000	25			4.58017	0	7.49996
2355	Q8NDI1-3;Q8NDI1-2;Q8NDI1;C9K0H9;B5MC86;C9J268;C9IYU2;H7C0Q4;H7C1E6;H7BZ98;H0YDZ9;A0A0U1RQH4	Q8NDI1-3;Q8NDI1-2;Q8NDI1	EH domain-binding protein 1	EHBP1	sp|Q8NDI1-3|EHBP1_HUMAN Isoform 3 of EH domain-binding protein 1 OS=Homo sapiens OX=9606 GN=EHBP1;sp|Q8NDI1-2|EHBP1_HUMAN Isoform 2 of EH domain-binding protein 1 OS=Homo sapiens OX=9606 GN=EHBP1;sp|Q8NDI1|EHBP1_HUMAN EH domain-binding protein 1 OS=Homo sa	12	12	12	11	14.2	132.32	0	35.365	17286000	26		+	3.0614	7.4199e-05	7.4911
1926	Q05682-4;Q05682-6;Q05682-2;Q05682;C9J813;E9PGZ1;E7EX44;Q05682-5;Q05682-3;C9JE79;F8WE61;C9JEK3	Q05682-4;Q05682-6;Q05682-2;Q05682;C9J813;E9PGZ1;E7EX44;Q05682-5;Q05682-3	Caldesmon	CALD1	sp|Q05682-4|CALD1_HUMAN Isoform 4 of Caldesmon OS=Homo sapiens OX=9606 GN=CALD1;sp|Q05682-6|CALD1_HUMAN Isoform 6 of Caldesmon OS=Homo sapiens OX=9606 GN=CALD1;sp|Q05682-2|CALD1_HUMAN Isoform 2 of Caldesmon OS=Homo sapiens OX=9606 GN=CALD1;sp|Q05682|CALD1_	12	8	8	8	10.6	62.663	0	25.486	44401000	20			3.29188	8.49421e-05	7.47644
1537	P20020-6;P20020;P20020-4;P20020-1;P20020-5;P20020-2;E7ERY9;A0A2R8Y4R4;H0Y7S3;Q01814-6;Q01814-8;Q01814-5;Q01814;A0A2U3U055;A0A2U3TZI3;Q01814-4;Q01814-7;Q01814-3;Q01814-2;F8W1V5;A0A0U1RQU3;H0YHH6	P20020-6;P20020;P20020-4;P20020-1;P20020-5;P20020-2;E7ERY9	Plasma membrane calcium-transporting ATPase 1;Calcium-transporting ATPase	ATP2B1	sp|P20020-6|AT2B1_HUMAN Isoform K of Plasma membrane calcium-transporting ATPase 1 OS=Homo sapiens OX=9606 GN=ATP2B1;sp|P20020|AT2B1_HUMAN Plasma membrane calcium-transporting ATPase 1 OS=Homo sapiens OX=9606 GN=ATP2B1 PE=1 SV=4;sp|P20020-4|AT2B1_HUMAN Iso	22	22	22	13	23.2	130.62	0	78.207	76764000	60		+	4.288	0	7.47177
262	F8VSC5;A0A0U1RQQ9;Q6P3W7;H0YIK6;H0YI32	F8VSC5;A0A0U1RQQ9;Q6P3W7	SCY1-like protein 2	SCYL2	tr|F8VSC5|F8VSC5_HUMAN SCY1-like protein 2 (Fragment) OS=Homo sapiens OX=9606 GN=SCYL2 PE=1 SV=1;tr|A0A0U1RQQ9|A0A0U1RQQ9_HUMAN SCY1-like protein 2 OS=Homo sapiens OX=9606 GN=SCYL2 PE=1 SV=1;sp|Q6P3W7|SCYL2_HUMAN SCY1-like protein 2 OS=Homo sapiens OX=9606	5	11	11	11	16.7	77.053	0	58.204	53773000	31			3.78244	0	7.47098
432	A0MZ66-8;A0MZ66-4;A0MZ66-5;A0MZ66-6;A0MZ66;A0MZ66-3;A0MZ66-2;A0MZ66-7	A0MZ66-8;A0MZ66-4;A0MZ66-5;A0MZ66-6;A0MZ66;A0MZ66-3;A0MZ66-2	Shootin-1	KIAA1598	sp|A0MZ66-8|SHOT1_HUMAN Isoform 8 of Shootin-1 OS=Homo sapiens OX=9606 GN=SHTN1;sp|A0MZ66-4|SHOT1_HUMAN Isoform 4 of Shootin-1 OS=Homo sapiens OX=9606 GN=SHTN1;sp|A0MZ66-5|SHOT1_HUMAN Isoform 5 of Shootin-1 OS=Homo sapiens OX=9606 GN=SHTN1;sp|A0MZ66-6|SHOT	8	8	8	8	18.1	56.376	0	16.087	10091000	12			3.51174	0	7.46682
391	A0A3B3ISQ4;Q9H6S3;Q9H6S3-3;Q9H6S3-2;H0YD62;H0YF37;A0A087WX39;E9PNT0;E9PLH1	A0A3B3ISQ4;Q9H6S3;Q9H6S3-3	Epidermal growth factor receptor kinase substrate 8-like protein 2	EPS8L2	tr|A0A3B3ISQ4|A0A3B3ISQ4_HUMAN Epidermal growth factor receptor kinase substrate 8-like protein 2 OS=Homo sapiens OX=9606 GN=EPS8L2 PE=1 SV=1;sp|Q9H6S3|ES8L2_HUMAN Epidermal growth factor receptor kinase substrate 8-like protein 2 OS=Homo sapiens OX=9606 G	9	7	7	7	10.9	88.063	0	15.298	24509000	12	228;234;235		4.06074	0	7.46145
1469	P11274-2;P11274	P11274-2;P11274	Breakpoint cluster region protein	BCR	sp|P11274-2|BCR_HUMAN Isoform 2 of Breakpoint cluster region protein OS=Homo sapiens OX=9606 GN=BCR;sp|P11274|BCR_HUMAN Breakpoint cluster region protein OS=Homo sapiens OX=9606 GN=BCR PE=1 SV=2	2	6	6	5	5.1	137.73	0	13.404	6474100	9			5.02515	0	7.4532
2007	Q14126	Q14126	Desmoglein-2	DSG2	sp|Q14126|DSG2_HUMAN Desmoglein-2 OS=Homo sapiens OX=9606 GN=DSG2 PE=1 SV=2	1	7	7	7	12.1	122.29	0	39.799	13512000	11		+	2.87667	0.000234586	7.4523
1592	P29317;P29317-2;J3KR66;Q96L35;B1AKC9;A0A3B3IRY8;A0A0B4J1T8;Q9UF33-2;Q9UF33-3;P54762-5;P54762;P29323-2;P54760;P29323-3;Q15375-2;Q15375-4;Q15375;P54753;Q9UF33;P29323;Q5JY90;U3NG26;Q06187;Q06187-2;P29322	P29317	Ephrin type-A receptor 2	EPHA2	sp|P29317|EPHA2_HUMAN Ephrin type-A receptor 2 OS=Homo sapiens OX=9606 GN=EPHA2 PE=1 SV=2	25	35	35	33	31.5	108.27	0	254.52	710560000	130		+	3.9383	0	7.42728
2027	Q14644-2;Q14644	Q14644-2;Q14644	Ras GTPase-activating protein 3	RASA3	sp|Q14644-2|RASA3_HUMAN Isoform 2 of Ras GTPase-activating protein 3 OS=Homo sapiens OX=9606 GN=RASA3;sp|Q14644|RASA3_HUMAN Ras GTPase-activating protein 3 OS=Homo sapiens OX=9606 GN=RASA3 PE=1 SV=3	2	12	12	11	19.3	92.227	0	28.473	27856000	17		+	3.5315	0	7.42089
2708	Q9NY59-2;Q9NY59;H3BS51	Q9NY59-2;Q9NY59;H3BS51	Sphingomyelin phosphodiesterase 3	SMPD3	sp|Q9NY59-2|NSMA2_HUMAN Isoform 2 of Sphingomyelin phosphodiesterase 3 OS=Homo sapiens OX=9606 GN=SMPD3;sp|Q9NY59|NSMA2_HUMAN Sphingomyelin phosphodiesterase 3 OS=Homo sapiens OX=9606 GN=SMPD3 PE=1 SV=1;tr|H3BS51|H3BS51_HUMAN Sphingomyelin phosphodiesteras	3	4	4	4	6	70.169	0	7.0937	12851000	6			4.08636	0	7.41926
2294	Q8IWF6;H7C5D0;H7C598	Q8IWF6;H7C5D0	Protein DENND6A	DENND6A	sp|Q8IWF6|DEN6A_HUMAN Protein DENND6A OS=Homo sapiens OX=9606 GN=DENND6A PE=1 SV=1;tr|H7C5D0|H7C5D0_HUMAN Protein DENND6A (Fragment) OS=Homo sapiens OX=9606 GN=DENND6A PE=1 SV=1	3	3	3	3	6.1	69.574	0	6.3365	9765700	8			4.45869	0	7.4016
2095	Q27J81-2;Q27J81;A0A0A0MQU1;Q27J81-3	Q27J81-2;Q27J81;A0A0A0MQU1	Inverted formin-2	INF2	sp|Q27J81-2|INF2_HUMAN Isoform 2 of Inverted formin-2 OS=Homo sapiens OX=9606 GN=INF2;sp|Q27J81|INF2_HUMAN Inverted formin-2 OS=Homo sapiens OX=9606 GN=INF2 PE=1 SV=2;tr|A0A0A0MQU1|A0A0A0MQU1_HUMAN Inverted formin-2 (Fragment) OS=Homo sapiens OX=9606 GN=IN	4	6	6	6	7.3	134.62	0	17.311	9552100	10		+	3.65384	0	7.38253
1501	P16144-4;P16144-2;P16144-3;P16144;P16144-5;J3QQL2	P16144-4;P16144-2;P16144-3;P16144	Integrin beta-4	ITGB4	sp|P16144-4|ITB4_HUMAN Isoform Beta-4D of Integrin beta-4 OS=Homo sapiens OX=9606 GN=ITGB4;sp|P16144-2|ITB4_HUMAN Isoform Beta-4A of Integrin beta-4 OS=Homo sapiens OX=9606 GN=ITGB4;sp|P16144-3|ITB4_HUMAN Isoform Beta-4B of Integrin beta-4 OS=Homo sapiens	6	13	13	13	9.2	194.46	0	41.31	17573000	37			3.63051	0	7.37994
2710	Q9NYT0;H0YIZ5;H0YJ64;G3V337	Q9NYT0;H0YIZ5	Pleckstrin-2	PLEK2	sp|Q9NYT0|PLEK2_HUMAN Pleckstrin-2 OS=Homo sapiens OX=9606 GN=PLEK2 PE=1 SV=1;tr|H0YIZ5|H0YIZ5_HUMAN Pleckstrin-2 (Fragment) OS=Homo sapiens OX=9606 GN=PLEK2 PE=1 SV=1	4	12	12	12	42.2	39.97	0	138.74	164000000	42			3.11852	7.65217e-05	7.37742
876	F5H365;Q15436;Q15436-2;G3V4V1;G3V1W4;G3V3G5;G3V2R6;G3V5X8;G3V4Q2;G3V5K1	F5H365;Q15436;Q15436-2	Protein transport protein Sec23A	SEC23A	tr|F5H365|F5H365_HUMAN Protein transport protein SEC23 OS=Homo sapiens OX=9606 GN=SEC23A PE=1 SV=1;sp|Q15436|SC23A_HUMAN Protein transport protein Sec23A OS=Homo sapiens OX=9606 GN=SEC23A PE=1 SV=2;sp|Q15436-2|SC23A_HUMAN Isoform 2 of Protein transport pro	10	16	14	14	32.1	82.968	0	103.19	57536000	28			2.52249	0.000199234	7.36011
1180	M0R0W6;P30530-2;P30530	M0R0W6;P30530-2;P30530	Receptor protein-tyrosine kinase;Tyrosine-protein kinase receptor UFO	AXL	tr|M0R0W6|M0R0W6_HUMAN Tyrosine-protein kinase receptor UFO OS=Homo sapiens OX=9606 GN=AXL PE=1 SV=1;sp|P30530-2|UFO_HUMAN Isoform Short of Tyrosine-protein kinase receptor UFO OS=Homo sapiens OX=9606 GN=AXL;sp|P30530|UFO_HUMAN Tyrosine-protein kinase rece	3	6	6	6	9.9	69.23	0	17.462	18312000	11			3.40394	0	7.34079
140	A0A0A0MRJ0;Q5VT25-3;Q5VT25-4;Q5VT25-5;Q5VT25;Q5VT25-2;Q5VT25-6;A0A0A0MRJ1;H0Y5V1;H0Y7V8;H0Y6R0;H0Y6V3;Q09013-2	A0A0A0MRJ0;Q5VT25-3;Q5VT25-4;Q5VT25-5;Q5VT25;Q5VT25-2;Q5VT25-6;A0A0A0MRJ1;H0Y5V1;H0Y7V8	Non-specific serine/threonine protein kinase;Serine/threonine-protein kinase MRCK alpha	CDC42BPA	tr|A0A0A0MRJ0|A0A0A0MRJ0_HUMAN Non-specific serine/threonine protein kinase OS=Homo sapiens OX=9606 GN=CDC42BPA PE=1 SV=1;sp|Q5VT25-3|MRCKA_HUMAN Isoform 3 of Serine/threonine-protein kinase MRCK alpha OS=Homo sapiens OX=9606 GN=CDC42BPA;sp|Q5VT25-4|MRCKA_	13	22	15	15	13.5	193.63	0	30.628	15707000	29		+	3.29705	8.51064e-05	7.33597
1700	P48729;P48729-2;H0Y9X2;U3KQK7;U3KPX3;U3KQ83;Q8N752;E5RG27;D6RGE5	P48729;P48729-2;H0Y9X2;U3KQK7;U3KPX3	Casein kinase I isoform alpha	CSNK1A1	sp|P48729|KC1A_HUMAN Casein kinase I isoform alpha OS=Homo sapiens OX=9606 GN=CSNK1A1 PE=1 SV=2;sp|P48729-2|KC1A_HUMAN Isoform 2 of Casein kinase I isoform alpha OS=Homo sapiens OX=9606 GN=CSNK1A1;tr|H0Y9X2|H0Y9X2_HUMAN Casein kinase I isoform alpha (Fragm	9	10	10	2	35.6	38.914	0	54.099	124680000	25			2.09917	0.000683519	7.3165
2670	Q9NQU5-2;Q9NQU5;H0YL16;H0YM99;H0YK74;H0YK91;H0YLZ9;H0YMS4	Q9NQU5-2;Q9NQU5;H0YL16	Serine/threonine-protein kinase PAK 6	PAK6	sp|Q9NQU5-2|PAK6_HUMAN Isoform 2 of Serine/threonine-protein kinase PAK 6 OS=Homo sapiens OX=9606 GN=PAK6;sp|Q9NQU5|PAK6_HUMAN Serine/threonine-protein kinase PAK 6 OS=Homo sapiens OX=9606 GN=PAK6 PE=1 SV=1;tr|H0YL16|H0YL16_HUMAN Serine/threonine-protein k	8	3	3	3	5.2	69.776	0	6.7261	8067500	7			3.97243	0	7.31413
1426	P06756-3;P06756-2;P06756	P06756-3;P06756-2;P06756	Integrin alpha-V;Integrin alpha-V heavy chain;Integrin alpha-V light chain	ITGAV	sp|P06756-3|ITAV_HUMAN Isoform 3 of Integrin alpha-V OS=Homo sapiens OX=9606 GN=ITGAV;sp|P06756-2|ITAV_HUMAN Isoform 2 of Integrin alpha-V OS=Homo sapiens OX=9606 GN=ITGAV;sp|P06756|ITAV_HUMAN Integrin alpha-V OS=Homo sapiens OX=9606 GN=ITGAV PE=1 SV=2	3	10	10	10	12	111.13	0	23.93	10193000	14			5.51294	0	7.30061
2873	Q9Y5S2;H0YLY0;A0A0U1RRC3	Q9Y5S2	Serine/threonine-protein kinase MRCK beta	CDC42BPB	sp|Q9Y5S2|MRCKB_HUMAN Serine/threonine-protein kinase MRCK beta OS=Homo sapiens OX=9606 GN=CDC42BPB PE=1 SV=2	3	24	24	16	14.7	194.31	0	76.219	49262000	53			3.63278	0	7.28382
1679	X6RJS7;P46736-2;P46736-3;P46736;A0A087WZR3;H9KVA9;A0A0D9SF50;P46736-4;A0A0A0MS96;P46736-5	X6RJS7;P46736-2;P46736-3;P46736;A0A087WZR3;H9KVA9;A0A0D9SF50;P46736-4	Lys-63-specific deubiquitinase BRCC36	BRCC3	tr|X6RJS7|X6RJS7_HUMAN Lys-63-specific deubiquitinase BRCC36 (Fragment) OS=Homo sapiens OX=9606 GN=BRCC3 PE=1 SV=1;sp|P46736-2|BRCC3_HUMAN Isoform 1 of Lys-63-specific deubiquitinase BRCC36 OS=Homo sapiens OX=9606 GN=BRCC3;sp|P46736-3|BRCC3_HUMAN Isoform 3	10	3	3	3	17.7	25.756	0	7.0091	10238000	7			3.82412	0	7.28052
372	E9PDQ5;B1ALK7;A0A2R8YG42;Q14155-6;Q14155-1;Q14155-5;Q14155-2;Q14155-3;Q14155;E7EUY6;Q15052-2;Q15052	E9PDQ5;B1ALK7;A0A2R8YG42;Q14155-6;Q14155-1;Q14155-5;Q14155-2;Q14155-3;Q14155;E7EUY6	Rho guanine nucleotide exchange factor 7	ARHGEF7	tr|E9PDQ5|E9PDQ5_HUMAN Rho guanine nucleotide exchange factor 7 OS=Homo sapiens OX=9606 GN=ARHGEF7 PE=1 SV=1;tr|B1ALK7|B1ALK7_HUMAN Rho guanine nucleotide exchange factor 7 OS=Homo sapiens OX=9606 GN=ARHGEF7 PE=1 SV=1;tr|A0A2R8YG42|A0A2R8YG42_HUMAN Rho gua	12	3	3	3	5.9	61.629	0	7.0178	6816000	6			4.92557	0	7.27442
754	E7EQR4;P15311;E9PQ82;E9PNV3;A0A2R8Y5P0;E9PNP4	E7EQR4;P15311	Ezrin	EZR	tr|E7EQR4|E7EQR4_HUMAN Ezrin OS=Homo sapiens OX=9606 GN=EZR PE=1 SV=3;sp|P15311|EZRI_HUMAN Ezrin OS=Homo sapiens OX=9606 GN=EZR PE=1 SV=4	6	47	47	34	60.8	69.371	0	294.8	572620000	171			2.57692	0.00020339	7.26687
369	A0A2R8YFH5;Q15437;Q5QPE2;Q5QPE1;A0A2R8Y633;A0A2R8Y7S7;A0A2R8YF30	A0A2R8YFH5;Q15437	Protein transport protein Sec23B	SEC23B	tr|A0A2R8YFH5|A0A2R8YFH5_HUMAN Protein transport protein SEC23 OS=Homo sapiens OX=9606 GN=SEC23B PE=1 SV=1;sp|Q15437|SC23B_HUMAN Protein transport protein Sec23B OS=Homo sapiens OX=9606 GN=SEC23B PE=1 SV=2	7	21	21	19	35.5	84.472	0	293.34	138460000	64			4.75728	0	7.26455
2830	Q9Y2I1;Q9Y2I1-2;C9J715;Q9Y2I1-4;Q9Y2I1-3	Q9Y2I1;Q9Y2I1-2	Nischarin	NISCH	sp|Q9Y2I1|NISCH_HUMAN Nischarin OS=Homo sapiens OX=9606 GN=NISCH PE=1 SV=3;sp|Q9Y2I1-2|NISCH_HUMAN Isoform 2 of Nischarin OS=Homo sapiens OX=9606 GN=NISCH	5	5	5	5	3.6	166.63	0	11.892	5262100	13		+	3.2117	8.13309e-05	7.26314
2096	Q2M2I8-2;Q2M2I8;E9PG46	Q2M2I8-2;Q2M2I8;E9PG46	AP2-associated protein kinase 1	AAK1	sp|Q2M2I8-2|AAK1_HUMAN Isoform 2 of AP2-associated protein kinase 1 OS=Homo sapiens OX=9606 GN=AAK1;sp|Q2M2I8|AAK1_HUMAN AP2-associated protein kinase 1 OS=Homo sapiens OX=9606 GN=AAK1 PE=1 SV=3;tr|E9PG46|E9PG46_HUMAN AP2-associated protein kinase 1 OS=Hom	3	6	6	6	10.3	93.577	0	18.49	8997500	7			3.11718	7.62565e-05	7.25788
2802	Q9UNK0;I3L305;K7EQB1	Q9UNK0;I3L305	Syntaxin-8	STX8	sp|Q9UNK0|STX8_HUMAN Syntaxin-8 OS=Homo sapiens OX=9606 GN=STX8 PE=1 SV=2;tr|I3L305|I3L305_HUMAN Syntaxin-8 (Fragment) OS=Homo sapiens OX=9606 GN=STX8 PE=1 SV=2	3	3	3	3	14.8	26.906	0	20.882	15443000	7			2.76987	0.000223176	7.25647
272	A0A1W2PR11;A0A140T962;A0A140T9J9;A0A140T9B3;Q29963;P30508;A0A1W2PRX1;A0A1W2PRZ0;A0A140T937;A0A140T912;A0A140T930;Q29865;P30510;Q07000;A0A1W2PP77;A2AEA2;Q29960-2;Q29960;P10321;P30505;P30504;A0A1W2PRU9;A0A140T9M5;A0A140T9E1;A0A140T942;A0A140T9W2;O19617;A0A140T921;A0A140T9U0;A0A0G2JIF0;A0A140T9H5;A0A140T9M0;A0A0G2JH50;A0A140T9U8;A2BF26;P05534;P30501;P04222;Q9TNN7;A0A140TA05;A0A1W2PS56;A0A1W2PNZ7;A0A…	A0A1W2PR11;A0A140T962;A0A140T9J9;A0A140T9B3;Q29963;P30508;A0A1W2PRX1;A0A1W2PRZ0;A0A140T937;A0A140T912;A0A140T930;Q29865;P30510;Q07000;A0A1W2PP77;A2AEA2;Q29960-2;Q29960;P10321;P30505;P30504;A0A1W2PRU9;A0A140T9M5;A0A140T9E1;A0A140T942;A0A140T9W2;O19617;A0A140T921;A0A140T9U0;A0A0G2JIF0;A0A140T9H5;A0A140T9M0;A0A0G2JH50;A0A140T9U8;A2BF26;P05534;P30501;P04222;Q9TNN7	HLA class I histocompatibility antigen, Cw-6 alpha chain;HLA class I histocompatibility antigen, Cw-12 alpha chain;HLA class I histocompatibility antigen, Cw-18 alpha chain;HLA class I histocompatibility antigen, Cw-14 alpha chain;HLA class I histocompatibility antigen, Cw-15 alpha chain;HLA class I histocompatibility antigen, Cw-16 alpha chain;HLA class I histocompatibility antigen, Cw-7 alpha c…	HLA-C;HLA-A	tr|A0A1W2PR11|A0A1W2PR11_HUMAN HLA class I histocompatibility antigen, Cw-6 alpha chain OS=Homo sapiens OX=9606 GN=HLA-C PE=1 SV=1;tr|A0A140T962|A0A140T962_HUMAN HLA class I histocompatibility antigen, Cw-6 alpha chain OS=Homo sapiens OX=9606 GN=HLA-C PE=1	73	7	4	1	29.8	36.848	0	11.176	12241000	4			3.77963	0	7.25016
958	H0Y360;Q01433-3;Q01433-5;Q01433-2;Q01433-4;Q01433;E9PIJ1;E9PJF6;H0YCL9	H0Y360;Q01433-3;Q01433-5;Q01433-2;Q01433-4;Q01433	AMP deaminase 2	AMPD2	tr|H0Y360|H0Y360_HUMAN AMP deaminase 2 (Fragment) OS=Homo sapiens OX=9606 GN=AMPD2 PE=1 SV=1;sp|Q01433-3|AMPD2_HUMAN Isoform Ex1A-3 of AMP deaminase 2 OS=Homo sapiens OX=9606 GN=AMPD2;sp|Q01433-5|AMPD2_HUMAN Isoform 5 of AMP deaminase 2 OS=Homo sapiens OX=	9	4	4	4	5	98.401	0	7.4265	7960400	5			4.09831	0	7.24236
2620	Q9H3P7	Q9H3P7	Golgi resident protein GCP60	ACBD3	sp|Q9H3P7|GCP60_HUMAN Golgi resident protein GCP60 OS=Homo sapiens OX=9606 GN=ACBD3 PE=1 SV=4	1	3	3	3	7.2	60.593	0	25.971	16805000	12		+	4.59928	0	7.23051
977	H0YAT1;Q9H788-2;Q9H788	H0YAT1;Q9H788-2;Q9H788	SH2 domain-containing protein 4A	SH2D4A	tr|H0YAT1|H0YAT1_HUMAN SH2 domain-containing protein 4A (Fragment) OS=Homo sapiens OX=9606 GN=SH2D4A PE=1 SV=1;sp|Q9H788-2|SH24A_HUMAN Isoform 2 of SH2 domain-containing protein 4A OS=Homo sapiens OX=9606 GN=SH2D4A;sp|Q9H788|SH24A_HUMAN SH2 domain-containi	3	3	3	3	27	22.649	0	7.6752	20019000	4			2.39459	0.000390129	7.22954
1999	Q13625-2;Q13625;Q13625-3	Q13625-2;Q13625;Q13625-3	Apoptosis-stimulating of p53 protein 2	TP53BP2	sp|Q13625-2|ASPP2_HUMAN Isoform 2 of Apoptosis-stimulating of p53 protein 2 OS=Homo sapiens OX=9606 GN=TP53BP2;sp|Q13625|ASPP2_HUMAN Apoptosis-stimulating of p53 protein 2 OS=Homo sapiens OX=9606 GN=TP53BP2 PE=1 SV=2;sp|Q13625-3|ASPP2_HUMAN Isoform 3 of Ap	3	9	9	8	10.1	111.43	0	38.582	25195000	19			4.57814	0	7.2204
2641	Q9H920;E9PLR7;F8WDV7;H0YEH6;E9PKE9;G3V148;Q9H920-2;Q8N4F7	Q9H920;E9PLR7;F8WDV7;H0YEH6;E9PKE9;G3V148;Q9H920-2	RING finger protein 121	RNF121	sp|Q9H920|RN121_HUMAN RING finger protein 121 OS=Homo sapiens OX=9606 GN=RNF121 PE=1 SV=1;tr|E9PLR7|E9PLR7_HUMAN RING finger protein 121 OS=Homo sapiens OX=9606 GN=RNF121 PE=1 SV=1;tr|F8WDV7|F8WDV7_HUMAN RING finger protein 121 OS=Homo sapiens OX=9606 GN=R	8	4	4	4	11.3	37.882	0	40.306	26509000	6			3.04481	7.32113e-05	7.2055
1936	Q08209-2;Q08209;H0YC26;E7ETC2;Q5F2F8;Q08209-4;Q08209-5;P48454-2;P48454;P16298-2;P16298-3;P48454-3;P16298;P16298-4;E9PPC8;E9PK68;Q08209-3	Q08209-2;Q08209;H0YC26;E7ETC2;Q5F2F8;Q08209-4;Q08209-5;P48454-2;P48454;P16298-2;P16298-3;P48454-3;P16298;P16298-4	Serine/threonine-protein phosphatase 2B catalytic subunit alpha isoform;Serine/threonine-protein phosphatase;Serine/threonine-protein phosphatase 2B catalytic subunit gamma isoform;Serine/threonine-protein phosphatase 2B catalytic subunit beta isoform	PPP3CA;PPP3CC;PPP3CB	sp|Q08209-2|PP2BA_HUMAN Isoform 2 of Serine/threonine-protein phosphatase 2B catalytic subunit alpha isoform OS=Homo sapiens OX=9606 GN=PPP3CA;sp|Q08209|PP2BA_HUMAN Serine/threonine-protein phosphatase 2B catalytic subunit alpha isoform OS=Homo sapiens OX=	17	3	3	3	5.3	57.658	0	7.2865	8041100	5			4.83481	0	7.19371
2204	Q6R327;Q6R327-3;D6R9S6;Q6R327-4	Q6R327;Q6R327-3	Rapamycin-insensitive companion of mTOR	RICTOR	sp|Q6R327|RICTR_HUMAN Rapamycin-insensitive companion of mTOR OS=Homo sapiens OX=9606 GN=RICTOR PE=1 SV=1;sp|Q6R327-3|RICTR_HUMAN Isoform 3 of Rapamycin-insensitive companion of mTOR OS=Homo sapiens OX=9606 GN=RICTOR	4	11	11	11	6.6	192.22	0	102.3	11181000	28		+	4.56399	0	7.18347
1625	P35221;P35221-2;G3XAM7;P35221-3;E5RIB1;E5RG03;E5RGY6;E5RFM3;E5RJL0;E5RIE0;E5RHV7;E5RJ41;E5RGD2;E5RFM5;E5RJP7;A0A0A0MRI5;P26232-4;P26232-6;E5RJZ2;E5RIT8;A0A087WZL6;E5RGU3;E5RHJ5;E5RFG3;E5RFK9;E5RGY7;A0A0A0MTJ6;E5RGG4;E5RJ43;E5RGS1;H0YBB8;B9A010;Q9UI47	P35221;P35221-2;G3XAM7;P35221-3	Catenin alpha-1	CTNNA1	sp|P35221|CTNA1_HUMAN Catenin alpha-1 OS=Homo sapiens OX=9606 GN=CTNNA1 PE=1 SV=1;sp|P35221-2|CTNA1_HUMAN Isoform 2 of Catenin alpha-1 OS=Homo sapiens OX=9606 GN=CTNNA1;tr|G3XAM7|G3XAM7_HUMAN Catenin (Cadherin-associated protein), alpha 1, 102kDa, isoform	33	34	34	30	49.9	100.07	0	323.31	250560000	99	50;51;53		4.78555	0	7.18102
1106	J3KRI4;O43237-2;O43237	J3KRI4;O43237-2;O43237	Cytoplasmic dynein 1 light intermediate chain 2	DYNC1LI2	tr|J3KRI4|J3KRI4_HUMAN Cytoplasmic dynein 1 light intermediate chain 2 (Fragment) OS=Homo sapiens OX=9606 GN=DYNC1LI2 PE=1 SV=1;sp|O43237-2|DC1L2_HUMAN Isoform 2 of Cytoplasmic dynein 1 light intermediate chain 2 OS=Homo sapiens OX=9606 GN=DYNC1LI2;sp|O432	3	3	3	3	18	17.778	0	7.8784	17789000	5			4.04574	0	7.17677
218	A0A0C4DGN6;Q9Y2X7;Q9Y2X7-3;J3QRU8;J3QLH1	A0A0C4DGN6;Q9Y2X7;Q9Y2X7-3;J3QRU8;J3QLH1	ARF GTPase-activating protein GIT1	GIT1	tr|A0A0C4DGN6|A0A0C4DGN6_HUMAN ARF GTPase-activating protein GIT1 OS=Homo sapiens OX=9606 GN=GIT1 PE=1 SV=1;sp|Q9Y2X7|GIT1_HUMAN ARF GTPase-activating protein GIT1 OS=Homo sapiens OX=9606 GN=GIT1 PE=1 SV=2;sp|Q9Y2X7-3|GIT1_HUMAN Isoform 3 of ARF GTPase-act	5	4	4	3	6.7	83.131	0	10.348	8263100	7			4.65767	0	7.17228
2399	Q8WVM8;Q8WVM8-2;Q8WVM8-3;J3KNG4;G3V3K9;G3V4I1;G3V5E2;G3V5F3;H0YJY1;G3V2M8	Q8WVM8;Q8WVM8-2;Q8WVM8-3	Sec1 family domain-containing protein 1	SCFD1	sp|Q8WVM8|SCFD1_HUMAN Sec1 family domain-containing protein 1 OS=Homo sapiens OX=9606 GN=SCFD1 PE=1 SV=4;sp|Q8WVM8-2|SCFD1_HUMAN Isoform 2 of Sec1 family domain-containing protein 1 OS=Homo sapiens OX=9606 GN=SCFD1;sp|Q8WVM8-3|SCFD1_HUMAN Isoform 3 of Sec1	10	8	8	8	19.8	72.379	0	61.548	38872000	20		+	2.429	0.000329356	7.17129
2419	Q92614;A0A0D9SFK2;Q92614-4;Q92614-3;Q92614-2;Q92614-5;H0YEV9;A0A1B0GWJ6	Q92614;A0A0D9SFK2;Q92614-4;Q92614-3;Q92614-2;Q92614-5	Unconventional myosin-XVIIIa	MYO18A	sp|Q92614|MY18A_HUMAN Unconventional myosin-XVIIIa OS=Homo sapiens OX=9606 GN=MYO18A PE=1 SV=3;tr|A0A0D9SFK2|A0A0D9SFK2_HUMAN Unconventional myosin-XVIIIa OS=Homo sapiens OX=9606 GN=MYO18A PE=1 SV=1;sp|Q92614-4|MY18A_HUMAN Isoform 4 of Unconventional myosi	8	52	52	52	26.8	233.11	0	323.31	136240000	162			3.562	0	7.15794
803	E9PGA7;Q9Y2L6-2;Q9Y2L6	E9PGA7;Q9Y2L6-2;Q9Y2L6	FERM domain-containing protein 4B	FRMD4B	tr|E9PGA7|E9PGA7_HUMAN FERM domain-containing protein 4B OS=Homo sapiens OX=9606 GN=FRMD4B PE=1 SV=1;sp|Q9Y2L6-2|FRM4B_HUMAN Isoform 2 of FERM domain-containing protein 4B OS=Homo sapiens OX=9606 GN=FRMD4B;sp|Q9Y2L6|FRM4B_HUMAN FERM domain-containing prote	3	6	6	6	11.2	77.307	0	27.441	22640000	20			4.50453	0	7.15311
1760	P55011-3;P55011;G3XAL9;H0YMG9;Q8IUN5;H0YLJ2	P55011-3;P55011;G3XAL9	Solute carrier family 12 member 2	SLC12A2	sp|P55011-3|S12A2_HUMAN Isoform 2 of Solute carrier family 12 member 2 OS=Homo sapiens OX=9606 GN=SLC12A2;sp|P55011|S12A2_HUMAN Solute carrier family 12 member 2 OS=Homo sapiens OX=9606 GN=SLC12A2 PE=1 SV=1;tr|G3XAL9|G3XAL9_HUMAN Solute carrier family 12 (	6	23	23	22	19.1	129.68	0	72.841	191510000	70		+	4.68929	0	7.14123
918	F8W8C2;Q9HBM0;F2Z3A6;Q9HBM0-2	F8W8C2;Q9HBM0;F2Z3A6;Q9HBM0-2	Vezatin	VEZT	tr|F8W8C2|F8W8C2_HUMAN Vezatin (Fragment) OS=Homo sapiens OX=9606 GN=VEZT PE=1 SV=1;sp|Q9HBM0|VEZA_HUMAN Vezatin OS=Homo sapiens OX=9606 GN=VEZT PE=1 SV=3;tr|F2Z3A6|F2Z3A6_HUMAN Vezatin OS=Homo sapiens OX=9606 GN=VEZT PE=1 SV=2;sp|Q9HBM0-2|VEZA_HUMAN Isofo	4	4	4	4	6.5	82.277	0	7.2506	5032600	4		+	5.62116	0	7.13514
2243	Q7Z392-4;Q7Z392-3;Q7Z392;D6RHE5;Q7Z392-2	Q7Z392-4;Q7Z392-3;Q7Z392	Trafficking protein particle complex subunit 11	TRAPPC11	sp|Q7Z392-4|TPC11_HUMAN Isoform 4 of Trafficking protein particle complex subunit 11 OS=Homo sapiens OX=9606 GN=TRAPPC11;sp|Q7Z392-3|TPC11_HUMAN Isoform 3 of Trafficking protein particle complex subunit 11 OS=Homo sapiens OX=9606 GN=TRAPPC11;sp|Q7Z392|TPC1	5	3	3	3	3.3	115.98	0	7.2716	15927000	8			5.8471	0	7.13493
2528	Q99959-2;Q99959;A0A087WXY2	Q99959-2;Q99959	Plakophilin-2	PKP2	sp|Q99959-2|PKP2_HUMAN Isoform 1 of Plakophilin-2 OS=Homo sapiens OX=9606 GN=PKP2;sp|Q99959|PKP2_HUMAN Plakophilin-2 OS=Homo sapiens OX=9606 GN=PKP2 PE=1 SV=2	3	3	3	3	4.2	92.755	0	10.083	6447900	7		+	5.48945	0	7.13461
2658	Q9HD20-2;Q9HD20;H7C3H2;Q9HD20-3	Q9HD20-2;Q9HD20	Manganese-transporting ATPase 13A1	ATP13A1	sp|Q9HD20-2|AT131_HUMAN Isoform B of Manganese-transporting ATPase 13A1 OS=Homo sapiens OX=9606 GN=ATP13A1;sp|Q9HD20|AT131_HUMAN Manganese-transporting ATPase 13A1 OS=Homo sapiens OX=9606 GN=ATP13A1 PE=1 SV=2	4	9	9	9	10.1	121.11	0	65.487	32217000	24			3.34388	8.8e-05	7.13235
2857	Q9Y4D1-3;Q9Y4D1-2;Q9Y4D1	Q9Y4D1-3;Q9Y4D1-2;Q9Y4D1	Disheveled-associated activator of morphogenesis 1	DAAM1	sp|Q9Y4D1-3|DAAM1_HUMAN Isoform 3 of Disheveled-associated activator of morphogenesis 1 OS=Homo sapiens OX=9606 GN=DAAM1;sp|Q9Y4D1-2|DAAM1_HUMAN Isoform 2 of Disheveled-associated activator of morphogenesis 1 OS=Homo sapiens OX=9606 GN=DAAM1;sp|Q9Y4D1|DAAM	3	5	5	5	5.8	100.74	0	9.0496	7421300	7			3.8548	0	7.12949
244	A0A0G2JQ41;A0A1C7CYZ0;Q12979-4;Q12979-2;Q12979;B7Z683;I3L1U8;I3L2P5;A0A0G2JRJ1;I3L3W0;I3L0R7;I3NI05;H0Y554;Q12979-3	A0A0G2JQ41;A0A1C7CYZ0;Q12979-4;Q12979-2;Q12979;B7Z683	Active breakpoint cluster region-related protein	ABR	tr|A0A0G2JQ41|A0A0G2JQ41_HUMAN Active breakpoint cluster region-related protein (Fragment) OS=Homo sapiens OX=9606 GN=ABR PE=1 SV=1;tr|A0A1C7CYZ0|A0A1C7CYZ0_HUMAN Active breakpoint cluster region-related protein OS=Homo sapiens OX=9606 GN=ABR PE=1 SV=1;sp|	14	5	4	4	8.5	88.857	0	7.1965	9866600	8			4.91787	0	7.12691
1144	K7EKI8;O60437;K7EQ71	K7EKI8;O60437;K7EQ71	Periplakin	PPL	tr|K7EKI8|K7EKI8_HUMAN Periplakin OS=Homo sapiens OX=9606 GN=PPL PE=1 SV=1;sp|O60437|PEPL_HUMAN Periplakin OS=Homo sapiens OX=9606 GN=PPL PE=1 SV=4;tr|K7EQ71|K7EQ71_HUMAN Periplakin (Fragment) OS=Homo sapiens OX=9606 GN=PPL PE=1 SV=1	3	12	12	12	8.2	204.49	0	30.743	4769600	18	716;727		3.84019	0	7.11947
2889	Q9Y6D6;E5RIF2;E5RHL7;E5RHZ1;E5RJN9	Q9Y6D6;E5RIF2;E5RHL7	Brefeldin A-inhibited guanine nucleotide-exchange protein 1	ARFGEF1	sp|Q9Y6D6|BIG1_HUMAN Brefeldin A-inhibited guanine nucleotide-exchange protein 1 OS=Homo sapiens OX=9606 GN=ARFGEF1 PE=1 SV=2;tr|E5RIF2|E5RIF2_HUMAN Brefeldin A-inhibited guanine nucleotide-exchange protein 1 (Fragment) OS=Homo sapiens OX=9606 GN=ARFGEF1 P	5	15	15	10	10.5	208.76	0	114.43	15874000	34			2.53636	0.0002	7.09565
156	A0A0A0MSJ0;Q86XP3-2;Q86XP3	A0A0A0MSJ0;Q86XP3-2;Q86XP3	ATP-dependent RNA helicase DDX42	DDX42	tr|A0A0A0MSJ0|A0A0A0MSJ0_HUMAN ATP-dependent RNA helicase DDX42 OS=Homo sapiens OX=9606 GN=DDX42 PE=1 SV=1;sp|Q86XP3-2|DDX42_HUMAN Isoform 2 of ATP-dependent RNA helicase DDX42 OS=Homo sapiens OX=9606 GN=DDX42;sp|Q86XP3|DDX42_HUMAN ATP-dependent RNA helica	3	6	6	6	10.5	77.813	0	11.664	11038000	15	176;179;181;183		3.99264	0	7.09429
926	F8WBE5;P02786	F8WBE5;P02786	Transferrin receptor protein 1;Transferrin receptor protein 1, serum form	TFRC	tr|F8WBE5|F8WBE5_HUMAN Transferrin receptor protein 1 OS=Homo sapiens OX=9606 GN=TFRC PE=1 SV=1;sp|P02786|TFR1_HUMAN Transferrin receptor protein 1 OS=Homo sapiens OX=9606 GN=TFRC PE=1 SV=2	2	3	3	3	51.9	8.8809	0	40.6	44914000	7			4.54568	0	7.09313
1379	P00533;E9PFD7;Q504U8;C9JYS6;H3BLT0;P00533-2;P00533-4;P00533-3	P00533;E9PFD7;Q504U8	Epidermal growth factor receptor;Receptor protein-tyrosine kinase	EGFR	sp|P00533|EGFR_HUMAN Epidermal growth factor receptor OS=Homo sapiens OX=9606 GN=EGFR PE=1 SV=2;tr|E9PFD7|E9PFD7_HUMAN Receptor protein-tyrosine kinase OS=Homo sapiens OX=9606 GN=EGFR PE=1 SV=3;tr|Q504U8|Q504U8_HUMAN Receptor protein-tyrosine kinase OS=Hom	8	7	7	6	7.5	134.28	0	21.155	8966100	16		+	6.06681	0	7.08388
59	A0A087WW77;Q15334	A0A087WW77;Q15334	Lethal(2) giant larvae protein homolog 1	LLGL1	tr|A0A087WW77|A0A087WW77_HUMAN Lethal(2) giant larvae protein homolog 1 OS=Homo sapiens OX=9606 GN=LLGL1 PE=1 SV=1;sp|Q15334|L2GL1_HUMAN Lethal(2) giant larvae protein homolog 1 OS=Homo sapiens OX=9606 GN=LLGL1 PE=1 SV=3	2	8	8	8	9.8	114.43	0	18.004	16343000	13		+	2.81362	0.000226087	7.08129
190	A0A0B4J1V9;Q9NRZ9-4;Q9NRZ9-3;Q9NRZ9-2;Q9NRZ9;Q9NRZ9-6;Q9NRZ9-5;A0A087WSW7;F6XU50;Q9NW36;Q9NRZ9-8;Q9NRZ9-7;B1ALG6;Q9NRZ9-9	A0A0B4J1V9;Q9NRZ9-4;Q9NRZ9-3;Q9NRZ9-2;Q9NRZ9;Q9NRZ9-6;Q9NRZ9-5;A0A087WSW7;F6XU50	Lymphoid-specific helicase	HELLS	tr|A0A0B4J1V9|A0A0B4J1V9_HUMAN Helicase, lymphoid-specific, isoform CRA_b OS=Homo sapiens OX=9606 GN=HELLS PE=1 SV=1;sp|Q9NRZ9-4|HELLS_HUMAN Isoform 4 of Lymphoid-specific helicase OS=Homo sapiens OX=9606 GN=HELLS;sp|Q9NRZ9-3|HELLS_HUMAN Isoform 3 of Lymph	14	17	17	17	16.9	102.71	0	101.53	103390000	58			2.42226	0.000326241	7.07944
223	G5E948;A0A0D9SEY1;O95819-5;O95819-3;E7ENQ1;G3XAA2;H7C360;E7EN19;O95819-4;O95819-2;O95819;O95819-6;H7C0P6;C9J840;E7EX83;A0A0D9SG62;Q9UKE5-8;Q9UKE5-5;Q9UKE5-7;Q9UKE5-3;Q9UKE5-6;Q9UKE5-2;Q9UKE5-4;Q9UKE5;C9J338;I3L1U1;H7C3Z6;E7ETN6	G5E948;A0A0D9SEY1;O95819-5;O95819-3;E7ENQ1;G3XAA2;H7C360;E7EN19;O95819-4;O95819-2;O95819;O95819-6;H7C0P6;C9J840;E7EX83;A0A0D9SG62	Mitogen-activated protein kinase kinase kinase kinase 4	MAP4K4	tr|G5E948|G5E948_HUMAN Mitogen-activated protein kinase kinase kinase kinase 4 OS=Homo sapiens OX=9606 GN=MAP4K4 PE=1 SV=2;tr|A0A0D9SEY1|A0A0D9SEY1_HUMAN Mitogen-activated protein kinase kinase kinase kinase 4 OS=Homo sapiens OX=9606 GN=MAP4K4 PE=1 SV=1;sp	28	28	28	14	22	141.15	0	95.253	97838000	73		+	3.18984	8e-05	7.06824
2613	Q9H2M9;H7C4Y9	Q9H2M9	Rab3 GTPase-activating protein non-catalytic subunit	RAB3GAP2	sp|Q9H2M9|RBGPR_HUMAN Rab3 GTPase-activating protein non-catalytic subunit OS=Homo sapiens OX=9606 GN=RAB3GAP2 PE=1 SV=1	2	11	11	11	11.2	155.98	0	76.433	19201000	25			2.02734	0.000659512	7.06408
296	A0A1B0GUZ7;Q14156-3;Q14156;Q14156-2;E5RJS1;H7BXG9;E7ESK9;Q9Y2G0-3;Q9Y2G0	A0A1B0GUZ7;Q14156-3;Q14156;Q14156-2	Protein EFR3 homolog A	EFR3A	tr|A0A1B0GUZ7|A0A1B0GUZ7_HUMAN Protein EFR3 homolog A OS=Homo sapiens OX=9606 GN=EFR3A PE=1 SV=1;sp|Q14156-3|EFR3A_HUMAN Isoform 3 of Protein EFR3 homolog A OS=Homo sapiens OX=9606 GN=EFR3A;sp|Q14156|EFR3A_HUMAN Protein EFR3 homolog A OS=Homo sapiens OX=96	9	3	3	3	5.1	96.13	0	9.165	6769300	9		+	5.1762	0	7.05139
1946	Q0JRZ9-3;Q0JRZ9;H7BXJ4;Q0JRZ9-2;H0YAE2	Q0JRZ9-3;Q0JRZ9;H7BXJ4;Q0JRZ9-2	F-BAR domain only protein 2	FCHO2	sp|Q0JRZ9-3|FCHO2_HUMAN Isoform 3 of F-BAR domain only protein 2 OS=Homo sapiens OX=9606 GN=FCHO2;sp|Q0JRZ9|FCHO2_HUMAN F-BAR domain only protein 2 OS=Homo sapiens OX=9606 GN=FCHO2 PE=1 SV=2;tr|H7BXJ4|H7BXJ4_HUMAN F-BAR domain only protein 2 OS=Homo sapien	5	8	8	8	11.8	85.145	0	58.582	17559000	18			2.70058	0.000214286	7.04233
1923	Q05209;Q05209-2;Q05209-3;H0YC15	Q05209;Q05209-2;Q05209-3	Tyrosine-protein phosphatase non-receptor type 12	PTPN12	sp|Q05209|PTN12_HUMAN Tyrosine-protein phosphatase non-receptor type 12 OS=Homo sapiens OX=9606 GN=PTPN12 PE=1 SV=3;sp|Q05209-2|PTN12_HUMAN Isoform 2 of Tyrosine-protein phosphatase non-receptor type 12 OS=Homo sapiens OX=9606 GN=PTPN12;sp|Q05209-3|PTN12_H	4	5	5	5	8.8	88.105	0	22.526	10791000	13			2.4863	0.000265332	7.04035
1361	O95573;F5GWH2	O95573	Long-chain-fatty-acid--CoA ligase 3	ACSL3	sp|O95573|ACSL3_HUMAN Long-chain-fatty-acid--CoA ligase 3 OS=Homo sapiens OX=9606 GN=ACSL3 PE=1 SV=3	2	7	4	4	12.4	80.419	0	31.728	13831000	13		+	3.27595	8.34915e-05	7.03871
2330	Q8N3R9;Q8N3R9-2;G3V2B0	Q8N3R9;Q8N3R9-2	MAGUK p55 subfamily member 5	MPP5	sp|Q8N3R9|MPP5_HUMAN MAGUK p55 subfamily member 5 OS=Homo sapiens OX=9606 GN=MPP5 PE=1 SV=3;sp|Q8N3R9-2|MPP5_HUMAN Isoform 2 of MAGUK p55 subfamily member 5 OS=Homo sapiens OX=9606 GN=MPP5	3	8	8	8	14.2	77.293	0	21.439	15332000	16			2.92892	0.00015361	7.03524
2737	Q9P2E9-3;Q9P2E9;A0A087WVV2;F8W7S5;A0A087WU26;V9GY78;A2A2S5;H0YDJ4;H9KV85;E9PN67;C9J066;Q8N4C6-6;Q8N4C6-11;Q8N4C6-4;Q8N4C6-9;Q8N4C6-2;Q8N4C6;Q8N4C6-5;Q8N4C6-10;Q8N4C6-7	Q9P2E9-3;Q9P2E9;A0A087WVV2;F8W7S5	Ribosome-binding protein 1	RRBP1	sp|Q9P2E9-3|RRBP1_HUMAN Isoform 2 of Ribosome-binding protein 1 OS=Homo sapiens OX=9606 GN=RRBP1;sp|Q9P2E9|RRBP1_HUMAN Ribosome-binding protein 1 OS=Homo sapiens OX=9606 GN=RRBP1 PE=1 SV=5;tr|A0A087WVV2|A0A087WVV2_HUMAN Ribosome-binding protein 1 OS=Homo s	20	21	21	21	26	108.63	0	323.31	69956000	66			2.27076	0.000629263	7.01311
1359	O95486;O95486-2;H0Y9J6	O95486	Protein transport protein Sec24A	SEC24A	sp|O95486|SC24A_HUMAN Protein transport protein Sec24A OS=Homo sapiens OX=9606 GN=SEC24A PE=1 SV=2	3	14	14	12	15.5	119.75	0	59.697	60764000	41		+	4.96625	0	7.01213
2074	Q15691	Q15691	Microtubule-associated protein RP/EB family member 1	MAPRE1	sp|Q15691|MARE1_HUMAN Microtubule-associated protein RP/EB family member 1 OS=Homo sapiens OX=9606 GN=MAPRE1 PE=1 SV=3	1	4	4	4	25.7	29.999	0	6.1986	15441000	6			6.05979	0	7.01086
2286	Q8IUR0;M0QZQ8	Q8IUR0;M0QZQ8	Trafficking protein particle complex subunit 5	TRAPPC5	sp|Q8IUR0|TPPC5_HUMAN Trafficking protein particle complex subunit 5 OS=Homo sapiens OX=9606 GN=TRAPPC5 PE=1 SV=1;tr|M0QZQ8|M0QZQ8_HUMAN Trafficking protein particle complex subunit 5 OS=Homo sapiens OX=9606 GN=TRAPPC5 PE=1 SV=1	2	3	3	3	15.4	20.783	0	4.98	8708900	4			4.21843	0	7.00653
2083	Q16513-2;Q16513;Q16513-3;Q16513-4;B1AL79;Q16513-5;H0Y5V5;H0Y429;K7EL10;Q6P5Z2	Q16513-2;Q16513;Q16513-3;Q16513-4;B1AL79;Q16513-5	Serine/threonine-protein kinase N2	PKN2	sp|Q16513-2|PKN2_HUMAN Isoform 2 of Serine/threonine-protein kinase N2 OS=Homo sapiens OX=9606 GN=PKN2;sp|Q16513|PKN2_HUMAN Serine/threonine-protein kinase N2 OS=Homo sapiens OX=9606 GN=PKN2 PE=1 SV=1;sp|Q16513-3|PKN2_HUMAN Isoform 3 of Serine/threonine-pr	10	19	19	18	21.1	110.34	0	115.56	74976000	46			2.33732	0.000441913	6.99717
259	A0A0U1RQI5;Q9BX66-4;Q9BX66-9;Q9BX66-8;Q9BX66-10;Q9BX66-6;Q9BX66-3;Q9BX66-5;Q9BX66-2;Q9BX66-11;Q9BX66;Q9BX66-12;A0A3B3IT56;Q9BX66-7	A0A0U1RQI5;Q9BX66-4;Q9BX66-9;Q9BX66-8;Q9BX66-10;Q9BX66-6;Q9BX66-3;Q9BX66-5;Q9BX66-2;Q9BX66-11;Q9BX66;Q9BX66-12	Sorbin and SH3 domain-containing protein 1	SORBS1	tr|A0A0U1RQI5|A0A0U1RQI5_HUMAN Sorbin and SH3 domain-containing protein 1 (Fragment) OS=Homo sapiens OX=9606 GN=SORBS1 PE=1 SV=1;sp|Q9BX66-4|SRBS1_HUMAN Isoform 4 of Sorbin and SH3 domain-containing protein 1 OS=Homo sapiens OX=9606 GN=SORBS1;sp|Q9BX66-9|S	14	3	3	3	7.1	57.893	0	5.797	9529600	8		+	2.88004	0.000233184	6.99578
696	Q4VXL4;D6RAA5;Q4VXL8;E7EMZ9;E9PBC6;O95359-2;O95359-6;O95359-1;O95359-5;O95359-3;O95359;H0Y9C3;A0A0U1RRM9	Q4VXL4;D6RAA5;Q4VXL8;E7EMZ9;E9PBC6;O95359-2;O95359-6;O95359-1;O95359-5;O95359-3;O95359;H0Y9C3;A0A0U1RRM9	Transforming acidic coiled-coil-containing protein 2	TACC2	tr|Q4VXL4|Q4VXL4_HUMAN HCG41426, isoform CRA_c OS=Homo sapiens OX=9606 GN=TACC2 PE=1 SV=1;tr|D6RAA5|D6RAA5_HUMAN Transforming acidic coiled-coil-containing protein 2 OS=Homo sapiens OX=9606 GN=TACC2 PE=1 SV=1;tr|Q4VXL8|Q4VXL8_HUMAN Transforming acidic coil	13	4	3	3	5.4	64.675	0	10.584	11366000	9			4.32016	0	6.95222
1274	O43865;O43865-2	O43865;O43865-2	Putative adenosylhomocysteinase 2	AHCYL1	sp|O43865|SAHH2_HUMAN S-adenosylhomocysteine hydrolase-like protein 1 OS=Homo sapiens OX=9606 GN=AHCYL1 PE=1 SV=2;sp|O43865-2|SAHH2_HUMAN Isoform 2 of S-adenosylhomocysteine hydrolase-like protein 1 OS=Homo sapiens OX=9606 GN=AHCYL1	2	19	19	8	35.7	58.951	0	76.549	198280000	52			3.85791	0	6.93541
2851	Q9Y3P9;Q9Y3P9-3;Q9Y3P9-2;Q9Y3P9-4;C9JGR5;A0A0U1RQV7;B5MCD9;E9PS63	Q9Y3P9	Rab GTPase-activating protein 1	RABGAP1	sp|Q9Y3P9|RBGP1_HUMAN Rab GTPase-activating protein 1 OS=Homo sapiens OX=9606 GN=RABGAP1 PE=1 SV=3	8	7	7	5	9.4	121.74	0	36.099	10526000	16			3.5084	0	6.93089
462	A6PW57;Q99755-2;Q99755-4;Q99755-3;Q99755;A2A3N6;A6PW58;A2A5X0	A6PW57;Q99755-2;Q99755-4;Q99755-3;Q99755;A2A3N6	Phosphatidylinositol 4-phosphate 5-kinase type-1 alpha;Putative PIP5K1A and PSMD4-like protein	PIP5K1A;PIPSL	tr|A6PW57|A6PW57_HUMAN Phosphatidylinositol 4-phosphate 5-kinase type-1 alpha OS=Homo sapiens OX=9606 GN=PIP5K1A PE=1 SV=2;sp|Q99755-2|PI51A_HUMAN Isoform 2 of Phosphatidylinositol 4-phosphate 5-kinase type-1 alpha OS=Homo sapiens OX=9606 GN=PIP5K1A;sp|Q99	8	5	5	4	11.3	61.257	0	20.131	13189000	10		+	4.91281	0	6.91466
280	A0A1B0GTL5;Q9BXF6	A0A1B0GTL5;Q9BXF6	Rab11 family-interacting protein 5	RAB11FIP5	tr|A0A1B0GTL5|A0A1B0GTL5_HUMAN Rab11 family-interacting protein 5 OS=Homo sapiens OX=9606 GN=RAB11FIP5 PE=1 SV=1;sp|Q9BXF6|RFIP5_HUMAN Rab11 family-interacting protein 5 OS=Homo sapiens OX=9606 GN=RAB11FIP5 PE=1 SV=1	2	7	7	7	7.3	138.41	0	19.483	6744500	10		+	4.17968	0	6.90179
2774	Q9UKG1;C9K0C4;C9JAB0	Q9UKG1	DCC-interacting protein 13-alpha	APPL1	sp|Q9UKG1|DP13A_HUMAN DCC-interacting protein 13-alpha OS=Homo sapiens OX=9606 GN=APPL1 PE=1 SV=1	3	6	6	6	12.7	79.663	0	13.717	6082900	8			5.61929	0	6.89712
1345	O95219;O95219-2;F8W9T3	O95219;O95219-2	Sorting nexin-4	SNX4	sp|O95219|SNX4_HUMAN Sorting nexin-4 OS=Homo sapiens OX=9606 GN=SNX4 PE=1 SV=1;sp|O95219-2|SNX4_HUMAN Isoform 2 of Sorting nexin-4 OS=Homo sapiens OX=9606 GN=SNX4	3	3	3	3	8.2	51.908	0	8.0904	6860100	5			3.885	0	6.87762
1653	P40763-3;P40763-2;P40763;G8JLH9	P40763-3;P40763-2;P40763;G8JLH9	Signal transducer and activator of transcription 3;Signal transducer and activator of transcription	STAT3	sp|P40763-3|STAT3_HUMAN Isoform 3 of Signal transducer and activator of transcription 3 OS=Homo sapiens OX=9606 GN=STAT3;sp|P40763-2|STAT3_HUMAN Isoform Del-701 of Signal transducer and activator of transcription 3 OS=Homo sapiens OX=9606 GN=STAT3;sp|P4076	4	3	3	3	7.3	83.125	0	31.323	6393900	8			3.51728	0	6.86674
1607	P30419-2;P30419;K7EN82;B7Z8J4	P30419-2;P30419;K7EN82;B7Z8J4	Glycylpeptide N-tetradecanoyltransferase 1	NMT1	sp|P30419-2|NMT1_HUMAN Isoform Short of Glycylpeptide N-tetradecanoyltransferase 1 OS=Homo sapiens OX=9606 GN=NMT1;sp|P30419|NMT1_HUMAN Glycylpeptide N-tetradecanoyltransferase 1 OS=Homo sapiens OX=9606 GN=NMT1 PE=1 SV=2;tr|K7EN82|K7EN82_HUMAN Glycylpeptid	4	4	3	3	9.9	48.14	0	8.7804	20765000	7			2.51096	0.000197468	6.86521
2335	Q8N556;Q8N556-2;Q8TED9-3;Q8TED9-2;Q8TED9	Q8N556;Q8N556-2	Actin filament-associated protein 1	AFAP1	sp|Q8N556|AFAP1_HUMAN Actin filament-associated protein 1 OS=Homo sapiens OX=9606 GN=AFAP1 PE=1 SV=2;sp|Q8N556-2|AFAP1_HUMAN Isoform 2 of Actin filament-associated protein 1 OS=Homo sapiens OX=9606 GN=AFAP1	5	3	3	3	4.4	80.724	0	6.0376	6570700	7			8.0091	0	6.85899
1593	Q5T181;Q5T182;P29353-2;P29353-7;P29353;P29353-6	Q5T181;Q5T182;P29353-2;P29353-7;P29353;P29353-6	SHC-transforming protein 1	SHC1	tr|Q5T181|Q5T181_HUMAN SHC-transforming protein 1 (Fragment) OS=Homo sapiens OX=9606 GN=SHC1 PE=1 SV=1;tr|Q5T182|Q5T182_HUMAN SHC-transforming protein 1 (Fragment) OS=Homo sapiens OX=9606 GN=SHC1 PE=1 SV=1;sp|P29353-2|SHC1_HUMAN Isoform p52Shc of SHC-trans	6	4	4	4	26.3	14.849	0	8.8911	17640000	8			3.49474	0	6.85733
2492	Q96P47;Q96P47-2;Q96P47-4;E7ESL9;Q96P47-3;Q96P47-6;C9J975;Q96P47-5;H7C5G0;H7C4U6;H7C4F1;H0Y873	Q96P47;Q96P47-2;Q96P47-4;E7ESL9;Q96P47-3;Q96P47-6;C9J975;Q96P47-5	Arf-GAP with GTPase, ANK repeat and PH domain-containing protein 3	AGAP3	sp|Q96P47|AGAP3_HUMAN Arf-GAP with GTPase, ANK repeat and PH domain-containing protein 3 OS=Homo sapiens OX=9606 GN=AGAP3 PE=1 SV=2;sp|Q96P47-2|AGAP3_HUMAN Isoform 2 of Arf-GAP with GTPase, ANK repeat and PH domain-containing protein 3 OS=Homo sapiens OX=9	12	5	3	3	7.9	95.043	0	16.772	11721000	11			3.17118	7.82918e-05	6.85249
951	G5E9Z4;Q8TCG2	G5E9Z4;Q8TCG2	Phosphatidylinositol 4-kinase type 2-beta	PI4K2B	tr|G5E9Z4|G5E9Z4_HUMAN Phosphatidylinositol 4-kinase type 2-beta OS=Homo sapiens OX=9606 GN=PI4K2B PE=4 SV=1;sp|Q8TCG2|P4K2B_HUMAN Phosphatidylinositol 4-kinase type 2-beta OS=Homo sapiens OX=9606 GN=PI4K2B PE=1 SV=1	2	4	4	4	10.6	44.761	0	7.4384	17834000	4			2.04562	0.0006647	6.85221
920	F8W9S7;Q14C86-3;Q14C86-4;Q14C86-5;Q14C86-2;Q14C86;Q14C86-6;B0QZ65;B4DGD8;C9IZ08;C9IZX9;A0A0A0MQV8;H0Y4E7;H0Y7I9	F8W9S7;Q14C86-3;Q14C86-4;Q14C86-5;Q14C86-2;Q14C86;Q14C86-6	GTPase-activating protein and VPS9 domain-containing protein 1	GAPVD1	tr|F8W9S7|F8W9S7_HUMAN GTPase-activating protein and VPS9 domain-containing protein 1 OS=Homo sapiens OX=9606 GN=GAPVD1 PE=1 SV=1;sp|Q14C86-3|GAPD1_HUMAN Isoform 3 of GTPase-activating protein and VPS9 domain-containing protein 1 OS=Homo sapiens OX=9606 GN	14	9	9	9	7.5	157.46	0	19.865	12116000	18			5.44583	0	6.83957
1509	P16591;P16591-2;A0A0D9SEV4;W0S4B9;P16591-3;D6RAF9	P16591;P16591-2	Tyrosine-protein kinase Fer	FER	sp|P16591|FER_HUMAN Tyrosine-protein kinase Fer OS=Homo sapiens OX=9606 GN=FER PE=1 SV=2;sp|P16591-2|FER_HUMAN Isoform 2 of Tyrosine-protein kinase Fer OS=Homo sapiens OX=9606 GN=FER	6	5	5	5	7.7	94.637	0	12.24	9154100	8			4.52897	0	6.83239
1371	O95985-3;O95985-2;O95985;H0Y6W0;H7C4B0;C9JF56;C9JTQ7;C9JHR0;C9JEQ1;C9J9X4;C9JKE2;C9JT00;F2Z2A5;C9JEI7;Q13472-3;Q13472-2;Q13472	O95985-3;O95985-2;O95985;H0Y6W0	DNA topoisomerase 3-beta-1;DNA topoisomerase	TOP3B	sp|O95985-3|TOP3B_HUMAN Isoform 3 of DNA topoisomerase 3-beta-1 OS=Homo sapiens OX=9606 GN=TOP3B;sp|O95985-2|TOP3B_HUMAN Isoform 2 of DNA topoisomerase 3-beta-1 OS=Homo sapiens OX=9606 GN=TOP3B;sp|O95985|TOP3B_HUMAN DNA topoisomerase 3-beta-1 OS=Homo sapie	17	5	5	5	8.9	79.838	0	15.082	5007000	9			4.22338	0	6.83056
235	A0A0G2JIW1;P0DMV9;P0DMV8;P0DMV8-2;V9GZ37	A0A0G2JIW1;P0DMV9;P0DMV8;P0DMV8-2;V9GZ37	Heat shock 70 kDa protein 1B;Heat shock 70 kDa protein 1A	HSPA1B;HSPA1A	tr|A0A0G2JIW1|A0A0G2JIW1_HUMAN Heat shock 70 kDa protein 1B OS=Homo sapiens OX=9606 GN=HSPA1B PE=1 SV=1;sp|P0DMV9|HS71B_HUMAN Heat shock 70 kDa protein 1B OS=Homo sapiens OX=9606 GN=HSPA1B PE=1 SV=1;sp|P0DMV8|HS71A_HUMAN Heat shock 70 kDa protein 1A OS=Hom	5	27	24	15	39.7	70.108	0	176.83	257890000	82			4.25483	0	6.82356
2181	Q5XXA6;Q5XXA6-2;H0YDD9;E9PNA7;Q5XXA6-3;E9PP68;REV__D6RAF9;E9PS90;REV__A0A0D9SEV4;REV__P16591;F5GXT3;Q9NQ90-2;Q9NQ90	Q5XXA6;Q5XXA6-2;H0YDD9;E9PNA7;Q5XXA6-3	Anoctamin-1;Anoctamin	ANO1	sp|Q5XXA6|ANO1_HUMAN Anoctamin-1 OS=Homo sapiens OX=9606 GN=ANO1 PE=1 SV=1;sp|Q5XXA6-2|ANO1_HUMAN Isoform 2 of Anoctamin-1 OS=Homo sapiens OX=9606 GN=ANO1;tr|H0YDD9|H0YDD9_HUMAN Anoctamin (Fragment) OS=Homo sapiens OX=9606 GN=ANO1 PE=1 SV=1;tr|E9PNA7|E9PNA	13	7	7	7	7.4	114.08	0	15.471	24024000	18			2.7416	0.000217877	6.81801
2424	Q92692;K7EKE8;Q92692-2	Q92692;K7EKE8;Q92692-2	Nectin-2	PVRL2	sp|Q92692|NECT2_HUMAN Nectin-2 OS=Homo sapiens OX=9606 GN=NECTIN2 PE=1 SV=1;tr|K7EKE8|K7EKE8_HUMAN Nectin-2 (Fragment) OS=Homo sapiens OX=9606 GN=NECTIN2 PE=1 SV=1;sp|Q92692-2|NECT2_HUMAN Isoform Alpha of Nectin-2 OS=Homo sapiens OX=9606 GN=NECTIN2	3	3	3	3	4.8	57.741	0	6.102	9177400	8		+	5.39871	0	6.81014
942	G3V4K3;Q9H9C1-2;Q9H9C1;G3V549	G3V4K3;Q9H9C1-2;Q9H9C1	Spermatogenesis-defective protein 39 homolog	VIPAS39	tr|G3V4K3|G3V4K3_HUMAN Spermatogenesis-defective protein 39 homolog OS=Homo sapiens OX=9606 GN=VIPAS39 PE=1 SV=1;sp|Q9H9C1-2|SPE39_HUMAN Isoform 2 of Spermatogenesis-defective protein 39 homolog OS=Homo sapiens OX=9606 GN=VIPAS39;sp|Q9H9C1|SPE39_HUMAN Sper	4	5	5	5	11.2	59.718	0	18.139	8974700	5			3.40108	0	6.80118
2414	Q92572;F5H459	Q92572	AP-3 complex subunit sigma-1	AP3S1	sp|Q92572|AP3S1_HUMAN AP-3 complex subunit sigma-1 OS=Homo sapiens OX=9606 GN=AP3S1 PE=1 SV=1	2	3	3	3	18.1	21.732	0	8.5183	24608000	5			2.23289	0.000613076	6.80015
2563	Q9BXB4	Q9BXB4	Oxysterol-binding protein-related protein 11	OSBPL11	sp|Q9BXB4|OSB11_HUMAN Oxysterol-binding protein-related protein 11 OS=Homo sapiens OX=9606 GN=OSBPL11 PE=1 SV=2	1	6	6	5	9.2	83.642	0	12.573	15942000	11			4.27066	0	6.79112
2352	Q8NC51-4;Q8NC51-3;Q8NC51-2;Q8NC51	Q8NC51-4;Q8NC51-3;Q8NC51-2;Q8NC51	Plasminogen activator inhibitor 1 RNA-binding protein	SERBP1	sp|Q8NC51-4|PAIRB_HUMAN Isoform 4 of Plasminogen activator inhibitor 1 RNA-binding protein OS=Homo sapiens OX=9606 GN=SERBP1;sp|Q8NC51-3|PAIRB_HUMAN Isoform 3 of Plasminogen activator inhibitor 1 RNA-binding protein OS=Homo sapiens OX=9606 GN=SERBP1;sp|Q8N	4	5	5	5	19.1	42.426	0	70.158	23473000	14			2.25057	0.000619048	6.78567
467	A8MQ02;H0Y8L4;F8W9I4;E9PFY5;H0Y948;H0Y8U8;H0Y9I0;H0YA98	A8MQ02		MLLT4	tr|A8MQ02|A8MQ02_HUMAN Afadin OS=Homo sapiens OX=9606 GN=AFDN PE=1 SV=2	8	64	2	1	39.2	201.8	0	5.4414	10880000	5		+	4.73925	0	6.77913
1176	M0QZ28;Q9Y4J8-13;Q9Y4J8-2;Q9Y4J8-14;Q9Y4J8-15;Q9Y4J8-8;Q9Y4J8-6;Q9Y4J8-10;Q9Y4J8-11;Q9Y4J8-16;Q9Y4J8-5;Q9Y4J8;Q9Y4J8-12;Q9Y4J8-4;Q9Y4J8-3;M0R021;K7ERH7	M0QZ28;Q9Y4J8-13;Q9Y4J8-2;Q9Y4J8-14;Q9Y4J8-15;Q9Y4J8-8;Q9Y4J8-6;Q9Y4J8-10;Q9Y4J8-11;Q9Y4J8-16;Q9Y4J8-5;Q9Y4J8;Q9Y4J8-12;Q9Y4J8-4;Q9Y4J8-3;M0R021	Dystrobrevin alpha	DTNA	tr|M0QZ28|M0QZ28_HUMAN Dystrobrevin alpha OS=Homo sapiens OX=9606 GN=DTNA PE=1 SV=1;sp|Q9Y4J8-13|DTNA_HUMAN Isoform 13 of Dystrobrevin alpha OS=Homo sapiens OX=9606 GN=DTNA;sp|Q9Y4J8-2|DTNA_HUMAN Isoform 2 of Dystrobrevin alpha OS=Homo sapiens OX=9606 GN=D	17	6	6	3	21.1	40.886	0	18.293	13394000	10			2.11421	0.000688391	6.77761
106	A0A087X142;A6NMH6;A6NFQ9;F8W8I8;Q92599-2;Q92599-4;Q92599;Q92599-3;C9JV02;A0A0A0MRP8;C9J4G8	A0A087X142;A6NMH6;A6NFQ9;F8W8I8;Q92599-2;Q92599-4;Q92599;Q92599-3	Septin-8	Septin-8	tr|A0A087X142|A0A087X142_HUMAN Septin-8 OS=Homo sapiens OX=9606 GN=SEPTIN8 PE=1 SV=1;tr|A6NMH6|A6NMH6_HUMAN Septin-8 OS=Homo sapiens OX=9606 GN=SEPTIN8 PE=1 SV=1;tr|A6NFQ9|A6NFQ9_HUMAN Septin-8 OS=Homo sapiens OX=9606 GN=SEPTIN8 PE=1 SV=1;tr|F8W8I8|F8W8I8_	11	11	6	6	27.7	49.355	0	15.902	17855000	10			2.9671	0.000155763	6.76432
2768	Q9UIQ6;Q9UIQ6-3;Q9UIQ6-2	Q9UIQ6;Q9UIQ6-3;Q9UIQ6-2	Leucyl-cystinyl aminopeptidase;Leucyl-cystinyl aminopeptidase, pregnancy serum form	LNPEP	sp|Q9UIQ6|LCAP_HUMAN Leucyl-cystinyl aminopeptidase OS=Homo sapiens OX=9606 GN=LNPEP PE=1 SV=3;sp|Q9UIQ6-3|LCAP_HUMAN Isoform 3 of Leucyl-cystinyl aminopeptidase OS=Homo sapiens OX=9606 GN=LNPEP;sp|Q9UIQ6-2|LCAP_HUMAN Isoform 2 of Leucyl-cystinyl aminopept	3	7	7	7	9.1	117.35	0	18.774	8991000	10			4.08051	0	6.7523
382	A0A3B3IRZ4;A0A3B3IU98;A0A0C4DGT3;A0A2R8Y7T6;A0A087WWK8;Q6DN90-2;Q6DN90;A0A2R8Y695;A0A1W2PRJ5;A0A1W2PR28;Q5JU85-3;Q5JU85;A0A0G2JLG2;Q9UPP2-2;Q9UPP2;A0A1W2PPU7	A0A3B3IRZ4;A0A3B3IU98;A0A0C4DGT3;A0A2R8Y7T6;A0A087WWK8;Q6DN90-2;Q6DN90;A0A2R8Y695	IQ motif and SEC7 domain-containing protein 1	IQSEC1	tr|A0A3B3IRZ4|A0A3B3IRZ4_HUMAN IQ motif and SEC7 domain-containing protein 1 OS=Homo sapiens OX=9606 GN=IQSEC1 PE=1 SV=1;tr|A0A3B3IU98|A0A3B3IU98_HUMAN IQ motif and SEC7 domain-containing protein 1 (Fragment) OS=Homo sapiens OX=9606 GN=IQSEC1 PE=1 SV=1;tr|	16	8	8	8	6.7	136.11	0	26.592	9889500	15			2.64236	0.000208556	6.74046
2634	Q9H792;H0YN99;H3BUZ5	Q9H792	Pseudopodium-enriched atypical kinase 1	PEAK1	sp|Q9H792|PEAK1_HUMAN Inactive tyrosine-protein kinase PEAK1 OS=Homo sapiens OX=9606 GN=PEAK1 PE=1 SV=4	3	7	7	7	5	193.1	0	18.033	6966400	13		+	4.01461	0	6.72966
2489	Q96N67-2;Q96N67-6;Q96N67;Q96N67-4;Q96N67-3;Q96N67-5;A0A1B0GWE0;A0A1B0GUE9;Q96N67-7;A0A1B0GVW2;A0A0C4DGY6;A0A0U1RQT6;A0A0U1RRC1;A0A0U1RQJ5;A0A0U1RR97;A0A0U1RQG7;A2A369;Q8NF50-4;Q8NF50-3;Q8NF50-2;Q8NF50	Q96N67-2;Q96N67-6;Q96N67;Q96N67-4;Q96N67-3;Q96N67-5	Dedicator of cytokinesis protein 7	DOCK7	sp|Q96N67-2|DOCK7_HUMAN Isoform 2 of Dedicator of cytokinesis protein 7 OS=Homo sapiens OX=9606 GN=DOCK7;sp|Q96N67-6|DOCK7_HUMAN Isoform 6 of Dedicator of cytokinesis protein 7 OS=Homo sapiens OX=9606 GN=DOCK7;sp|Q96N67|DOCK7_HUMAN Dedicator of cytokinesis	21	51	51	48	26.6	241.41	0	323.31	232840000	161			2.0311	0.000658228	6.71979
2388	Q8TEU7;B7Z7Y1;E9PCH4;Q8TEU7-2;Q8TEU7-4;Q8TEU7-5;Q8TEU7-3;D6RE77;Q8TEU7-6	Q8TEU7;B7Z7Y1;E9PCH4;Q8TEU7-2;Q8TEU7-4;Q8TEU7-5;Q8TEU7-3;D6RE77	Rap guanine nucleotide exchange factor 6	RAPGEF6	sp|Q8TEU7|RPGF6_HUMAN Rap guanine nucleotide exchange factor 6 OS=Homo sapiens OX=9606 GN=RAPGEF6 PE=1 SV=2;tr|B7Z7Y1|B7Z7Y1_HUMAN Rap guanine nucleotide exchange factor 6 OS=Homo sapiens OX=9606 GN=RAPGEF6 PE=1 SV=1;tr|E9PCH4|E9PCH4_HUMAN Uncharacterized	9	8	8	6	6.8	179.42	0	20.421	4472000	11			3.40623	0	6.70007
877	F5H442;Q99816;Q99816-2;J3QRU6;J3QKS4	F5H442;Q99816;Q99816-2	Tumor susceptibility gene 101 protein	TSG101	tr|F5H442|F5H442_HUMAN Tumor susceptibility gene 101 protein OS=Homo sapiens OX=9606 GN=TSG101 PE=1 SV=1;sp|Q99816|TS101_HUMAN Tumor susceptibility gene 101 protein OS=Homo sapiens OX=9606 GN=TSG101 PE=1 SV=2;sp|Q99816-2|TS101_HUMAN Isoform 2 of Tumor susc	5	5	5	5	15.9	40.917	0	9.7857	20952000	7			1.99528	0.000714012	6.69519
2452	Q96CS3	Q96CS3	FAS-associated factor 2	FAF2	sp|Q96CS3|FAF2_HUMAN FAS-associated factor 2 OS=Homo sapiens OX=9606 GN=FAF2 PE=1 SV=2	1	4	4	4	13.9	52.623	0	22.91	11251000	5		+	2.40101	0.000388759	6.68554
748	E7ES33;E7EPK1;Q16181-2;Q16181;G3V1Q4;A0A0U1RRM2;Q5JXL7;A0A0U1RRD1	E7ES33;E7EPK1;Q16181-2;Q16181;G3V1Q4	Septin-7	Septin-7	tr|E7ES33|E7ES33_HUMAN Septin-7 OS=Homo sapiens OX=9606 GN=SEPTIN7 PE=1 SV=3;tr|E7EPK1|E7EPK1_HUMAN Septin-7 OS=Homo sapiens OX=9606 GN=SEPTIN7 PE=1 SV=2;sp|Q16181-2|SEPT7_HUMAN Isoform 2 of Septin-7 OS=Homo sapiens OX=9606 GN=SEPTIN7;sp|Q16181|SEPT7_HUMAN	8	32	32	25	61.6	48.715	0	323.31	974170000	125			4.63588	0	6.66599
1217	O14745;O14745-2;J3QRP6	O14745;O14745-2	Na(+)/H(+) exchange regulatory cofactor NHE-RF1	SLC9A3R1	sp|O14745|NHRF1_HUMAN Na(+)/H(+) exchange regulatory cofactor NHE-RF1 OS=Homo sapiens OX=9606 GN=SLC9A3R1 PE=1 SV=4;sp|O14745-2|NHRF1_HUMAN Isoform 2 of Na(+)/H(+) exchange regulatory cofactor NHE-RF1 OS=Homo sapiens OX=9606 GN=SLC9A3R1	3	5	5	5	18.2	38.868	0	14.089	12365000	13			2.29596	0.000575893	6.65788
2521	Q99615-2;Q99615;K7EPP7;K7ESP1;K7EIH8;K7EJE9;K7EK03;K7EJL5;K7EN19;K7EJV7;K7ER44;K7ELJ8	Q99615-2;Q99615;K7EPP7;K7ESP1;K7EIH8	DnaJ homolog subfamily C member 7	DNAJC7	sp|Q99615-2|DNJC7_HUMAN Isoform 2 of DnaJ homolog subfamily C member 7 OS=Homo sapiens OX=9606 GN=DNAJC7;sp|Q99615|DNJC7_HUMAN DnaJ homolog subfamily C member 7 OS=Homo sapiens OX=9606 GN=DNAJC7 PE=1 SV=2;tr|K7EPP7|K7EPP7_HUMAN DnaJ homolog subfamily C mem	12	3	3	3	8.7	50.096	0	14.572	12643000	10			2.12638	0.000690501	6.65455
957	H0Y2Y8;Q15942;Q15942-2;C9IZ41;H7C3D3	H0Y2Y8;Q15942;Q15942-2	Zyxin	ZYX	tr|H0Y2Y8|H0Y2Y8_HUMAN Zyxin (Fragment) OS=Homo sapiens OX=9606 GN=ZYX PE=1 SV=1;sp|Q15942|ZYX_HUMAN Zyxin OS=Homo sapiens OX=9606 GN=ZYX PE=1 SV=1;sp|Q15942-2|ZYX_HUMAN Isoform 2 of Zyxin OS=Homo sapiens OX=9606 GN=ZYX	5	5	5	5	15.7	57.643	0	29.695	13564000	9			3.83457	0	6.63431
1352	O95372;Q5QPQ0;Q5QPQ1;Q5QPQ3;Q5QPQ2;Q5QPN5;Q5QPN9	O95372;Q5QPQ0;Q5QPQ1	Acyl-protein thioesterase 2	LYPLA2	sp|O95372|LYPA2_HUMAN Acyl-protein thioesterase 2 OS=Homo sapiens OX=9606 GN=LYPLA2 PE=1 SV=1;tr|Q5QPQ0|Q5QPQ0_HUMAN Acyl-protein thioesterase 2 OS=Homo sapiens OX=9606 GN=LYPLA2 PE=1 SV=1;tr|Q5QPQ1|Q5QPQ1_HUMAN Acyl-protein thioesterase 2 (Fragment) OS=Ho	7	7	7	7	32	24.737	0	27.77	178460000	29			4.12915	0	6.61878
2100	Q32MZ4-3;Q32MZ4-2;Q32MZ4	Q32MZ4-3;Q32MZ4-2;Q32MZ4	Leucine-rich repeat flightless-interacting protein 1	LRRFIP1	sp|Q32MZ4-3|LRRF1_HUMAN Isoform 3 of Leucine-rich repeat flightless-interacting protein 1 OS=Homo sapiens OX=9606 GN=LRRFIP1;sp|Q32MZ4-2|LRRF1_HUMAN Isoform 2 of Leucine-rich repeat flightless-interacting protein 1 OS=Homo sapiens OX=9606 GN=LRRFIP1;sp|Q32	3	4	4	3	5.5	82.688	0	15.118	7443100	9			3.18633	7.85714e-05	6.61702
1496	P15170-2;P15170-3;H3BR35;P15170;Q8IYD1;H3BSV8	P15170-2;P15170-3;H3BR35;P15170	Eukaryotic peptide chain release factor GTP-binding subunit ERF3A	GSPT1	sp|P15170-2|ERF3A_HUMAN Isoform 2 of Eukaryotic peptide chain release factor GTP-binding subunit ERF3A OS=Homo sapiens OX=9606 GN=GSPT1;sp|P15170-3|ERF3A_HUMAN Isoform 3 of Eukaryotic peptide chain release factor GTP-binding subunit ERF3A OS=Homo sapiens O	6	13	13	13	25.6	68.6	0	71.817	97028000	37			3.58604	0	6.61443
2363	Q8NHQ8-2;Q8NHQ8;H0YG85;Q6IB99;F5GYP8;F5H8C5;F5H0S5;F5H7J1	Q8NHQ8-2;Q8NHQ8;H0YG85	Ras association domain-containing protein 8	RASSF8	sp|Q8NHQ8-2|RASF8_HUMAN Isoform 2 of Ras association domain-containing protein 8 OS=Homo sapiens OX=9606 GN=RASSF8;sp|Q8NHQ8|RASF8_HUMAN Ras association domain-containing protein 8 OS=Homo sapiens OX=9606 GN=RASSF8 PE=1 SV=2;tr|H0YG85|H0YG85_HUMAN Ras asso	8	4	4	4	14.8	45.445	0	13.143	9842400	5		+	2.88944	0.000232836	6.59456
2	A0A024R4E5;Q00341;Q00341-2;C9J5E5;C9JIZ1;H0Y394;C9JHS7;C9JHZ8;C9JES8;C9JZI8;H7C0A4;C9JT62;C9JK79;C9JHS9;C9J739;C9JMQ6;C9JQ82;C9JBS3;C9JEJ8;C9JHN6;H7BZC3;H7C2D1	A0A024R4E5;Q00341;Q00341-2;C9J5E5;C9JIZ1;H0Y394	Vigilin	HDLBP	tr|A0A024R4E5|A0A024R4E5_HUMAN High density lipoprotein binding protein (Vigilin), isoform CRA_a OS=Homo sapiens OX=9606 GN=HDLBP PE=1 SV=1;sp|Q00341|VIGLN_HUMAN Vigilin OS=Homo sapiens OX=9606 GN=HDLBP PE=1 SV=2;sp|Q00341-2|VIGLN_HUMAN Isoform 2 of Vigili	22	8	8	8	7.1	141.44	0	48.227	5920800	17			2.51002	0.000196721	6.59352
2187	Q6DT37;M0QYC6;M0QZ00;M0QX08	Q6DT37	Serine/threonine-protein kinase MRCK gamma	CDC42BPG	sp|Q6DT37|MRCKG_HUMAN Serine/threonine-protein kinase MRCK gamma OS=Homo sapiens OX=9606 GN=CDC42BPG PE=1 SV=2	4	8	7	6	7.3	172.46	0	23.614	5641000	15			5.02075	0	6.59322
1002	H0YKT4;H0YNG3;P67812-4;P67812;P67812-3;H0YNX5;P67812-2;P0C7V7	H0YKT4;H0YNG3;P67812-4;P67812;P67812-3;H0YNX5;P67812-2;P0C7V7	Signal peptidase complex catalytic subunit SEC11;Signal peptidase complex catalytic subunit SEC11A;Putative signal peptidase complex catalytic subunit SEC11B	SEC11A;SEC11B	tr|H0YKT4|H0YKT4_HUMAN Signal peptidase complex catalytic subunit SEC11A OS=Homo sapiens OX=9606 GN=SEC11A PE=1 SV=1;tr|H0YNG3|H0YNG3_HUMAN Signal peptidase complex catalytic subunit SEC11 OS=Homo sapiens OX=9606 GN=SEC11A PE=1 SV=1;sp|P67812-4|SC11A_HUMAN	8	3	3	3	22.5	14.892	0	7.8976	20665000	7			2.26558	0.000625821	6.58682
1666	P42684-6;P42684;P42684-2;P42684-3;P42684-7;P42684-5;P42684-4;P42684-10;P42684-8;P00519;P00519-2	P42684-6;P42684;P42684-2;P42684-3;P42684-7;P42684-5;P42684-4;P42684-10	Abelson tyrosine-protein kinase 2	ABL2	sp|P42684-6|ABL2_HUMAN Isoform 6 of Tyrosine-protein kinase ABL2 OS=Homo sapiens OX=9606 GN=ABL2;sp|P42684|ABL2_HUMAN Tyrosine-protein kinase ABL2 OS=Homo sapiens OX=9606 GN=ABL2 PE=1 SV=1;sp|P42684-2|ABL2_HUMAN Isoform 2 of Tyrosine-protein kinase ABL2 OS	11	7	7	7	10	126.22	0	26.24	11471000	19			4.0832	0	6.58578
1920	Q04721;P46531	Q04721	Neurogenic locus notch homolog protein 2;Notch 2 extracellular truncation;Notch 2 intracellular domain	NOTCH2	sp|Q04721|NOTC2_HUMAN Neurogenic locus notch homolog protein 2 OS=Homo sapiens OX=9606 GN=NOTCH2 PE=1 SV=3	2	6	6	6	3.3	265.4	0	11.024	5289100	8		+	7.37043	0	6.5762
1517	P17301	P17301	Integrin alpha-2	ITGA2	sp|P17301|ITA2_HUMAN Integrin alpha-2 OS=Homo sapiens OX=9606 GN=ITGA2 PE=1 SV=1	1	21	21	5	23.1	129.29	0	231.22	93619000	56			3.95009	0	6.55683
1547	P21980;P21980-2;A2A2A0;A2A299;P21980-3	P21980	Protein-glutamine gamma-glutamyltransferase 2	TGM2	sp|P21980|TGM2_HUMAN Protein-glutamine gamma-glutamyltransferase 2 OS=Homo sapiens OX=9606 GN=TGM2 PE=1 SV=2	5	9	9	9	16	77.328	0	31.378	37991000	26			2.47408	0.000336585	6.55648
2854	Q9Y446;Q9Y446-2;E9PRW6;E9PKC4;E9PQ15;E9PJR7;E9PK71	Q9Y446;Q9Y446-2	Plakophilin-3	PKP3	sp|Q9Y446|PKP3_HUMAN Plakophilin-3 OS=Homo sapiens OX=9606 GN=PKP3 PE=1 SV=1;sp|Q9Y446-2|PKP3_HUMAN Isoform PKP3b of Plakophilin-3 OS=Homo sapiens OX=9606 GN=PKP3	7	6	6	6	9	87.081	0	12.458	6436400	9			3.42079	0	6.55328
571	C9J0A7;Q9UQN3;Q9UQN3-2;A0A087WW88	C9J0A7;Q9UQN3;Q9UQN3-2	Charged multivesicular body protein 2b	CHMP2B	tr|C9J0A7|C9J0A7_HUMAN Charged multivesicular body protein 2b OS=Homo sapiens OX=9606 GN=CHMP2B PE=1 SV=1;sp|Q9UQN3|CHM2B_HUMAN Charged multivesicular body protein 2b OS=Homo sapiens OX=9606 GN=CHMP2B PE=1 SV=1;sp|Q9UQN3-2|CHM2B_HUMAN Isoform 2 of Charged	4	4	4	4	18.6	20.772	0	12.751	84533000	8			1.99082	0.000807656	6.54353
1363	O95758-1;O95758-6;O95758-2;O95758;O95758-5;O95758-4;O95758-7;X6R242;K7ELW5	O95758-1;O95758-6;O95758-2;O95758;O95758-5;O95758-4;O95758-7;X6R242	Polypyrimidine tract-binding protein 3	PTBP3	sp|O95758-1|PTBP3_HUMAN Isoform 1 of Polypyrimidine tract-binding protein 3 OS=Homo sapiens OX=9606 GN=PTBP3;sp|O95758-6|PTBP3_HUMAN Isoform 6 of Polypyrimidine tract-binding protein 3 OS=Homo sapiens OX=9606 GN=PTBP3;sp|O95758-2|PTBP3_HUMAN Isoform 2 of P	9	4	3	3	10.6	56.501	0	5.6393	11541000	5			2.32043	0.00043743	6.53887
1543	P21580;A0A087WXL5;A0A087X1N1;D3TTY5;A0A087WU80;Q5VXQ9;Q5VXQ8;A0A087WVN3	P21580;A0A087WXL5;A0A087X1N1;D3TTY5;A0A087WU80	Tumor necrosis factor alpha-induced protein 3;A20p50;A20p37	TNFAIP3	sp|P21580|TNAP3_HUMAN Tumor necrosis factor alpha-induced protein 3 OS=Homo sapiens OX=9606 GN=TNFAIP3 PE=1 SV=1;tr|A0A087WXL5|A0A087WXL5_HUMAN Tumor necrosis factor alpha-induced protein 3 OS=Homo sapiens OX=9606 GN=TNFAIP3 PE=1 SV=2;tr|A0A087X1N1|A0A087X	8	4	4	4	6.5	89.613	0	8.4315	6348200	7			2.90246	0.00023494	6.52924
1583	P27105;P27105-2;F8VSL7	P27105	Erythrocyte band 7 integral membrane protein	STOM	sp|P27105|STOM_HUMAN Erythrocyte band 7 integral membrane protein OS=Homo sapiens OX=9606 GN=STOM PE=1 SV=3	3	8	8	8	25.7	31.73	0	104.53	113760000	21			3.48647	0	6.51932
2039	Q14847;C9J9W2;Q14847-2;Q14847-3;F6S2S5	Q14847;C9J9W2;Q14847-2;Q14847-3	LIM and SH3 domain protein 1	LASP1	sp|Q14847|LASP1_HUMAN LIM and SH3 domain protein 1 OS=Homo sapiens OX=9606 GN=LASP1 PE=1 SV=2;tr|C9J9W2|C9J9W2_HUMAN LIM and SH3 domain protein 1 (Fragment) OS=Homo sapiens OX=9606 GN=LASP1 PE=1 SV=1;sp|Q14847-2|LASP1_HUMAN Isoform 2 of LIM and SH3 domain	5	8	8	8	36.4	29.717	0	63.19	273630000	41			2.5212	0.000197719	6.51771
2183	Q63ZY3-3;Q63ZY3;Q63ZY3-2;K7EIU4;K7ERU2;Q5W0W2;Q5W0W3;Q14678-2;Q14678	Q63ZY3-3;Q63ZY3;Q63ZY3-2;K7EIU4	KN motif and ankyrin repeat domain-containing protein 2	KANK2	sp|Q63ZY3-3|KANK2_HUMAN Isoform 3 of KN motif and ankyrin repeat domain-containing protein 2 OS=Homo sapiens OX=9606 GN=KANK2;sp|Q63ZY3|KANK2_HUMAN KN motif and ankyrin repeat domain-containing protein 2 OS=Homo sapiens OX=9606 GN=KANK2 PE=1 SV=1;sp|Q63ZY3	9	5	5	5	7.3	90.043	0	19.348	5396500	7			3.80497	0	6.51732
92	M0QZS0;A0A087WZG4;A0A3B3IPE9;Q6ZSZ5-2;Q6ZSZ5-1;Q6ZSZ5-6;Q6ZSZ5-5;Q6ZSZ5	M0QZS0;A0A087WZG4;A0A3B3IPE9;Q6ZSZ5-2;Q6ZSZ5-1;Q6ZSZ5-6;Q6ZSZ5-5;Q6ZSZ5	Rho guanine nucleotide exchange factor 18	ARHGEF18	tr|M0QZS0|M0QZS0_HUMAN Rho guanine nucleotide exchange factor 18 (Fragment) OS=Homo sapiens OX=9606 GN=ARHGEF18 PE=1 SV=1;tr|A0A087WZG4|A0A087WZG4_HUMAN Rho guanine nucleotide exchange factor 18 (Fragment) OS=Homo sapiens OX=9606 GN=ARHGEF18 PE=4 SV=2;tr|A	8	3	3	2	4.4	91.296	0	7.2698	9200700	6			2.78475	0.000222857	6.51369
492	B1AMS2;Q14141-2;Q14141-4;Q14141;Q14141-3	B1AMS2;Q14141-2;Q14141-4;Q14141;Q14141-3	Septin-6	Septin-6	tr|B1AMS2|B1AMS2_HUMAN Septin 6, isoform CRA_b OS=Homo sapiens OX=9606 GN=SEPTIN6 PE=1 SV=1;sp|Q14141-2|SEPT6_HUMAN Isoform I of Septin-6 OS=Homo sapiens OX=9606 GN=SEPTIN6;sp|Q14141-4|SEPT6_HUMAN Isoform V of Septin-6 OS=Homo sapiens OX=9606 GN=SEPTIN6;sp	5	7	1	1	20.2	49.303	0.00049164	3.1146	8544700	4			2.28367	0.000570796	6.51262
2016	Q14258;A0A3B3IUA7	Q14258;A0A3B3IUA7	E3 ubiquitin/ISG15 ligase TRIM25	TRIM25	sp|Q14258|TRI25_HUMAN E3 ubiquitin/ISG15 ligase TRIM25 OS=Homo sapiens OX=9606 GN=TRIM25 PE=1 SV=2;tr|A0A3B3IUA7|A0A3B3IUA7_HUMAN E3 ubiquitin/ISG15 ligase TRIM25 OS=Homo sapiens OX=9606 GN=TRIM25 PE=1 SV=1	2	4	4	4	7.5	70.973	0	28.422	7794700	6			2.63606	0.000206897	6.50452
2475	Q96J02-3;Q96J02-2;Q96J02;K7ERN1;Q96PU5-3	Q96J02-3;Q96J02-2;Q96J02	E3 ubiquitin-protein ligase Itchy homolog	ITCH	sp|Q96J02-3|ITCH_HUMAN Isoform 3 of E3 ubiquitin-protein ligase Itchy homolog OS=Homo sapiens OX=9606 GN=ITCH;sp|Q96J02-2|ITCH_HUMAN Isoform 2 of E3 ubiquitin-protein ligase Itchy homolog OS=Homo sapiens OX=9606 GN=ITCH;sp|Q96J02|ITCH_HUMAN E3 ubiquitin-pr	5	5	5	4	7.2	86.497	0	8.5712	5378600	9			4.05408	0	6.49441
2029	Q14669-2;Q14669-4;Q14669;Q14669-3;H7C2Y1;H7C1L9;G5E9G6	Q14669-2;Q14669-4;Q14669;Q14669-3	E3 ubiquitin-protein ligase TRIP12	TRIP12	sp|Q14669-2|TRIPC_HUMAN Isoform 2 of E3 ubiquitin-protein ligase TRIP12 OS=Homo sapiens OX=9606 GN=TRIP12;sp|Q14669-4|TRIPC_HUMAN Isoform 4 of E3 ubiquitin-protein ligase TRIP12 OS=Homo sapiens OX=9606 GN=TRIP12;sp|Q14669|TRIPC_HUMAN E3 ubiquitin-protein l	7	14	14	14	10.4	223.9	0	84.388	8791200	28			6.51909	0	6.48412
1390	P04083;Q5T3N1;Q5T3N0	P04083;Q5T3N1	Annexin A1;Annexin	ANXA1	sp|P04083|ANXA1_HUMAN Annexin A1 OS=Homo sapiens OX=9606 GN=ANXA1 PE=1 SV=2;tr|Q5T3N1|Q5T3N1_HUMAN Annexin (Fragment) OS=Homo sapiens OX=9606 GN=ANXA1 PE=1 SV=1	3	21	21	21	63.6	38.714	0	149.09	270180000	68			3.7874	0	6.48272
2071	Q15643;H0YJ97;G3V4R7;H0YJI2	Q15643;H0YJ97	Thyroid receptor-interacting protein 11	TRIP11	sp|Q15643|TRIPB_HUMAN Thyroid receptor-interacting protein 11 OS=Homo sapiens OX=9606 GN=TRIP11 PE=1 SV=3;tr|H0YJ97|H0YJ97_HUMAN Thyroid receptor-interacting protein 11 (Fragment) OS=Homo sapiens OX=9606 GN=TRIP11 PE=1 SV=1	4	16	16	16	11.8	227.58	0	60.565	10419000	25		+	2.44811	0.000330539	6.47795
1984	Q13393-2;Q13393;Q13393-4;Q13393-3;F8WBV7;C9IY79	Q13393-2;Q13393;Q13393-4;Q13393-3	Phospholipase D1	PLD1	sp|Q13393-2|PLD1_HUMAN Isoform PLD1B of Phospholipase D1 OS=Homo sapiens OX=9606 GN=PLD1;sp|Q13393|PLD1_HUMAN Phospholipase D1 OS=Homo sapiens OX=9606 GN=PLD1 PE=1 SV=1;sp|Q13393-4|PLD1_HUMAN Isoform PLD1D of Phospholipase D1 OS=Homo sapiens OX=9606 GN=PLD	6	4	4	4	4.2	119.69	0	30.797	5785000	10			4.01706	0	6.47042
2706	Q9NXD2;H3BUS9;Q9NXD2-3;Q9NXD2-2;H3BUZ0;H3BQP4	Q9NXD2;H3BUS9;Q9NXD2-3;Q9NXD2-2	Myotubularin-related protein 10	MTMR10	sp|Q9NXD2|MTMRA_HUMAN Myotubularin-related protein 10 OS=Homo sapiens OX=9606 GN=MTMR10 PE=1 SV=3;tr|H3BUS9|H3BUS9_HUMAN Myotubularin-related protein 10 OS=Homo sapiens OX=9606 GN=MTMR10 PE=1 SV=1;sp|Q9NXD2-3|MTMRA_HUMAN Isoform 3 of Myotubularin-related p	6	6	6	6	8.8	88.272	0	18.859	36006000	15			5.48413	0	6.45623
1436	P08183-2;P08183;P21439-3;P21439-2;P21439;H7C0M2	P08183-2;P08183;P21439-3;P21439-2;P21439	Multidrug resistance protein 1;Multidrug resistance protein 3	ABCB1;ABCB4	sp|P08183-2|MDR1_HUMAN Isoform 2 of ATP-dependent translocase ABCB1 OS=Homo sapiens OX=9606 GN=ABCB1;sp|P08183|MDR1_HUMAN ATP-dependent translocase ABCB1 OS=Homo sapiens OX=9606 GN=ABCB1 PE=1 SV=3;sp|P21439-3|MDR3_HUMAN Isoform 3 of Phosphatidylcholine tra	6	9	9	9	8.4	134.03	0	68.67	24420000	24			3.04676	7.20131e-05	6.44661
2332	Q8N4C8;Q8N4C8-2;Q8N4C8-4;Q8N4C8-5;Q8N4C8-3;I3L2I2	Q8N4C8;Q8N4C8-2;Q8N4C8-4;Q8N4C8-5;Q8N4C8-3	Misshapen-like kinase 1	MINK1	sp|Q8N4C8|MINK1_HUMAN Misshapen-like kinase 1 OS=Homo sapiens OX=9606 GN=MINK1 PE=1 SV=2;sp|Q8N4C8-2|MINK1_HUMAN Isoform 1 of Misshapen-like kinase 1 OS=Homo sapiens OX=9606 GN=MINK1;sp|Q8N4C8-4|MINK1_HUMAN Isoform 4 of Misshapen-like kinase 1 OS=Homo sapi	6	26	12	12	18.5	149.82	0	63.624	20646000	28			4.64726	0	6.44184
2269	Q86W92-4;Q86W92-2;Q86W92;Q86W92-3;F5GZP6;H0YFE4;F5H6Q7;F5H0E0;F5H495;A0A0A0MTP2;Q86W92-5;H0YGH8;E9PP16;Q8ND30-3;Q8ND30-2;Q8ND30	Q86W92-4;Q86W92-2;Q86W92;Q86W92-3;F5GZP6	Liprin-beta-1	PPFIBP1	sp|Q86W92-4|LIPB1_HUMAN Isoform 4 of Liprin-beta-1 OS=Homo sapiens OX=9606 GN=PPFIBP1;sp|Q86W92-2|LIPB1_HUMAN Isoform 2 of Liprin-beta-1 OS=Homo sapiens OX=9606 GN=PPFIBP1;sp|Q86W92|LIPB1_HUMAN Liprin-beta-1 OS=Homo sapiens OX=9606 GN=PPFIBP1 PE=1 SV=2;sp|	16	18	18	18	23.5	110.3	0	157.42	135850000	72		+	3.02533	7.05128e-05	6.44147
1339	O94973;O94973-2;A0A0G2JS82;O94973-3;A0A0G2JQM1	O94973;O94973-2;A0A0G2JS82;O94973-3;A0A0G2JQM1	AP-2 complex subunit alpha-2	AP2A2	sp|O94973|AP2A2_HUMAN AP-2 complex subunit alpha-2 OS=Homo sapiens OX=9606 GN=AP2A2 PE=1 SV=2;sp|O94973-2|AP2A2_HUMAN Isoform 2 of AP-2 complex subunit alpha-2 OS=Homo sapiens OX=9606 GN=AP2A2;tr|A0A0G2JS82|A0A0G2JS82_HUMAN AP-2 complex subunit alpha-2 (Fr	5	6	6	4	7.9	103.96	0	11.212	3953000	6			4.42288	0	6.43431
376	A0A2U3TZV8;Q4KWH8-3;Q4KWH8-4;Q4KWH8-2;Q4KWH8;B9DI82;O75038-2;O75038-4;O75038-3;O75038	A0A2U3TZV8;Q4KWH8-3;Q4KWH8-4;Q4KWH8-2;Q4KWH8	1-phosphatidylinositol 4,5-bisphosphate phosphodiesterase eta-1	PLCH1	tr|A0A2U3TZV8|A0A2U3TZV8_HUMAN Phosphoinositide phospholipase C OS=Homo sapiens OX=9606 GN=PLCH1 PE=1 SV=1;sp|Q4KWH8-3|PLCH1_HUMAN Isoform 3 of 1-phosphatidylinositol 4,5-bisphosphate phosphodiesterase eta-1 OS=Homo sapiens OX=9606 GN=PLCH1;sp|Q4KWH8-4|PLC	10	10	10	10	6.8	188.67	0	24.691	7093200	16		+	3.27363	8.27068e-05	6.42529
2535	Q9BRR8;K7EQ19	Q9BRR8	G patch domain-containing protein 1	GPATCH1	sp|Q9BRR8|GPTC1_HUMAN G patch domain-containing protein 1 OS=Homo sapiens OX=9606 GN=GPATCH1 PE=1 SV=1	2	3	3	3	3.5	103.34	0	9.881	5562000	8			3.36105	8.74751e-05	6.42469
1967	Q13123;E7EQZ7;D6REL4	Q13123;E7EQZ7	Protein Red	IK	sp|Q13123|RED_HUMAN Protein Red OS=Homo sapiens OX=9606 GN=IK PE=1 SV=3;tr|E7EQZ7|E7EQZ7_HUMAN Protein Red (Fragment) OS=Homo sapiens OX=9606 GN=IK PE=1 SV=1	3	3	3	3	5.7	65.601	0	6.973	7130300	4			3.33857	8.59375e-05	6.4079
2858	Q9Y4E6-2;Q9Y4E6;A2RRE0;K7EMF3;K7EMB8	Q9Y4E6-2;Q9Y4E6	WD repeat-containing protein 7	WDR7	sp|Q9Y4E6-2|WDR7_HUMAN Isoform 2 of WD repeat-containing protein 7 OS=Homo sapiens OX=9606 GN=WDR7;sp|Q9Y4E6|WDR7_HUMAN WD repeat-containing protein 7 OS=Homo sapiens OX=9606 GN=WDR7 PE=1 SV=2	5	5	5	5	4.7	160.51	0	11.881	8657300	10		+	3.12555	7.56014e-05	6.40256
1891	P98164;E9PC35;A0A3B3IT64	P98164	Low-density lipoprotein receptor-related protein 2	LRP2	sp|P98164|LRP2_HUMAN Low-density lipoprotein receptor-related protein 2 OS=Homo sapiens OX=9606 GN=LRP2 PE=1 SV=3	3	5	5	5	1.4	521.95	0	12.115	4351700	13			3.03238	7.11974e-05	6.4008
954	G5EA37;Q5MNZ9-2;Q5MNZ9;K7ELY0;K7EK57	G5EA37;Q5MNZ9-2;Q5MNZ9;K7ELY0	WD repeat domain phosphoinositide-interacting protein 1	WIPI1	tr|G5EA37|G5EA37_HUMAN WD repeat domain phosphoinositide-interacting protein 1 OS=Homo sapiens OX=9606 GN=WIPI1 PE=1 SV=1;sp|Q5MNZ9-2|WIPI1_HUMAN Isoform 2 of WD repeat domain phosphoinositide-interacting protein 1 OS=Homo sapiens OX=9606 GN=WIPI1;sp|Q5MNZ	5	3	3	3	6.9	39.942	0	5.6952	15892000	4			3.75401	0	6.39867
1991	Q13492-3;Q13492-2;Q13492-5;Q13492;Q13492-4;E9PI56;E9PKP6;E9PLJ8;E9PK13;E9PJT1;H0YCY1;H0YEF7;H0YEH1;E5RFU0;E5RHK9;E5RFC6;E5RK51;E5RIJ5;E5RGY9;E9PDG8;O60641-3;O60641-4;O60641	Q13492-3;Q13492-2;Q13492-5;Q13492;Q13492-4	Phosphatidylinositol-binding clathrin assembly protein	PICALM	sp|Q13492-3|PICAL_HUMAN Isoform 3 of Phosphatidylinositol-binding clathrin assembly protein OS=Homo sapiens OX=9606 GN=PICALM;sp|Q13492-2|PICAL_HUMAN Isoform 2 of Phosphatidylinositol-binding clathrin assembly protein OS=Homo sapiens OX=9606 GN=PICALM;sp|Q	23	12	12	12	20.2	66.392	0	139.69	120080000	27			3.51924	0	6.39229
1080	I1E4Y6;Q6Y7W6-4;Q6Y7W6-5;Q6Y7W6;Q6Y7W6-3;E7ESB6;C9JHW1;C9JW88;F8WCD5;C9JPV7;C9JXQ0;C9J0V6;C9JHT0;C9JRZ2;C9JH78;C9IYH5	I1E4Y6;Q6Y7W6-4;Q6Y7W6-5;Q6Y7W6;Q6Y7W6-3;E7ESB6	PERQ amino acid-rich with GYF domain-containing protein 2	GIGYF2	tr|I1E4Y6|I1E4Y6_HUMAN GRB10-interacting GYF protein 2 OS=Homo sapiens OX=9606 GN=GIGYF2 PE=1 SV=1;sp|Q6Y7W6-4|GGYF2_HUMAN Isoform 3 of GRB10-interacting GYF protein 2 OS=Homo sapiens OX=9606 GN=GIGYF2;sp|Q6Y7W6-5|GGYF2_HUMAN Isoform 4 of GRB10-interacting	16	7	7	7	7.1	152.53	0	103.09	15731000	25			2.50149	0.000265664	6.38746
2681	Q9NRY4	Q9NRY4	Rho GTPase-activating protein 35	ARHGAP35	sp|Q9NRY4|RHG35_HUMAN Rho GTPase-activating protein 35 OS=Homo sapiens OX=9606 GN=ARHGAP35 PE=1 SV=3	1	6	6	6	6.3	170.51	0	12.664	4622700	9			4.25551	0	6.36669
2391	Q8WU20	Q8WU20	Fibroblast growth factor receptor substrate 2	FRS2	sp|Q8WU20|FRS2_HUMAN Fibroblast growth factor receptor substrate 2 OS=Homo sapiens OX=9606 GN=FRS2 PE=1 SV=4	1	3	3	3	5.9	57.028	0	137.35	8534900	9		+	3.49156	0	6.35239
1968	Q13131;Q13131-2;Q96E92;A0A087WXX9;P54646	Q13131;Q13131-2	5-AMP-activated protein kinase catalytic subunit alpha-1	PRKAA1	sp|Q13131|AAPK1_HUMAN 5-AMP-activated protein kinase catalytic subunit alpha-1 OS=Homo sapiens OX=9606 GN=PRKAA1 PE=1 SV=4;sp|Q13131-2|AAPK1_HUMAN Isoform 2 of 5-AMP-activated protein kinase catalytic subunit alpha-1 OS=Homo sapiens OX=9606 GN=PRKAA1	5	8	8	8	16.8	64.009	0	94.559	40634000	17			2.57026	0.000201811	6.34749
46	A0A087WVA8;Q8IWB9;Q8IWB9-2;J3KRZ8	A0A087WVA8;Q8IWB9;Q8IWB9-2;J3KRZ8	Testis-expressed sequence 2 protein	TEX2	tr|A0A087WVA8|A0A087WVA8_HUMAN Testis-expressed protein 2 OS=Homo sapiens OX=9606 GN=TEX2 PE=1 SV=1;sp|Q8IWB9|TEX2_HUMAN Testis-expressed protein 2 OS=Homo sapiens OX=9606 GN=TEX2 PE=1 SV=2;sp|Q8IWB9-2|TEX2_HUMAN Isoform 2 of Testis-expressed protein 2 OS=	4	8	8	8	9.2	125.38	0	16.951	4971300	14			4.17412	0	6.32838
1973	Q13188;Q13188-2;A0A087WZ06;E5RFQ9;Q13043-2;Q13043;A0A087WVN8;E5RIM6;Q8NBU1;F5H5B4	Q13188;Q13188-2;A0A087WZ06	Serine/threonine-protein kinase 3;Serine/threonine-protein kinase 3 36kDa subunit;Serine/threonine-protein kinase 3 20kDa subunit	STK3	sp|Q13188|STK3_HUMAN Serine/threonine-protein kinase 3 OS=Homo sapiens OX=9606 GN=STK3 PE=1 SV=2;sp|Q13188-2|STK3_HUMAN Isoform 2 of Serine/threonine-protein kinase 3 OS=Homo sapiens OX=9606 GN=STK3;tr|A0A087WZ06|A0A087WZ06_HUMAN Serine/threonine-protein k	10	8	8	8	17.9	56.3	0	19.284	9657900	12			2.14595	0.000693333	6.29096
1457	P10599;P10599-2	P10599;P10599-2	Thioredoxin	TXN	sp|P10599|THIO_HUMAN Thioredoxin OS=Homo sapiens OX=9606 GN=TXN PE=1 SV=3;sp|P10599-2|THIO_HUMAN Isoform 2 of Thioredoxin OS=Homo sapiens OX=9606 GN=TXN	2	6	6	6	51.4	11.737	0	23.341	390400000	18			4.56388	0	6.28975
2887	Q9Y6C9;E9PIE4	Q9Y6C9;E9PIE4	Mitochondrial carrier homolog 2	MTCH2	sp|Q9Y6C9|MTCH2_HUMAN Mitochondrial carrier homolog 2 OS=Homo sapiens OX=9606 GN=MTCH2 PE=1 SV=1;tr|E9PIE4|E9PIE4_HUMAN Mitochondrial carrier homolog 2 (Fragment) OS=Homo sapiens OX=9606 GN=MTCH2 PE=1 SV=8	2	4	4	4	17.5	33.331	0	8.775	12815000	8			2.12767	0.000689093	6.27753
1247	O15438;O15438-4;O15438-2;H0Y8Q6;O15438-5	O15438;O15438-4;O15438-2	Canalicular multispecific organic anion transporter 2	ABCC3	sp|O15438|MRP3_HUMAN Canalicular multispecific organic anion transporter 2 OS=Homo sapiens OX=9606 GN=ABCC3 PE=1 SV=3;sp|O15438-4|MRP3_HUMAN Isoform 4 of Canalicular multispecific organic anion transporter 2 OS=Homo sapiens OX=9606 GN=ABCC3;sp|O15438-2|MRP	5	6	6	5	4.8	169.34	0	25.619	11756000	12			2.0331	0.000655674	6.25459
304	A0A1C7CYX9;Q16555-2;Q16555;E5RFU4	A0A1C7CYX9;Q16555-2;Q16555	Dihydropyrimidinase-related protein 2	DPYSL2	tr|A0A1C7CYX9|A0A1C7CYX9_HUMAN Dihydropyrimidinase-related protein 2 OS=Homo sapiens OX=9606 GN=DPYSL2 PE=1 SV=1;sp|Q16555-2|DPYL2_HUMAN Isoform 2 of Dihydropyrimidinase-related protein 2 OS=Homo sapiens OX=9606 GN=DPYSL2;sp|Q16555|DPYL2_HUMAN Dihydropyrim	4	8	8	6	17.9	73.502	0	24.136	17446000	21			2.83153	0.000225434	6.24535
2425	Q92738;X6RAB3;Q92738-2	Q92738;X6RAB3;Q92738-2	USP6 N-terminal-like protein	USP6NL	sp|Q92738|US6NL_HUMAN USP6 N-terminal-like protein OS=Homo sapiens OX=9606 GN=USP6NL PE=1 SV=3;tr|X6RAB3|X6RAB3_HUMAN USP6 N-terminal-like protein OS=Homo sapiens OX=9606 GN=USP6NL PE=1 SV=1;sp|Q92738-2|US6NL_HUMAN Isoform 2 of USP6 N-terminal-like protein	3	6	6	6	5.2	94.103	0	45.158	10007000	12		+	4.27931	0	6.23737
2179	Q5VZK9-2;Q5VZK9;A0A0U1RQQ1;Q5VZK9-3	Q5VZK9-2;Q5VZK9;A0A0U1RQQ1	Leucine-rich repeat-containing protein 16A	LRRC16A	sp|Q5VZK9-2|CARL1_HUMAN Isoform 2 of F-actin-uncapping protein LRRC16A OS=Homo sapiens OX=9606 GN=CARMIL1;sp|Q5VZK9|CARL1_HUMAN F-actin-uncapping protein LRRC16A OS=Homo sapiens OX=9606 GN=CARMIL1 PE=1 SV=1;tr|A0A0U1RQQ1|A0A0U1RQQ1_HUMAN F-actin-uncapping	4	4	4	4	4	147.09	0	17.391	7592900	10			4.31819	0	6.22085
1634	P35610;P35610-3;P35610-2;B1APM4	P35610;P35610-3;P35610-2	Sterol O-acyltransferase 1	SOAT1	sp|P35610|SOAT1_HUMAN Sterol O-acyltransferase 1 OS=Homo sapiens OX=9606 GN=SOAT1 PE=1 SV=3;sp|P35610-3|SOAT1_HUMAN Isoform 3 of Sterol O-acyltransferase 1 OS=Homo sapiens OX=9606 GN=SOAT1;sp|P35610-2|SOAT1_HUMAN Isoform 2 of Sterol O-acyltransferase 1 OS=	4	3	3	3	8.5	64.734	0	5.5772	9619400	5			3.47476	0	6.22036
965	H0Y5J4;Q9UJU6-5;Q9UJU6;Q9UJU6-2;Q9UJU6-3;B4DDD6;Q9UJU6-4;Q9UJU6-6	H0Y5J4;Q9UJU6-5;Q9UJU6;Q9UJU6-2;Q9UJU6-3;B4DDD6;Q9UJU6-4;Q9UJU6-6	Drebrin-like protein	DBNL	tr|H0Y5J4|H0Y5J4_HUMAN Drebrin-like protein (Fragment) OS=Homo sapiens OX=9606 GN=DBNL PE=1 SV=1;sp|Q9UJU6-5|DBNL_HUMAN Isoform 5 of Drebrin-like protein OS=Homo sapiens OX=9606 GN=DBNL;sp|Q9UJU6|DBNL_HUMAN Drebrin-like protein OS=Homo sapiens OX=9606 GN=D	8	4	4	4	13.1	40.16	0	7.3355	12782000	6			2.68926	0.000212534	6.21603
294	Q5VTI5;A0A1B0GUN5;Q9Y2H5	Q5VTI5;A0A1B0GUN5;Q9Y2H5	Pleckstrin homology domain-containing family A member 6	PLEKHA6	tr|Q5VTI5|Q5VTI5_HUMAN Pleckstrin homology domain-containing family A member 6 OS=Homo sapiens OX=9606 GN=PLEKHA6 PE=1 SV=1;tr|A0A1B0GUN5|A0A1B0GUN5_HUMAN Pleckstrin homology domain-containing family A member 6 OS=Homo sapiens OX=9606 GN=PLEKHA6 PE=1 SV=1;	3	6	6	6	9.1	119.29	0	21.287	9208300	11			4.66587	0	6.20397
2740	Q9P2M7;Q9P2M7-2;H0Y4A8;A2A3M4;A6PVU7;Q0VF96-2	Q9P2M7;Q9P2M7-2	Cingulin	CGN	sp|Q9P2M7|CING_HUMAN Cingulin OS=Homo sapiens OX=9606 GN=CGN PE=1 SV=2;sp|Q9P2M7-2|CING_HUMAN Isoform 2 of Cingulin OS=Homo sapiens OX=9606 GN=CGN	6	12	12	11	9.5	136.38	0	25.141	17068000	24			2.70612	0.000213115	6.19951
1658	P41743	P41743	Protein kinase C iota type	PRKCI	sp|P41743|KPCI_HUMAN Protein kinase C iota type OS=Homo sapiens OX=9606 GN=PRKCI PE=1 SV=2	1	6	6	6	14.3	68.262	0	13.601	17611000	10			2.61843	0.000204188	6.1951
51	A0A087WVI0;E9PBL8;Q8WTW3;J3KSY3;J3QKY9;J3QLT5	A0A087WVI0;E9PBL8;Q8WTW3	Conserved oligomeric Golgi complex subunit 1	COG1	tr|A0A087WVI0|A0A087WVI0_HUMAN Conserved oligomeric Golgi complex subunit 1 OS=Homo sapiens OX=9606 GN=COG1 PE=1 SV=1;tr|E9PBL8|E9PBL8_HUMAN Conserved oligomeric Golgi complex subunit 1 (Fragment) OS=Homo sapiens OX=9606 GN=COG1 PE=1 SV=2;sp|Q8WTW3|COG1_HU	6	5	5	5	7.2	104.79	0	21.014	7074700	9	365		3.83765	0	6.19418
2583	Q9C0D5-2;Q9C0D5	Q9C0D5-2;Q9C0D5	Protein TANC1	TANC1	sp|Q9C0D5-2|TANC1_HUMAN Isoform 2 of Protein TANC1 OS=Homo sapiens OX=9606 GN=TANC1;sp|Q9C0D5|TANC1_HUMAN Protein TANC1 OS=Homo sapiens OX=9606 GN=TANC1 PE=1 SV=3	2	8	8	8	5.8	191.43	0	21.586	5695500	18			4.40318	0	6.18265
744	E7EV99;E7ENY0;P35611-2;P35611-6;P35611;P35611-3;P35611-4;H0Y9H2;P35611-5;D6RJE2;D6RAH3;D6RF25;A0A0A0MSR2;H0YFD8	E7EV99;E7ENY0;P35611-2;P35611-6;P35611;P35611-3;P35611-4;H0Y9H2;P35611-5	Alpha-adducin	ADD1	tr|E7EV99|E7EV99_HUMAN Alpha-adducin OS=Homo sapiens OX=9606 GN=ADD1 PE=1 SV=1;tr|E7ENY0|E7ENY0_HUMAN Alpha-adducin OS=Homo sapiens OX=9606 GN=ADD1 PE=1 SV=1;sp|P35611-2|ADDA_HUMAN Isoform 2 of Alpha-adducin OS=Homo sapiens OX=9606 GN=ADD1;sp|P35611-6|ADDA	14	8	8	8	16.8	70.055	0	21.747	38607000	20		+	2.72904	0.00021547	6.18019
177	A0A0A0MTJ5;Q01973;Q01973-2;Q01973-3	A0A0A0MTJ5;Q01973;Q01973-2	Tyrosine-protein kinase transmembrane receptor;Tyrosine-protein kinase transmembrane receptor ROR1	ROR1	tr|A0A0A0MTJ5|A0A0A0MTJ5_HUMAN Inactive tyrosine-protein kinase transmembrane receptor ROR1 OS=Homo sapiens OX=9606 GN=ROR1 PE=1 SV=1;sp|Q01973|ROR1_HUMAN Inactive tyrosine-protein kinase transmembrane receptor ROR1 OS=Homo sapiens OX=9606 GN=ROR1 PE=1 SV=	4	4	4	4	5.1	98.363	0	9.4285	7396900	11			2.96238	0.000154321	6.17962
250	A0A0J9YWL0;Q9Y4K1;Q9Y4K1-2;Q96QW7	A0A0J9YWL0;Q9Y4K1;Q9Y4K1-2;Q96QW7	Absent in melanoma 1 protein	AIM1	tr|A0A0J9YWL0|A0A0J9YWL0_HUMAN Beta/gamma crystallin domain-containing protein 1 OS=Homo sapiens OX=9606 GN=CRYBG1 PE=1 SV=1;sp|Q9Y4K1|CRBG1_HUMAN Beta/gamma crystallin domain-containing protein 1 OS=Homo sapiens OX=9606 GN=CRYBG1 PE=1 SV=3;sp|Q9Y4K1-2|CRB	4	4	4	4	2.6	231.71	0	12.516	3513900	14			2.04378	0.000661448	6.15724
1875	P78344;D3DQV9;P78344-2;H0Y3P2;H0YCH5;H0YD77;H0YEC5;E9PKF8;H0YE22;H0YCF8;H0YD99;H0YE44;H0YEN8;H0YDC0	P78344;D3DQV9;P78344-2;H0Y3P2;H0YCH5	Eukaryotic translation initiation factor 4 gamma 2	EIF4G2	sp|P78344|IF4G2_HUMAN Eukaryotic translation initiation factor 4 gamma 2 OS=Homo sapiens OX=9606 GN=EIF4G2 PE=1 SV=1;tr|D3DQV9|D3DQV9_HUMAN Eukaryotic translation initiation factor 4 gamma 2 (Fragment) OS=Homo sapiens OX=9606 GN=EIF4G2 PE=1 SV=1;sp|P78344-	14	36	36	36	45.8	102.36	0	111.89	186770000	96			4.00678	0	6.1523
187	A0A0A6YYJ5;A0A286YES6	A0A0A6YYJ5		MACF1	tr|A0A0A6YYJ5|A0A0A6YYJ5_HUMAN Microtubule-actin cross-linking factor 1, isoforms 1/2/3/5 (Fragment) OS=Homo sapiens OX=9606 GN=MACF1 PE=1 SV=2	2	5	2	2	3.7	177.28	0	17.323	5160300	6			4.0082	0	6.15064
2412	Q92538-3;Q92538-2;Q92538	Q92538-3;Q92538-2;Q92538	Golgi-specific brefeldin A-resistance guanine nucleotide exchange factor 1	GBF1	sp|Q92538-3|GBF1_HUMAN Isoform 3 of Golgi-specific brefeldin A-resistance guanine nucleotide exchange factor 1 OS=Homo sapiens OX=9606 GN=GBF1;sp|Q92538-2|GBF1_HUMAN Isoform 2 of Golgi-specific brefeldin A-resistance guanine nucleotide exchange factor 1 OS	3	11	11	11	7.9	206.01	0	33.318	10547000	22			3.65415	0	6.14957
2667	Q9NQC7-2;Q9NQC7;H3BS09;J3KRR7;H3BTB8;H3BSW9	Q9NQC7-2;Q9NQC7;H3BS09;J3KRR7;H3BTB8;H3BSW9	Ubiquitin carboxyl-terminal hydrolase CYLD	CYLD	sp|Q9NQC7-2|CYLD_HUMAN Isoform 2 of Ubiquitin carboxyl-terminal hydrolase CYLD OS=Homo sapiens OX=9606 GN=CYLD;sp|Q9NQC7|CYLD_HUMAN Ubiquitin carboxyl-terminal hydrolase CYLD OS=Homo sapiens OX=9606 GN=CYLD PE=1 SV=1;tr|H3BS09|H3BS09_HUMAN Ubiquitin carbox	6	4	4	4	4.8	107.04	0	7.2826	5013400	6			3.1059	7.43243e-05	6.11762
50	A0A087WVF7;Q9NZM3-4;Q9NZM3-3;Q9NZM3-2;Q9NZM3;F8W719;E7EPJ2;H7BZD4	A0A087WVF7;Q9NZM3-4;Q9NZM3-3;Q9NZM3-2;Q9NZM3;F8W719;E7EPJ2	Intersectin-2	ITSN2	tr|A0A087WVF7|A0A087WVF7_HUMAN Intersectin-2 OS=Homo sapiens OX=9606 GN=ITSN2 PE=1 SV=1;sp|Q9NZM3-4|ITSN2_HUMAN Isoform 4 of Intersectin-2 OS=Homo sapiens OX=9606 GN=ITSN2;sp|Q9NZM3-3|ITSN2_HUMAN Isoform 3 of Intersectin-2 OS=Homo sapiens OX=9606 GN=ITSN2;	8	5	5	5	4.3	191.6	0	8.9312	2875500	7			2.48051	0.000335358	6.11069
2097	Q2PPJ7-3;Q2PPJ7-2;Q2PPJ7;H7C1F9;A0A3B3IS41	Q2PPJ7-3;Q2PPJ7-2;Q2PPJ7;H7C1F9	Ral GTPase-activating protein subunit alpha-2	RALGAPA2	sp|Q2PPJ7-3|RGPA2_HUMAN Isoform 3 of Ral GTPase-activating protein subunit alpha-2 OS=Homo sapiens OX=9606 GN=RALGAPA2;sp|Q2PPJ7-2|RGPA2_HUMAN Isoform 2 of Ral GTPase-activating protein subunit alpha-2 OS=Homo sapiens OX=9606 GN=RALGAPA2;sp|Q2PPJ7|RGPA2_HU	5	7	6	5	4.3	206.43	0	16.81	4396900	9			5.38111	0	6.09035
901	F8VX04;Q9H2H9;F8VX12	F8VX04;Q9H2H9	Sodium-coupled neutral amino acid transporter 1	SLC38A1	tr|F8VX04|F8VX04_HUMAN Sodium-coupled neutral amino acid transporter 1 OS=Homo sapiens OX=9606 GN=SLC38A1 PE=1 SV=1;sp|Q9H2H9|S38A1_HUMAN Sodium-coupled neutral amino acid transporter 1 OS=Homo sapiens OX=9606 GN=SLC38A1 PE=1 SV=1	3	3	3	3	5.8	56.195	0	13.872	7116700	4		+	2.65113	0.000207447	6.08776
865	F5H008;Q9H267-2;Q9H267;A0A2R8YDQ0	F5H008;Q9H267-2;Q9H267;A0A2R8YDQ0	Vacuolar protein sorting-associated protein 33B	VPS33B	tr|F5H008|F5H008_HUMAN Vacuolar protein sorting-associated protein 33B OS=Homo sapiens OX=9606 GN=VPS33B PE=1 SV=1;sp|Q9H267-2|VP33B_HUMAN Isoform 2 of Vacuolar protein sorting-associated protein 33B OS=Homo sapiens OX=9606 GN=VPS33B;sp|Q9H267|VP33B_HUMAN	4	8	8	8	15.4	67.605	0	22.647	18634000	11			5.90246	0	6.07303
2467	Q96HC4-7;Q96HC4-4;Q96HC4;Q96HC4-6;H0Y8Y3;Q96HC4-3;Q96HC4-2;A0A0A0MSP3;H0YBI4;D6RAA1;A0A0D9SFW3;D6RGG6;H0Y929;A0A0D9SFR4;Q96HC4-5	Q96HC4-7;Q96HC4-4;Q96HC4;Q96HC4-6;H0Y8Y3;Q96HC4-3;Q96HC4-2	PDZ and LIM domain protein 5	PDLIM5	sp|Q96HC4-7|PDLI5_HUMAN Isoform 7 of PDZ and LIM domain protein 5 OS=Homo sapiens OX=9606 GN=PDLIM5;sp|Q96HC4-4|PDLI5_HUMAN Isoform 4 of PDZ and LIM domain protein 5 OS=Homo sapiens OX=9606 GN=PDLIM5;sp|Q96HC4|PDLI5_HUMAN PDZ and LIM domain protein 5 OS=Ho	15	7	7	7	21.1	52.645	0	25.583	48656000	19			2.89974	0.000231798	6.06905
2571	Q9BYG5;Q9BYG4;R4GMM2;Q9NPB6-2;Q9NPB6	Q9BYG5;Q9BYG4	Partitioning defective 6 homolog beta;Partitioning defective 6 homolog gamma	PARD6B;PARD6G	sp|Q9BYG5|PAR6B_HUMAN Partitioning defective 6 homolog beta OS=Homo sapiens OX=9606 GN=PARD6B PE=1 SV=1;sp|Q9BYG4|PAR6G_HUMAN Partitioning defective 6 homolog gamma OS=Homo sapiens OX=9606 GN=PARD6G PE=1 SV=1	5	4	4	4	11.3	41.182	0	27.228	14240000	8			1.9907	0.000844106	6.04561
1388	P04049;P04049-2;H7C155;A0A0B4J1W9	P04049;P04049-2;H7C155	RAF proto-oncogene serine/threonine-protein kinase	RAF1	sp|P04049|RAF1_HUMAN RAF proto-oncogene serine/threonine-protein kinase OS=Homo sapiens OX=9606 GN=RAF1 PE=1 SV=1;sp|P04049-2|RAF1_HUMAN Isoform 2 of RAF proto-oncogene serine/threonine-protein kinase OS=Homo sapiens OX=9606 GN=RAF1;tr|H7C155|H7C155_HUMAN	4	8	8	4	16.4	73.051	0	20.96	38224000	22			2.45366	0.000328571	6.02902
2861	Q9Y4K4;G3V3V7;G3V4Q4;G3V5C6;G3V4T8	Q9Y4K4	Mitogen-activated protein kinase kinase kinase kinase 5	MAP4K5	sp|Q9Y4K4|M4K5_HUMAN Mitogen-activated protein kinase kinase kinase kinase 5 OS=Homo sapiens OX=9606 GN=MAP4K5 PE=1 SV=2	5	3	3	3	3.4	95.023	0	5.7201	6554800	6		+	4.92885	0	5.98698
1542	P20700;A0A0D9SFE5;E9PBF6;A0A0D9SFY5	P20700;A0A0D9SFE5;E9PBF6	Lamin-B1	LMNB1	sp|P20700|LMNB1_HUMAN Lamin-B1 OS=Homo sapiens OX=9606 GN=LMNB1 PE=1 SV=2;tr|A0A0D9SFE5|A0A0D9SFE5_HUMAN Lamin B1, isoform CRA_a OS=Homo sapiens OX=9606 GN=LMNB1 PE=1 SV=1;tr|E9PBF6|E9PBF6_HUMAN Lamin-B1 OS=Homo sapiens OX=9606 GN=LMNB1 PE=1 SV=1	4	18	18	16	32.8	66.408	0	76.439	104430000	55		+	2.82834	0.000224784	5.9847
555	B8ZZG1;Q9NZW5;C9J4Q3	B8ZZG1;Q9NZW5	MAGUK p55 subfamily member 6	MPP6	tr|B8ZZG1|B8ZZG1_HUMAN Membrane protein, palmitoylated 6 (MAGUK p55 subfamily member 6), isoform CRA_a OS=Homo sapiens OX=9606 GN=MPP6 PE=1 SV=1;sp|Q9NZW5|MPP6_HUMAN MAGUK p55 subfamily member 6 OS=Homo sapiens OX=9606 GN=MPP6 PE=1 SV=2	3	4	4	4	11.7	48.757	0	10.158	8818800	11			4.5318	0	5.98468
2178	Q5VZ89-5;Q5VZ89-3;Q5VZ89;Q5VZ89-7;X6RAE7;A0A0A0MRX3;X6R5W5	Q5VZ89-5;Q5VZ89-3;Q5VZ89;Q5VZ89-7;X6RAE7	DENN domain-containing protein 4C	DENND4C	sp|Q5VZ89-5|DEN4C_HUMAN Isoform 5 of DENN domain-containing protein 4C OS=Homo sapiens OX=9606 GN=DENND4C;sp|Q5VZ89-3|DEN4C_HUMAN Isoform 3 of DENN domain-containing protein 4C OS=Homo sapiens OX=9606 GN=DENND4C;sp|Q5VZ89|DEN4C_HUMAN DENN domain-containing	7	4	4	4	2.7	180.33	0	6.7775	5473700	7			4.61902	0	5.98405
2397	Q8WUM9;H7BZK4	Q8WUM9;H7BZK4	Sodium-dependent phosphate transporter 1	SLC20A1	sp|Q8WUM9|S20A1_HUMAN Sodium-dependent phosphate transporter 1 OS=Homo sapiens OX=9606 GN=SLC20A1 PE=1 SV=1;tr|H7BZK4|H7BZK4_HUMAN Sodium-dependent phosphate transporter 1 (Fragment) OS=Homo sapiens OX=9606 GN=SLC20A1 PE=1 SV=1	2	3	3	3	5.6	73.699	0	8.1106	5805800	5			2.91059	0.000232489	5.93425
1012	H0YNH8;Q9BZF9-2;Q9BZF9;F5H2B9;H0YN48;H0YMI1	H0YNH8;Q9BZF9-2;Q9BZF9;F5H2B9	Uveal autoantigen with coiled-coil domains and ankyrin repeats	UACA	tr|H0YNH8|H0YNH8_HUMAN Uveal autoantigen with coiled-coil domains and ankyrin repeats OS=Homo sapiens OX=9606 GN=UACA PE=1 SV=1;sp|Q9BZF9-2|UACA_HUMAN Isoform 2 of Uveal autoantigen with coiled-coil domains and ankyrin repeats OS=Homo sapiens OX=9606 GN=UA	6	19	19	19	16.4	161.31	0	72.818	18408000	33			2.99016	0.000155521	5.92367
2359	Q8NEN9	Q8NEN9	PDZ domain-containing protein 8	PDZD8	sp|Q8NEN9|PDZD8_HUMAN PDZ domain-containing protein 8 OS=Homo sapiens OX=9606 GN=PDZD8 PE=1 SV=1	1	4	4	4	3.6	128.56	0	9.5924	3346200	9		+	2.50905	0.00026401	5.92354
1687	P46940;A0A0J9YXZ5;H0YLE8;A0A087X225;E7EWC2;F5H7S7;Q13576-3;Q13576-2;Q13576;H0YKA5;A0A087WWP1;E9PDT6;F2Z2E2;Q86VI3	P46940;A0A0J9YXZ5;H0YLE8	Ras GTPase-activating-like protein IQGAP1	IQGAP1	sp|P46940|IQGA1_HUMAN Ras GTPase-activating-like protein IQGAP1 OS=Homo sapiens OX=9606 GN=IQGAP1 PE=1 SV=1;tr|A0A0J9YXZ5|A0A0J9YXZ5_HUMAN Ras GTPase-activating-like protein IQGAP1 OS=Homo sapiens OX=9606 GN=IQGAP1 PE=1 SV=1;tr|H0YLE8|H0YLE8_HUMAN Ras GTPa	14	47	47	47	31.6	189.25	0	323.31	133610000	140			3.28118	8.17844e-05	5.92352
1029	H3BND8;Q93009-3;Q93009;F5H2X1;H3BUV0;H3BTM1;H3BRA2;H3BQD1	H3BND8;Q93009-3;Q93009;F5H2X1	Ubiquitin carboxyl-terminal hydrolase;Ubiquitin carboxyl-terminal hydrolase 7	USP7	tr|H3BND8|H3BND8_HUMAN Ubiquitin carboxyl-terminal hydrolase (Fragment) OS=Homo sapiens OX=9606 GN=USP7 PE=1 SV=1;sp|Q93009-3|UBP7_HUMAN Isoform 3 of Ubiquitin carboxyl-terminal hydrolase 7 OS=Homo sapiens OX=9606 GN=USP7;sp|Q93009|UBP7_HUMAN Ubiquitin car	8	4	4	4	4.4	105.55	0	5.6308	2930600	7			4.60966	0	5.9208
1930	Q07065	Q07065	Cytoskeleton-associated protein 4	CKAP4	sp|Q07065|CKAP4_HUMAN Cytoskeleton-associated protein 4 OS=Homo sapiens OX=9606 GN=CKAP4 PE=1 SV=2	1	4	4	4	10	66.022	0	13.034	7734900	5		+	5.07754	0	5.91653
1218	O14776-2;O14776;G3V220	O14776-2;O14776;G3V220	Transcription elongation regulator 1	TCERG1	sp|O14776-2|TCRG1_HUMAN Isoform 2 of Transcription elongation regulator 1 OS=Homo sapiens OX=9606 GN=TCERG1;sp|O14776|TCRG1_HUMAN Transcription elongation regulator 1 OS=Homo sapiens OX=9606 GN=TCERG1 PE=1 SV=2;tr|G3V220|G3V220_HUMAN Transcription elongati	3	10	10	10	9.2	121.69	0	23.352	29490000	21			2.6664	0.000208835	5.91192
2262	Q86UU1-3;Q86UU1-2;Q86UU1;A0A087WZL0;A0A087WTZ7;A0A087WXY7	Q86UU1-3;Q86UU1-2;Q86UU1;A0A087WZL0	Pleckstrin homology-like domain family B member 1	PHLDB1	sp|Q86UU1-3|PHLB1_HUMAN Isoform 3 of Pleckstrin homology-like domain family B member 1 OS=Homo sapiens OX=9606 GN=PHLDB1;sp|Q86UU1-2|PHLB1_HUMAN Isoform 2 of Pleckstrin homology-like domain family B member 1 OS=Homo sapiens OX=9606 GN=PHLDB1;sp|Q86UU1|PHLB	6	6	5	5	8.1	107.38	0	13.111	3211900	6			3.97211	0	5.89986
2088	Q16760;Q16760-2;H7BZR7;C9JY42;A0A096LNI6;H7C0L1;A0A0D9SFR6;Q86XP1-5;Q86XP1-3;Q86XP1-2;Q86XP1	Q16760;Q16760-2;H7BZR7	Diacylglycerol kinase delta	DGKD	sp|Q16760|DGKD_HUMAN Diacylglycerol kinase delta OS=Homo sapiens OX=9606 GN=DGKD PE=1 SV=4;sp|Q16760-2|DGKD_HUMAN Isoform 1 of Diacylglycerol kinase delta OS=Homo sapiens OX=9606 GN=DGKD;tr|H7BZR7|H7BZR7_HUMAN Diacylglycerol kinase delta (Fragment) OS=Homo	11	6	6	6	6.3	134.52	0	20.587	6470400	5			4.66137	0	5.88433
1229	O15031;A6QRH1;A6QRG9;E2PU09	O15031	Plexin-B2	PLXNB2	sp|O15031|PLXB2_HUMAN Plexin-B2 OS=Homo sapiens OX=9606 GN=PLXNB2 PE=1 SV=3	4	5	5	5	3.5	205.12	0	33.694	6271500	8			2.99135	0.000155039	5.88394
2769	Q9UIW2;P51805;Q9HCM2;O75051;Q9HCM2-4	Q9UIW2	Plexin-A1	PLXNA1	sp|Q9UIW2|PLXA1_HUMAN Plexin-A1 OS=Homo sapiens OX=9606 GN=PLXNA1 PE=1 SV=3	5	12	12	12	8.5	211.06	0	34.662	7003800	20			3.96034	0	5.87883
1302	O75165;A0A3B3IRM0	O75165	DnaJ homolog subfamily C member 13	DNAJC13	sp|O75165|DJC13_HUMAN DnaJ homolog subfamily C member 13 OS=Homo sapiens OX=9606 GN=DNAJC13 PE=1 SV=5	2	12	12	12	6.5	254.41	0	32.747	6786500	17			5.56684	0	5.87594
2011	Q14195;Q14195-2;H0YBT4;E9PD68;Q14194;Q14194-2;Q14117	Q14195;Q14195-2;H0YBT4	Dihydropyrimidinase-related protein 3	DPYSL3	sp|Q14195|DPYL3_HUMAN Dihydropyrimidinase-related protein 3 OS=Homo sapiens OX=9606 GN=DPYSL3 PE=1 SV=1;sp|Q14195-2|DPYL3_HUMAN Isoform LCRMP-4 of Dihydropyrimidinase-related protein 3 OS=Homo sapiens OX=9606 GN=DPYSL3;tr|H0YBT4|H0YBT4_HUMAN Dihydropyrimid	7	7	5	5	16.7	61.963	0	9.3877	8384000	9			2.17954	0.000592133	5.87144
1386	P02751-4;P02751-6;P02751-5;P02751-17;P02751-3;P02751-11;P02751;P02751-7;P02751-15;P02751-12;P02751-10;P02751-9;P02751-14;P02751-13;P02751-8;H0Y7Z1;H0Y4K8;P02751-2;P02751-16	P02751-4;P02751-6;P02751-5;P02751-17;P02751-3;P02751-11;P02751;P02751-7;P02751-15;P02751-12;P02751-10;P02751-9;P02751-14;P02751-13;P02751-8	Fibronectin;Anastellin;Ugl-Y1;Ugl-Y2;Ugl-Y3	FN1	sp|P02751-4|FINC_HUMAN Isoform 4 of Fibronectin OS=Homo sapiens OX=9606 GN=FN1;sp|P02751-6|FINC_HUMAN Isoform 6 of Fibronectin OS=Homo sapiens OX=9606 GN=FN1;sp|P02751-5|FINC_HUMAN Isoform 5 of Fibronectin OS=Homo sapiens OX=9606 GN=FN1;sp|P02751-17|FINC_H	19	6	6	6	4.2	222.97	0	21.309	4775800	8			2.45104	0.000326627	5.86798
2745	Q9UBM7;H0YE57;E9PJ54;E9PM00	Q9UBM7;H0YE57	7-dehydrocholesterol reductase	DHCR7	sp|Q9UBM7|DHCR7_HUMAN 7-dehydrocholesterol reductase OS=Homo sapiens OX=9606 GN=DHCR7 PE=1 SV=1;tr|H0YE57|H0YE57_HUMAN 7-dehydrocholesterol reductase (Fragment) OS=Homo sapiens OX=9606 GN=DHCR7 PE=1 SV=1	4	4	4	4	11.4	54.489	0	11.442	55071000	11		+	3.31617	8.30189e-05	5.86705
1690	P47755;F8W9N7;A0A0D9SET8;C9JUG7;P47755-2	P47755;F8W9N7;A0A0D9SET8	F-actin-capping protein subunit alpha-2	CAPZA2	sp|P47755|CAZA2_HUMAN F-actin-capping protein subunit alpha-2 OS=Homo sapiens OX=9606 GN=CAPZA2 PE=1 SV=3;tr|F8W9N7|F8W9N7_HUMAN F-actin-capping protein subunit alpha OS=Homo sapiens OX=9606 GN=CAPZA2 PE=1 SV=1;tr|A0A0D9SET8|A0A0D9SET8_HUMAN F-actin-cappin	5	7	7	5	28.7	32.949	0	54.353	340920000	23			3.38705	8.78244e-05	5.86313
1444	P08648	P08648	Integrin alpha-5;Integrin alpha-5 heavy chain;Integrin alpha-5 light chain	ITGA5	sp|P08648|ITA5_HUMAN Integrin alpha-5 OS=Homo sapiens OX=9606 GN=ITGA5 PE=1 SV=2	1	3	3	3	5	114.54	0	17	2266500	5			2.93472	0.00015083	5.85016
2632	Q9H6S0;D6RA70;D6R9T8	Q9H6S0	Probable ATP-dependent RNA helicase YTHDC2	YTHDC2	sp|Q9H6S0|YTDC2_HUMAN 3-5 RNA helicase YTHDC2 OS=Homo sapiens OX=9606 GN=YTHDC2 PE=1 SV=2	3	7	7	7	5.5	160.25	0	18.309	2459700	13			3.45148	0	5.84974
122	A0A096LNH6;Q14185	A0A096LNH6;Q14185	Dedicator of cytokinesis protein 1	DOCK1	tr|A0A096LNH6|A0A096LNH6_HUMAN Dedicator of cytokinesis protein 1 OS=Homo sapiens OX=9606 GN=DOCK1 PE=1 SV=1;sp|Q14185|DOCK1_HUMAN Dedicator of cytokinesis protein 1 OS=Homo sapiens OX=9606 GN=DOCK1 PE=1 SV=2	2	4	4	4	2.5	217.75	0	4.9034	6212400	4			3.11335	7.40741e-05	5.8483
2716	Q9NZM1-3;H0YD14	Q9NZM1-3;H0YD14	Myoferlin	MYOF	sp|Q9NZM1-3|MYOF_HUMAN Isoform 3 of Myoferlin OS=Homo sapiens OX=9606 GN=MYOF;tr|H0YD14|H0YD14_HUMAN Myoferlin (Fragment) OS=Homo sapiens OX=9606 GN=MYOF PE=1 SV=1	2	78	1	1	37.5	233.32	0.0034904	2.3635	2309600	4			4.58545	0	5.84825
1463	P11166	P11166	Solute carrier family 2, facilitated glucose transporter member 1	SLC2A1	sp|P11166|GTR1_HUMAN Solute carrier family 2, facilitated glucose transporter member 1 OS=Homo sapiens OX=9606 GN=SLC2A1 PE=1 SV=2	1	7	7	7	10.4	54.083	0	29.647	229900000	29			4.6531	0	5.83787
618	CAR_control;P78310;P78310-7;P78310-2;P78310-6	CAR_control;P78310;P78310-7;P78310-2;P78310-6	Coxsackievirus and adenovirus receptor	CXADR	CAR_control;sp|P78310|CXAR_HUMAN Coxsackievirus and adenovirus receptor OS=Homo sapiens OX=9606 GN=CXADR PE=1 SV=1;sp|P78310-7|CXAR_HUMAN Isoform 7 of Coxsackievirus and adenovirus receptor OS=Homo sapiens OX=9606 GN=CXADR;sp|P78310-2|CXAR_HUMAN Isoform 2	5	43	1	1	73.4	40.029	0.0081466	1.9748	5084000	5			2.20728	0.000601472	5.83471
1957	Q12913;A0A087WTK0;A0A087WVC6	Q12913;A0A087WTK0;A0A087WVC6	Receptor-type tyrosine-protein phosphatase eta;Protein-tyrosine-phosphatase	PTPRJ	sp|Q12913|PTPRJ_HUMAN Receptor-type tyrosine-protein phosphatase eta OS=Homo sapiens OX=9606 GN=PTPRJ PE=1 SV=3;tr|A0A087WTK0|A0A087WTK0_HUMAN Receptor-type tyrosine-protein phosphatase eta OS=Homo sapiens OX=9606 GN=PTPRJ PE=1 SV=1;tr|A0A087WVC6|A0A087WVC	3	4	4	4	4.4	145.94	0	9.4782	5265400	12			3.0188	6.90738e-05	5.83126
1291	O60763;O60763-2;REV__R4GMN2;REV__Q5VZ89-5;REV__Q5VZ89-3;REV__Q5VZ89;REV__Q5VZ89-7	O60763;O60763-2	General vesicular transport factor p115	USO1	sp|O60763|USO1_HUMAN General vesicular transport factor p115 OS=Homo sapiens OX=9606 GN=USO1 PE=1 SV=2;sp|O60763-2|USO1_HUMAN Isoform 2 of General vesicular transport factor p115 OS=Homo sapiens OX=9606 GN=USO1	7	8	8	8	10.7	107.89	0	27.729	5635600	10	573;574;577;756		3.09125	7.33333e-05	5.82173
2317	Q8N0X7	Q8N0X7	Spartin	SPG20	sp|Q8N0X7|SPART_HUMAN Spartin OS=Homo sapiens OX=9606 GN=SPART PE=1 SV=1	1	4	4	4	8.1	72.832	0	6.6292	3725300	4			2.02983	0.000718147	5.82004
953	G5EA31;P53992;P53992-2	G5EA31;P53992	Protein transport protein Sec24C	SEC24C	tr|G5EA31|G5EA31_HUMAN Protein transport protein Sec24C OS=Homo sapiens OX=9606 GN=SEC24C PE=1 SV=1;sp|P53992|SC24C_HUMAN Protein transport protein Sec24C OS=Homo sapiens OX=9606 GN=SEC24C PE=1 SV=3	3	13	13	13	15.5	111.98	0	38.007	25662000	26			1.9921	0.000842505	5.81099
2576	Q9BZF2	Q9BZF2	Oxysterol-binding protein-related protein 7	OSBPL7	sp|Q9BZF2|OSBL7_HUMAN Oxysterol-binding protein-related protein 7 OS=Homo sapiens OX=9606 GN=OSBPL7 PE=1 SV=1	1	3	3	3	5	95.43	0	7.0929	3498500	5			3.04932	7.02875e-05	5.77662
139	A0A0A0MRI2;Q9UNH7;H0YJF8;G3V4Z5;G3V5X9;G3V2U1;G3V5U2;Q9UNH7-2	A0A0A0MRI2;Q9UNH7;H0YJF8;G3V4Z5;G3V5X9	Sorting nexin-6;Sorting nexin-6, N-terminally processed	SNX6	tr|A0A0A0MRI2|A0A0A0MRI2_HUMAN Sorting nexin OS=Homo sapiens OX=9606 GN=SNX6 PE=1 SV=1;sp|Q9UNH7|SNX6_HUMAN Sorting nexin-6 OS=Homo sapiens OX=9606 GN=SNX6 PE=1 SV=1;tr|H0YJF8|H0YJF8_HUMAN Sorting nexin-6 OS=Homo sapiens OX=9606 GN=SNX6 PE=1 SV=2;tr|G3V4Z5	8	3	3	3	9.1	47.804	0	6.1523	17830000	4		+	2.27597	0.000621064	5.77385
1248	O15440-5;O15440;F8WCY8;A0A3B3ITL4;Q96J66-2;Q96J65;Q96J66	O15440-5;O15440	Multidrug resistance-associated protein 5	ABCC5	sp|O15440-5|MRP5_HUMAN Isoform 5 of Multidrug resistance-associated protein 5 OS=Homo sapiens OX=9606 GN=ABCC5;sp|O15440|MRP5_HUMAN Multidrug resistance-associated protein 5 OS=Homo sapiens OX=9606 GN=ABCC5 PE=1 SV=2	7	7	7	7	5.2	155.73	0	14.913	9459500	14			3.07641	7.22496e-05	5.76279
1035	H3BPE1;H3BQK9;Q9UPN3-5;Q9UPN3;H0Y390;Q9UPN3-4;Q9UPN3-3;Q9UPN3-2;H0Y4F5;H0Y314;H0Y6T5;H0Y7I1	H3BPE1;H3BQK9;Q9UPN3-5;Q9UPN3;H0Y390;Q9UPN3-4;Q9UPN3-3;Q9UPN3-2	Microtubule-actin cross-linking factor 1, isoforms 1/2/3/5	MACF1	tr|H3BPE1|H3BPE1_HUMAN Microtubule-actin cross-linking factor 1, isoforms 1/2/3/5 OS=Homo sapiens OX=9606 GN=MACF1 PE=1 SV=1;tr|H3BQK9|H3BQK9_HUMAN Microtubule-actin cross-linking factor 1, isoforms 1/2/3/5 OS=Homo sapiens OX=9606 GN=MACF1 PE=1 SV=1;sp|Q9U	12	15	14	10	2.3	856.87	0	229.74	1731200	21	6700		3.18266	7.70578e-05	5.74336
2532	Q9BQL6-4;Q9BQL6-2;Q9BQL6;G3V1L6;Q5JWV4	Q9BQL6-4;Q9BQL6-2;Q9BQL6;G3V1L6	Fermitin family homolog 1	FERMT1	sp|Q9BQL6-4|FERM1_HUMAN Isoform 4 of Fermitin family homolog 1 OS=Homo sapiens OX=9606 GN=FERMT1;sp|Q9BQL6-2|FERM1_HUMAN Isoform 2 of Fermitin family homolog 1 OS=Homo sapiens OX=9606 GN=FERMT1;sp|Q9BQL6|FERM1_HUMAN Fermitin family homolog 1 OS=Homo sapien	5	5	5	5	6.9	56.515	0	9.505	11146000	9			2.46523	0.000330144	5.73512
344	A0A2R8Y549;Q8NI35-4;Q8NI35-3;Q8NI35-2;Q8NI35;A0A0X1KG69;A0A087WUZ6;A0A0U1RR46;Q8NI35-5;B4DE90;A0A0U1RQT2;A0A2R8Y5I3	A0A2R8Y549;Q8NI35-4;Q8NI35-3;Q8NI35-2;Q8NI35;A0A0X1KG69;A0A087WUZ6;A0A0U1RR46;Q8NI35-5	InaD-like protein	INADL	tr|A0A2R8Y549|A0A2R8Y549_HUMAN InaD-like protein OS=Homo sapiens OX=9606 GN=PATJ PE=1 SV=1;sp|Q8NI35-4|INADL_HUMAN Isoform 4 of InaD-like protein OS=Homo sapiens OX=9606 GN=PATJ;sp|Q8NI35-3|INADL_HUMAN Isoform 3 of InaD-like protein OS=Homo sapiens OX=9606	12	6	6	6	4.1	204.7	0	16.276	3794600	11	47		2.57817	0.000200257	5.73233
159	A0A0A0MSK6;Q13017-2;Q13017	A0A0A0MSK6;Q13017-2;Q13017	Rho GTPase-activating protein 5	ARHGAP5	tr|A0A0A0MSK6|A0A0A0MSK6_HUMAN Rho GTPase-activating protein 5 OS=Homo sapiens OX=9606 GN=ARHGAP5 PE=1 SV=1;sp|Q13017-2|RHG05_HUMAN Isoform 2 of Rho GTPase-activating protein 5 OS=Homo sapiens OX=9606 GN=ARHGAP5;sp|Q13017|RHG05_HUMAN Rho GTPase-activating	3	4	4	4	3.3	171.68	0	12.887	3005900	7			3.34492	8.42912e-05	5.72565
345	A0A2R8Y566;Q9P260;Q9P260-2;A0A075B768;A0A075B785	A0A2R8Y566;Q9P260;Q9P260-2;A0A075B768	LisH domain and HEAT repeat-containing protein KIAA1468	KIAA1468	tr|A0A2R8Y566|A0A2R8Y566_HUMAN RAB11-binding protein RELCH OS=Homo sapiens OX=9606 GN=RELCH PE=1 SV=1;sp|Q9P260|RELCH_HUMAN RAB11-binding protein RELCH OS=Homo sapiens OX=9606 GN=RELCH PE=1 SV=2;sp|Q9P260-2|RELCH_HUMAN Isoform 2 of RAB11-binding protein RE	5	4	4	4	4.7	134.59	0	10.641	3108000	7			4.10458	0	5.72165
433	A1L390;A1L390-3;G3V3I3;G3V278;A0A0U1RR71;G3V311;A1L390-2	A1L390;A1L390-3;G3V3I3;G3V278;A0A0U1RR71	Pleckstrin homology domain-containing family G member 3	PLEKHG3	sp|A1L390|PKHG3_HUMAN Pleckstrin homology domain-containing family G member 3 OS=Homo sapiens OX=9606 GN=PLEKHG3 PE=1 SV=1;sp|A1L390-3|PKHG3_HUMAN Isoform 3 of Pleckstrin homology domain-containing family G member 3 OS=Homo sapiens OX=9606 GN=PLEKHG3;tr|G3	7	4	4	4	3.9	134.41	0	7.0936	3682200	9			3.47723	0	5.70982
2541	Q9BSJ8;Q9BSJ8-2;F8VZB1	Q9BSJ8;Q9BSJ8-2	Extended synaptotagmin-1	ESYT1	sp|Q9BSJ8|ESYT1_HUMAN Extended synaptotagmin-1 OS=Homo sapiens OX=9606 GN=ESYT1 PE=1 SV=1;sp|Q9BSJ8-2|ESYT1_HUMAN Isoform 2 of Extended synaptotagmin-1 OS=Homo sapiens OX=9606 GN=ESYT1	3	13	13	13	17.5	122.85	0	105.71	42121000	34		+	6.3016	0	5.70201
2111	Q4KMQ2-3;Q4KMQ2;Q4KMQ2-2;Q4KMQ2-4	Q4KMQ2-3;Q4KMQ2;Q4KMQ2-2;Q4KMQ2-4	Anoctamin-6	ANO6	sp|Q4KMQ2-3|ANO6_HUMAN Isoform 3 of Anoctamin-6 OS=Homo sapiens OX=9606 GN=ANO6;sp|Q4KMQ2|ANO6_HUMAN Anoctamin-6 OS=Homo sapiens OX=9606 GN=ANO6 PE=1 SV=2;sp|Q4KMQ2-2|ANO6_HUMAN Isoform 2 of Anoctamin-6 OS=Homo sapiens OX=9606 GN=ANO6;sp|Q4KMQ2-4|ANO6_HUMA	4	4	4	4	3.6	103.96	0	11.653	4564100	9			4.253	0	5.69998
2734	Q9P258	Q9P258	Protein RCC2	RCC2	sp|Q9P258|RCC2_HUMAN Protein RCC2 OS=Homo sapiens OX=9606 GN=RCC2 PE=1 SV=2	1	6	6	6	15.5	56.084	0	13.935	34513000	16			2.27871	0.000621739	5.68658
2221	Q6ZS30;Q6ZS30-1;H7BZA0;H7C3C8	Q6ZS30;Q6ZS30-1;H7BZA0	Neurobeachin-like protein 1	NBEAL1	sp|Q6ZS30|NBEL1_HUMAN Neurobeachin-like protein 1 OS=Homo sapiens OX=9606 GN=NBEAL1 PE=2 SV=3;sp|Q6ZS30-1|NBEL1_HUMAN Isoform 1 of Neurobeachin-like protein 1 OS=Homo sapiens OX=9606 GN=NBEAL1;tr|H7BZA0|H7BZA0_HUMAN Neurobeachin-like protein 1 (Fragment) O	4	8	8	8	4	307.23	0	26.237	4955400	13			3.38284	8.6785e-05	5.68101
2876	Q9Y5X3;Q5QPE5;A0A087WUY5;Q5QPE4;U3KQL0;U3KQP5;Q9Y5X3-2	Q9Y5X3;Q5QPE5;A0A087WUY5;Q5QPE4	Sorting nexin-5	SNX5	sp|Q9Y5X3|SNX5_HUMAN Sorting nexin-5 OS=Homo sapiens OX=9606 GN=SNX5 PE=1 SV=1;tr|Q5QPE5|Q5QPE5_HUMAN Sorting nexin-5 (Fragment) OS=Homo sapiens OX=9606 GN=SNX5 PE=1 SV=1;tr|A0A087WUY5|A0A087WUY5_HUMAN Sorting nexin-5 (Fragment) OS=Homo sapiens OX=9606 GN=	7	4	4	4	13.6	46.816	0	9.0324	13952000	4			2.16218	0.000695473	5.67674
1280	O60488-2;O60488;D6RF95;D6RFW9;D6RDA8;D6RD96;H0Y9A0	O60488-2;O60488	Long-chain-fatty-acid--CoA ligase 4	ACSL4	sp|O60488-2|ACSL4_HUMAN Isoform Short of Long-chain-fatty-acid--CoA ligase 4 OS=Homo sapiens OX=9606 GN=ACSL4;sp|O60488|ACSL4_HUMAN Long-chain-fatty-acid--CoA ligase 4 OS=Homo sapiens OX=9606 GN=ACSL4 PE=1 SV=2	7	15	15	12	29	74.435	0	51.709	75005000	51			3.45168	0	5.67672
2193	Q6NXT4;Q6NXT4-2;B5MCR8;Q6NXT4-4;Q6NXT4-3;F8WEL5;F8WCU3;F8WD78	Q6NXT4;Q6NXT4-2;B5MCR8;Q6NXT4-4;Q6NXT4-3	Zinc transporter 6	SLC30A6	sp|Q6NXT4|ZNT6_HUMAN Zinc transporter 6 OS=Homo sapiens OX=9606 GN=SLC30A6 PE=1 SV=2;sp|Q6NXT4-2|ZNT6_HUMAN Isoform 2 of Zinc transporter 6 OS=Homo sapiens OX=9606 GN=SLC30A6;tr|B5MCR8|B5MCR8_HUMAN Solute carrier family 30 (Zinc transporter), member 6, iso	8	3	3	3	7.6	51.115	0	6.6766	5986900	6		+	2.24371	0.000610459	5.67187
2442	Q96A33-2;Q96A33;A0A087WYW6;J3QR89	Q96A33-2;Q96A33;A0A087WYW6	Coiled-coil domain-containing protein 47	CCDC47	sp|Q96A33-2|CCD47_HUMAN Isoform 2 of Coiled-coil domain-containing protein 47 OS=Homo sapiens OX=9606 GN=CCDC47;sp|Q96A33|CCD47_HUMAN Coiled-coil domain-containing protein 47 OS=Homo sapiens OX=9606 GN=CCDC47 PE=1 SV=1;tr|A0A087WYW6|A0A087WYW6_HUMAN Coiled	4	6	6	6	13.3	55.317	0	12.725	24018000	8		+	2.51013	0.000263027	5.66896
1632	P35580;P35580-5;P35580-2;P35580-3;P35580-4	P35580;P35580-5;P35580-2;P35580-3;P35580-4	Myosin-10	MYH10	sp|P35580|MYH10_HUMAN Myosin-10 OS=Homo sapiens OX=9606 GN=MYH10 PE=1 SV=3;sp|P35580-5|MYH10_HUMAN Isoform 5 of Myosin-10 OS=Homo sapiens OX=9606 GN=MYH10;sp|P35580-2|MYH10_HUMAN Isoform 2 of Myosin-10 OS=Homo sapiens OX=9606 GN=MYH10;sp|P35580-3|MYH10_HUM	5	17	1	1	6.6	229	0.00053821	3.8445	7406900	9			2.31606	0.000573333	5.65706
1683	P46821;D6RA32;D6RA40;D6RCL2;D6RGJ3;E9PGC8;P78559;P78559-2	P46821;D6RA32	Microtubule-associated protein 1B;MAP1B heavy chain;MAP1 light chain LC1	MAP1B	sp|P46821|MAP1B_HUMAN Microtubule-associated protein 1B OS=Homo sapiens OX=9606 GN=MAP1B PE=1 SV=2;tr|D6RA32|D6RA32_HUMAN Microtubule-associated protein 1B (Fragment) OS=Homo sapiens OX=9606 GN=MAP1B PE=1 SV=2	8	13	13	13	7.5	270.63	0	38.959	4965300	18			3.77815	0	5.65042
2822	Q9Y263;E5RIM3;H0YAU9;H0YBW4;H0YC16	Q9Y263;E5RIM3	Phospholipase A-2-activating protein	PLAA	sp|Q9Y263|PLAP_HUMAN Phospholipase A-2-activating protein OS=Homo sapiens OX=9606 GN=PLAA PE=1 SV=2;tr|E5RIM3|E5RIM3_HUMAN Phospholipase A-2-activating protein OS=Homo sapiens OX=9606 GN=PLAA PE=1 SV=1	5	7	7	7	11.1	87.156	0	18.144	11414000	11			2.35547	0.000439411	5.62733
2038	Q14789-4;Q14789-3;Q14789;Q14789-2;H0Y867;E7EU81;H7C5I7	Q14789-4;Q14789-3;Q14789;Q14789-2	Golgin subfamily B member 1	GOLGB1	sp|Q14789-4|GOGB1_HUMAN Isoform 4 of Golgin subfamily B member 1 OS=Homo sapiens OX=9606 GN=GOLGB1;sp|Q14789-3|GOGB1_HUMAN Isoform 3 of Golgin subfamily B member 1 OS=Homo sapiens OX=9606 GN=GOLGB1;sp|Q14789|GOGB1_HUMAN Golgin subfamily B member 1 OS=Homo	7	8	8	8	3.4	367.42	0	29.285	3798800	17		+	4.38438	0	5.62732
1667	P42685;P42685-2	P42685;P42685-2	Tyrosine-protein kinase FRK	FRK	sp|P42685|FRK_HUMAN Tyrosine-protein kinase FRK OS=Homo sapiens OX=9606 GN=FRK PE=1 SV=1;sp|P42685-2|FRK_HUMAN Isoform 2 of Tyrosine-protein kinase FRK OS=Homo sapiens OX=9606 GN=FRK	2	5	4	4	10.1	58.253	0	7.575	16953000	10			2.81033	0.000222539	5.62501
607	C9JRJ5;Q9UGP4	C9JRJ5;Q9UGP4	LIM domain-containing protein 1	LIMD1	tr|C9JRJ5|C9JRJ5_HUMAN LIM domain-containing protein 1 OS=Homo sapiens OX=9606 GN=LIMD1 PE=1 SV=1;sp|Q9UGP4|LIMD1_HUMAN LIM domain-containing protein 1 OS=Homo sapiens OX=9606 GN=LIMD1 PE=1 SV=1	2	3	3	3	3.9	65.534	0	10.232	3234000	6			3.56736	0	5.62042
731	E5RHW4;O94905;E5RJ09	E5RHW4;O94905	Erlin-2	ERLIN2	tr|E5RHW4|E5RHW4_HUMAN Erlin-2 (Fragment) OS=Homo sapiens OX=9606 GN=ERLIN2 PE=1 SV=1;sp|O94905|ERLN2_HUMAN Erlin-2 OS=Homo sapiens OX=9606 GN=ERLIN2 PE=1 SV=1	3	5	5	2	16.9	37.725	0	22.205	28238000	9			2.21496	0.00060274	5.60752
818	E9PKC0;Q6IQ23;Q6IQ23-2;A0A1B0GTN9;A0A1B0GUM1;H0YDE2;A0A1B0GUN0;Q6IQ23-3	E9PKC0;Q6IQ23;Q6IQ23-2;A0A1B0GTN9	Pleckstrin homology domain-containing family A member 7	PLEKHA7	tr|E9PKC0|E9PKC0_HUMAN Pleckstrin homology domain-containing family A member 7 OS=Homo sapiens OX=9606 GN=PLEKHA7 PE=1 SV=1;sp|Q6IQ23|PKHA7_HUMAN Pleckstrin homology domain-containing family A member 7 OS=Homo sapiens OX=9606 GN=PLEKHA7 PE=1 SV=2;sp|Q6IQ23	8	7	7	7	6.7	144.42	0	17.503	8676000	19		+	2.50074	0.000336996	5.59925
1674	P45974-2;P45974;F5H571	P45974-2;P45974	Ubiquitin carboxyl-terminal hydrolase 5	USP5	sp|P45974-2|UBP5_HUMAN Isoform Short of Ubiquitin carboxyl-terminal hydrolase 5 OS=Homo sapiens OX=9606 GN=USP5;sp|P45974|UBP5_HUMAN Ubiquitin carboxyl-terminal hydrolase 5 OS=Homo sapiens OX=9606 GN=USP5 PE=1 SV=2	3	5	5	5	8.5	93.307	0	53.066	10600000	9			1.96125	0.000879776	5.59616
374	A0A2U3TZH6;P11171-5;P11171-2;P11171;A0A2R8Y6T6;A0A3B3ITC5;A0A3B3ITP0;A0A2R8Y7Y3;A0A3B3IUD6;Q4VB86;A0A2R8YD30;A0A2R8YFR9;A0A2R8Y6G5;A0A2R8YCW8;A0A2R8Y570;A0A2R8Y5G2;A0A2R8Y5Z6;A0A3B3IU06;P11171-6;P11171-4;P11171-3;P11171-7;A0A2R8YFU8;A0A2R8Y4N6;A0A1B0GWG0;A0A2R8Y6D0;A0A2R8Y420;A0A2R8Y7N0	A0A2U3TZH6;P11171-5;P11171-2;P11171;A0A2R8Y6T6;A0A3B3ITC5;A0A3B3ITP0;A0A2R8Y7Y3;A0A3B3IUD6;Q4VB86;A0A2R8YD30;A0A2R8YFR9;A0A2R8Y6G5;A0A2R8YCW8;A0A2R8Y570;A0A2R8Y5G2;A0A2R8Y5Z6;A0A3B3IU06;P11171-6;P11171-4;P11171-3;P11171-7	Protein 4.1	EPB41	tr|A0A2U3TZH6|A0A2U3TZH6_HUMAN Protein 4.1 OS=Homo sapiens OX=9606 GN=EPB41 PE=1 SV=1;sp|P11171-5|41_HUMAN Isoform 5 of Protein 4.1 OS=Homo sapiens OX=9606 GN=EPB41;sp|P11171-2|41_HUMAN Isoform 2 of Protein 4.1 OS=Homo sapiens OX=9606 GN=EPB41;sp|P11171|41	28	3	3	3	3.9	94.059	0	3.9941	3919900	4			2.21572	0.000603376	5.58874
1961	Q13033-2;Q13033;G3V340	Q13033-2;Q13033;G3V340	Striatin-3	STRN3	sp|Q13033-2|STRN3_HUMAN Isoform Alpha of Striatin-3 OS=Homo sapiens OX=9606 GN=STRN3;sp|Q13033|STRN3_HUMAN Striatin-3 OS=Homo sapiens OX=9606 GN=STRN3 PE=1 SV=3;tr|G3V340|G3V340_HUMAN Striatin-3 OS=Homo sapiens OX=9606 GN=STRN3 PE=1 SV=1	3	4	4	4	6.3	77.744	0	15.454	5183300	4	99;102;105;106		3.10091	7.30897e-05	5.58107
2888	Q9Y6D5	Q9Y6D5	Brefeldin A-inhibited guanine nucleotide-exchange protein 2	ARFGEF2	sp|Q9Y6D5|BIG2_HUMAN Brefeldin A-inhibited guanine nucleotide-exchange protein 2 OS=Homo sapiens OX=9606 GN=ARFGEF2 PE=1 SV=3	1	9	4	4	7.1	202.04	0	8.8763	3342900	8			4.63631	0	5.57456
2856	Q9Y490;H0YMT1;A0A1B0GVU7;Q9Y4G6	Q9Y490	Talin-1	TLN1	sp|Q9Y490|TLN1_HUMAN Talin-1 OS=Homo sapiens OX=9606 GN=TLN1 PE=1 SV=3	4	47	47	47	26.9	269.76	0	244.28	49312000	110			2.74504	0.00021458	5.55928
802	E9PG71;P54764-2;P54764	E9PG71;P54764-2;P54764	Receptor protein-tyrosine kinase;Ephrin type-A receptor 4	EPHA4	tr|E9PG71|E9PG71_HUMAN Ephrin type-A receptor 4 OS=Homo sapiens OX=9606 GN=EPHA4 PE=1 SV=1;sp|P54764-2|EPHA4_HUMAN Isoform 2 of Ephrin type-A receptor 4 OS=Homo sapiens OX=9606 GN=EPHA4;sp|P54764|EPHA4_HUMAN Ephrin type-A receptor 4 OS=Homo sapiens OX=9606	3	5	4	3	6.3	105.71	0	11.948	4399100	9			4.51871	0	5.54463
755	E7ER68;Q658Y4;H0YBR6;G3V120	E7ER68;Q658Y4	Protein FAM91A1	FAM91A1	tr|E7ER68|E7ER68_HUMAN Protein FAM91A1 OS=Homo sapiens OX=9606 GN=FAM91A1 PE=1 SV=1;sp|Q658Y4|F91A1_HUMAN Protein FAM91A1 OS=Homo sapiens OX=9606 GN=FAM91A1 PE=1 SV=3	4	3	3	3	3.4	88.986	0	4.613	2655500	4			3.12451	7.39496e-05	5.53504
2689	Q9NU19	Q9NU19	TBC1 domain family member 22B	TBC1D22B	sp|Q9NU19|TB22B_HUMAN TBC1 domain family member 22B OS=Homo sapiens OX=9606 GN=TBC1D22B PE=1 SV=3	1	3	3	3	8.3	59.08	0	5.7257	3969800	4			3.24738	7.98548e-05	5.53383
102	A0A087X0R6;Q9UMY4-2;Q9UMY4;Q9UMY4-3	A0A087X0R6;Q9UMY4-2;Q9UMY4;Q9UMY4-3	Sorting nexin-12	SNX12	tr|A0A087X0R6|A0A087X0R6_HUMAN Sorting nexin-12 OS=Homo sapiens OX=9606 GN=SNX12 PE=1 SV=1;sp|Q9UMY4-2|SNX12_HUMAN Isoform 2 of Sorting nexin-12 OS=Homo sapiens OX=9606 GN=SNX12;sp|Q9UMY4|SNX12_HUMAN Sorting nexin-12 OS=Homo sapiens OX=9606 GN=SNX12 PE=1 S	4	4	3	3	17.4	19.825	0	5.898	13058000	8			2.86402	0.000226415	5.52066
2520	Q99569-2;Q99569;A0A0D9SF60;B4DRK2;E9PHB5;E7EPC8;Q9UQB3-2;Q9UQB3	Q99569-2;Q99569;A0A0D9SF60	Plakophilin-4	PKP4	sp|Q99569-2|PKP4_HUMAN Isoform 2 of Plakophilin-4 OS=Homo sapiens OX=9606 GN=PKP4;sp|Q99569|PKP4_HUMAN Plakophilin-4 OS=Homo sapiens OX=9606 GN=PKP4 PE=1 SV=2;tr|A0A0D9SF60|A0A0D9SF60_HUMAN Plakophilin-4 OS=Homo sapiens OX=9606 GN=PKP4 PE=1 SV=1	8	14	13	13	17.4	127.14	0	44.657	14712000	26		+	6.54497	0	5.51773
1481	P12931;P12931-2;H2E272;H7C3Z8;H7C074;Q9H3Y6;Q04912-7;Q04912-2;Q04912	P12931;P12931-2	Proto-oncogene tyrosine-protein kinase Src		sp|P12931|SRC_HUMAN Proto-oncogene tyrosine-protein kinase Src OS=Homo sapiens OX=9606 GN=SRC PE=1 SV=3;sp|P12931-2|SRC_HUMAN Isoform 2 of Proto-oncogene tyrosine-protein kinase Src OS=Homo sapiens OX=9606 GN=SRC	9	19	11	10	35.8	59.834	0	53.454	86672000	32		+	3.61328	0	5.50639
1577	P26038;V9GZ54	P26038	Moesin	MSN	sp|P26038|MOES_HUMAN Moesin OS=Homo sapiens OX=9606 GN=MSN PE=1 SV=3	2	36	25	24	53.6	67.819	0	160.82	117440000	67			2.9237	0.000232143	5.49429
2810	Q9UPU5	Q9UPU5	Ubiquitin carboxyl-terminal hydrolase 24	USP24	sp|Q9UPU5|UBP24_HUMAN Ubiquitin carboxyl-terminal hydrolase 24 OS=Homo sapiens OX=9606 GN=USP24 PE=1 SV=3	1	8	8	8	3.5	294.36	0	18.738	3147800	12	193;195		2.70566	0.000211382	5.49329
2892	Q9Y6M5	Q9Y6M5	Zinc transporter 1	SLC30A1	sp|Q9Y6M5|ZNT1_HUMAN Zinc transporter 1 OS=Homo sapiens OX=9606 GN=SLC30A1 PE=1 SV=3	1	5	5	5	11	55.299	0	7.8504	20456000	7		+	2.87393	0.000227074	5.46662
2445	Q96A65;Q96A65-2	Q96A65;Q96A65-2	Exocyst complex component 4	EXOC4	sp|Q96A65|EXOC4_HUMAN Exocyst complex component 4 OS=Homo sapiens OX=9606 GN=EXOC4 PE=1 SV=1;sp|Q96A65-2|EXOC4_HUMAN Isoform 2 of Exocyst complex component 4 OS=Homo sapiens OX=9606 GN=EXOC4	2	11	11	11	15.6	110.5	0	32.041	6424400	15	135		5.84187	0	5.46548
1233	O15144;C9JTV5;G5E9J0	O15144	Actin-related protein 2/3 complex subunit 2	ARPC2	sp|O15144|ARPC2_HUMAN Actin-related protein 2/3 complex subunit 2 OS=Homo sapiens OX=9606 GN=ARPC2 PE=1 SV=1	3	5	5	5	16.7	34.333	0	9.2817	19484000	10			2.11933	0.000677355	5.44869
2479	Q96JH7	Q96JH7	Deubiquitinating protein VCIP135	VCPIP1	sp|Q96JH7|VCIP1_HUMAN Deubiquitinating protein VCIP135 OS=Homo sapiens OX=9606 GN=VCPIP1 PE=1 SV=2	1	7	7	7	8.3	134.32	0	14.542	6008300	13			2.37144	0.000440409	5.42796
1684	P46934-4;P46934-2;P46934;H0Y8X6;P46934-3;A0A3B3IUC1	P46934-4;P46934-2;P46934	E3 ubiquitin-protein ligase NEDD4	NEDD4	sp|P46934-4|NEDD4_HUMAN Isoform 4 of E3 ubiquitin-protein ligase NEDD4 OS=Homo sapiens OX=9606 GN=NEDD4;sp|P46934-2|NEDD4_HUMAN Isoform 2 of E3 ubiquitin-protein ligase NEDD4 OS=Homo sapiens OX=9606 GN=NEDD4;sp|P46934|NEDD4_HUMAN E3 ubiquitin-protein ligas	6	5	5	5	7.3	104.22	0	17.046	5294900	7			3.06997	7.09677e-05	5.41865
1988	Q13439-3;Q13439-4;Q13439;Q13439-5;H0Y6I0;E7EVX2;A0A087WTW2;Q86W71;C9JHJ5	Q13439-3;Q13439-4;Q13439;Q13439-5;H0Y6I0	Golgin subfamily A member 4	GOLGA4	sp|Q13439-3|GOGA4_HUMAN Isoform 3 of Golgin subfamily A member 4 OS=Homo sapiens OX=9606 GN=GOLGA4;sp|Q13439-4|GOGA4_HUMAN Isoform 4 of Golgin subfamily A member 4 OS=Homo sapiens OX=9606 GN=GOLGA4;sp|Q13439|GOGA4_HUMAN Golgin subfamily A member 4 OS=Homo	9	10	10	10	5.2	260.32	0	22.68	3464200	18			3.5782	0	5.39862
287	H7C469;A0A1B0GW44;A0A1B0GV23;A0A1B0GVD5;A0A1B0GWE8;A0A1B0GU92;A0A1B0GU03;P07339;F8W787;F8WD96;C9JH19;A0A1B0GVP3;H7C1V0	H7C469;A0A1B0GW44;A0A1B0GV23;A0A1B0GVD5;A0A1B0GWE8;A0A1B0GU92;A0A1B0GU03;P07339;F8W787;F8WD96;C9JH19;A0A1B0GVP3	Cathepsin D;Cathepsin D light chain;Cathepsin D heavy chain	CTSD	tr|H7C469|H7C469_HUMAN Peptidase A1 domain-containing protein (Fragment) OS=Homo sapiens OX=9606 PE=1 SV=7;tr|A0A1B0GW44|A0A1B0GW44_HUMAN Cathepsin D OS=Homo sapiens OX=9606 GN=CTSD PE=1 SV=1;tr|A0A1B0GV23|A0A1B0GV23_HUMAN Cathepsin D OS=Homo sapiens OX=96	13	3	3	3	13.7	35.785	0	5.7733	4075000	4			2.44512	0.000390588	5.39701
14	A0A087WT45;A0A075B793;Q4V328-4;Q4V328;Q4V328-2;Q4V328-3;A0A087WZF5;A0A087WXA6	A0A087WT45;A0A075B793;Q4V328-4;Q4V328;Q4V328-2;Q4V328-3	GRIP1-associated protein 1	GRIPAP1	tr|A0A087WT45|A0A087WT45_HUMAN GRIP1-associated protein 1 OS=Homo sapiens OX=9606 GN=GRIPAP1 PE=1 SV=1;tr|A0A075B793|A0A075B793_HUMAN GRIP1-associated protein 1 OS=Homo sapiens OX=9606 GN=GRIPAP1 PE=1 SV=2;sp|Q4V328-4|GRAP1_HUMAN Isoform 4 of GRIP1-associa	8	4	4	4	5.8	90.856	0	7.3252	4192900	9			2.24417	0.000608511	5.38983
767	G5E9S8;G3V2E7;F8W6L3;G3V3H3;G3V5R9;E7EVH7;Q07866-8;Q07866-2;Q07866-3;Q07866;Q07866-7;Q07866-5;Q07866-10;Q07866-6;Q07866-4;Q07866-9;E9PQ02;A8MX29;A8MZ87;Q9H0B6-2;Q9H0B6;H0YJU9;H0YJL0;G3V2P7;H0YJT3;C9JZE5;H0YG16;C9J8T5;Q9NSK0-4;Q9NSK0-5;Q9NSK0;Q9NSK0-3	G5E9S8;G3V2E7;F8W6L3;G3V3H3;G3V5R9;E7EVH7;Q07866-8;Q07866-2;Q07866-3;Q07866;Q07866-7;Q07866-5;Q07866-10;Q07866-6;Q07866-4;Q07866-9	Kinesin light chain 1	KLC1	tr|G5E9S8|G5E9S8_HUMAN Kinesin light chain 1 OS=Homo sapiens OX=9606 GN=KLC1 PE=1 SV=1;tr|G3V2E7|G3V2E7_HUMAN Kinesin light chain 1 OS=Homo sapiens OX=9606 GN=KLC1 PE=1 SV=1;tr|F8W6L3|F8W6L3_HUMAN Kinesin light chain 1 OS=Homo sapiens OX=9606 GN=KLC1 PE=1	32	5	5	5	11.7	62.506	0	21.465	4775300	10			2.90875	0.00022975	5.3734
1904	Q01780-2;Q01780;K7EJ37	Q01780-2;Q01780	Exosome component 10	EXOSC10	sp|Q01780-2|EXOSX_HUMAN Isoform 2 of Exosome component 10 OS=Homo sapiens OX=9606 GN=EXOSC10;sp|Q01780|EXOSX_HUMAN Exosome component 10 OS=Homo sapiens OX=9606 GN=EXOSC10 PE=1 SV=2	3	3	3	3	4.2	98.088	0	4.961	3305300	4	708		2.76792	0.000216667	5.36154
137	A0A0A0MRE5;Q9ULH1;Q9ULH1-2;H0YBF7;E5RHD7	A0A0A0MRE5;Q9ULH1;Q9ULH1-2;H0YBF7	Arf-GAP with SH3 domain, ANK repeat and PH domain-containing protein 1	ASAP1	tr|A0A0A0MRE5|A0A0A0MRE5_HUMAN Arf-GAP with SH3 domain, ANK repeat and PH domain-containing protein 1 OS=Homo sapiens OX=9606 GN=ASAP1 PE=1 SV=1;sp|Q9ULH1|ASAP1_HUMAN Arf-GAP with SH3 domain, ANK repeat and PH domain-containing protein 1 OS=Homo sapiens OX	5	5	5	5	7	124.77	0	10.526	3356100	5			2.05975	0.000658869	5.35361
1526	P18031;B4DSN5	P18031;B4DSN5	Tyrosine-protein phosphatase non-receptor type 1;Tyrosine-protein phosphatase non-receptor type	PTPN1	sp|P18031|PTN1_HUMAN Tyrosine-protein phosphatase non-receptor type 1 OS=Homo sapiens OX=9606 GN=PTPN1 PE=1 SV=1;tr|B4DSN5|B4DSN5_HUMAN Tyrosine-protein phosphatase non-receptor type OS=Homo sapiens OX=9606 GN=PTPN1 PE=1 SV=1	2	6	6	6	21.6	49.966	0	22.264	27028000	13		+	4.07086	0	5.32168
292	A0A1B0GUI1;Q6GYQ0-4;Q6GYQ0;Q6GYQ0-7;Q6GYQ0-5;Q6GYQ0-6;Q6GYQ0-2;Q6GYQ0-3;A0A087WYA8;H7BZA8;H0YJ04;H0YJB5	A0A1B0GUI1;Q6GYQ0-4;Q6GYQ0;Q6GYQ0-7;Q6GYQ0-5;Q6GYQ0-6;Q6GYQ0-2	Ral GTPase-activating protein subunit alpha-1	RALGAPA1	tr|A0A1B0GUI1|A0A1B0GUI1_HUMAN Ral GTPase-activating protein subunit alpha-1 OS=Homo sapiens OX=9606 GN=RALGAPA1 PE=1 SV=1;sp|Q6GYQ0-4|RGPA1_HUMAN Isoform 4 of Ral GTPase-activating protein subunit alpha-1 OS=Homo sapiens OX=9606 GN=RALGAPA1;sp|Q6GYQ0|RGPA	12	5	4	4	2.8	280.41	0	7.6714	4003500	8			4.78336	0	5.31977
2079	Q15833-2;Q15833;Q15833-3;M0R0M7;M0R0D4;M0R118;M0R1A1	Q15833-2;Q15833;Q15833-3;M0R0M7;M0R0D4	Syntaxin-binding protein 2	STXBP2	sp|Q15833-2|STXB2_HUMAN Isoform 2 of Syntaxin-binding protein 2 OS=Homo sapiens OX=9606 GN=STXBP2;sp|Q15833|STXB2_HUMAN Syntaxin-binding protein 2 OS=Homo sapiens OX=9606 GN=STXBP2 PE=1 SV=2;sp|Q15833-3|STXB2_HUMAN Isoform 3 of Syntaxin-binding protein 2 O	7	6	6	6	10.7	66.137	0	14.059	11845000	10			2.31951	0.000571429	5.3184
2001	Q13796;C9IZC6;F5H3B6	Q13796;C9IZC6;F5H3B6	Protein Shroom2	SHROOM2	sp|Q13796|SHRM2_HUMAN Protein Shroom2 OS=Homo sapiens OX=9606 GN=SHROOM2 PE=1 SV=1;tr|C9IZC6|C9IZC6_HUMAN Protein Shroom2 (Fragment) OS=Homo sapiens OX=9606 GN=SHROOM2 PE=1 SV=1;tr|F5H3B6|F5H3B6_HUMAN Protein Shroom2 OS=Homo sapiens OX=9606 GN=SHROOM2 PE=1	3	3	3	3	2.6	176.41	0	7.7479	2811400	6			4.15046	0	5.3082
1628	P35241;A0A2R8Y5S7;P35241-5;A0A2R8Y7M3;P35241-4;P35241-3;A0A2R8Y4H6;P35241-2	P35241;A0A2R8Y5S7;P35241-5;A0A2R8Y7M3;P35241-4	Radixin	RDX	sp|P35241|RADI_HUMAN Radixin OS=Homo sapiens OX=9606 GN=RDX PE=1 SV=1;tr|A0A2R8Y5S7|A0A2R8Y5S7_HUMAN Radixin OS=Homo sapiens OX=9606 GN=RDX PE=1 SV=1;sp|P35241-5|RADI_HUMAN Isoform 5 of Radixin OS=Homo sapiens OX=9606 GN=RDX;tr|A0A2R8Y7M3|A0A2R8Y7M3_HUMAN	8	18	4	4	25.9	68.563	0	12.501	27792000	15			3.62068	0	5.30116
53	A0A087WVP1;Q14517;H0Y9C8;H0Y9H4;H0Y8F5;D6RCE4	A0A087WVP1;Q14517	Protocadherin Fat 1;Protocadherin Fat 1, nuclear form	FAT1	tr|A0A087WVP1|A0A087WVP1_HUMAN Protocadherin Fat 1 OS=Homo sapiens OX=9606 GN=FAT1 PE=1 SV=1;sp|Q14517|FAT1_HUMAN Protocadherin Fat 1 OS=Homo sapiens OX=9606 GN=FAT1 PE=1 SV=2	6	12	12	12	2.8	506.37	0	35.046	4031500	21	2573;2576;2577;2578		4.74348	0	5.28303
115	A0A087X211;Q8TCG1;Q8TCG1-2;F8WF26;F8WAX6	A0A087X211;Q8TCG1;Q8TCG1-2	Protein CIP2A	KIAA1524	tr|A0A087X211|A0A087X211_HUMAN Protein CIP2A OS=Homo sapiens OX=9606 GN=CIP2A PE=1 SV=1;sp|Q8TCG1|CIP2A_HUMAN Protein CIP2A OS=Homo sapiens OX=9606 GN=CIP2A PE=1 SV=2;sp|Q8TCG1-2|CIP2A_HUMAN Isoform 2 of Protein CIP2A OS=Homo sapiens OX=9606 GN=CIP2A	5	3	3	3	3.2	102.28	0	5.6214	1525100	4			2.56679	0.000198221	5.28209
1289	O60749-2;O60749;D6RC15	O60749-2;O60749	Sorting nexin-2	SNX2	sp|O60749-2|SNX2_HUMAN Isoform 2 of Sorting nexin-2 OS=Homo sapiens OX=9606 GN=SNX2;sp|O60749|SNX2_HUMAN Sorting nexin-2 OS=Homo sapiens OX=9606 GN=SNX2 PE=1 SV=2	3	19	19	17	54.7	46.097	0	83.07	255910000	59			4.47717	0	5.25856
2649	Q9HB90;Q9NQL2;Q9NQL2-2	Q9HB90;Q9NQL2	Ras-related GTP-binding protein C;Ras-related GTP-binding protein D	RRAGC;RRAGD	sp|Q9HB90|RRAGC_HUMAN Ras-related GTP-binding protein C OS=Homo sapiens OX=9606 GN=RRAGC PE=1 SV=1;sp|Q9NQL2|RRAGD_HUMAN Ras-related GTP-binding protein D OS=Homo sapiens OX=9606 GN=RRAGD PE=1 SV=1	3	3	3	3	8.3	44.223	0	6.081	5694500	7			3.71507	0	5.25478
168	A0A0A0MT60;Q5T1M5;Q5T1M5-2	A0A0A0MT60;Q5T1M5;Q5T1M5-2	Peptidyl-prolyl cis-trans isomerase;FK506-binding protein 15	FKBP15	tr|A0A0A0MT60|A0A0A0MT60_HUMAN Peptidylprolyl isomerase (Fragment) OS=Homo sapiens OX=9606 GN=FKBP15 PE=1 SV=1;sp|Q5T1M5|FKB15_HUMAN FK506-binding protein 15 OS=Homo sapiens OX=9606 GN=FKBP15 PE=1 SV=2;sp|Q5T1M5-2|FKB15_HUMAN Isoform 2 of FK506-binding pro	3	3	3	3	3.5	136.27	0	25.31	2830300	4			4.14886	0	5.23918
84	A0A087WYF6;F8W7U3;J3KP36;E7ESD2;A0A0A0MR88;A0A096LPC5;Q9Y4E1-5;Q9Y4E1-3;Q9Y4E1-6;Q9Y4E1-2;Q9Y4E1-1;Q9Y4E1;Q641Q2-2;Q641Q2;B1AP61;A0A0A0MT65	A0A087WYF6;F8W7U3;J3KP36;E7ESD2;A0A0A0MR88;A0A096LPC5;Q9Y4E1-5;Q9Y4E1-3;Q9Y4E1-6;Q9Y4E1-2;Q9Y4E1-1;Q9Y4E1;Q641Q2-2;Q641Q2	WASH complex subunit FAM21C;WASH complex subunit FAM21A	FAM21A;FAM21C	tr|A0A087WYF6|A0A087WYF6_HUMAN WASH complex subunit 2A OS=Homo sapiens OX=9606 GN=WASHC2A PE=1 SV=1;tr|F8W7U3|F8W7U3_HUMAN WASH complex subunit 2A OS=Homo sapiens OX=9606 GN=WASHC2A PE=1 SV=1;tr|J3KP36|J3KP36_HUMAN WASH complex subunit 2C OS=Homo sapiens O	16	3	3	3	3.9	136.57	0	13.343	2887100	5			4.29441	0	5.22282
496	B1AUU8;P42566;S4R3U1	B1AUU8;P42566	Epidermal growth factor receptor substrate 15	EPS15	tr|B1AUU8|B1AUU8_HUMAN Epidermal growth factor receptor substrate 15 OS=Homo sapiens OX=9606 GN=EPS15 PE=1 SV=1;sp|P42566|EPS15_HUMAN Epidermal growth factor receptor substrate 15 OS=Homo sapiens OX=9606 GN=EPS15 PE=1 SV=2	3	3	3	3	5.4	83.653	0	10.53	2856500	6			3.55639	0	5.21192
350	A0A2R8Y611;O14617-3;O14617-4;O14617-2;O14617;O14617-5	A0A2R8Y611;O14617-3;O14617-4;O14617-2;O14617;O14617-5	AP-3 complex subunit delta-1	AP3D1	tr|A0A2R8Y611|A0A2R8Y611_HUMAN AP-3 complex subunit delta-1 (Fragment) OS=Homo sapiens OX=9606 GN=AP3D1 PE=1 SV=1;sp|O14617-3|AP3D1_HUMAN Isoform 3 of AP-3 complex subunit delta-1 OS=Homo sapiens OX=9606 GN=AP3D1;sp|O14617-4|AP3D1_HUMAN Isoform 4 of AP-3 c	6	5	5	5	6.8	106.19	0	11.599	6160200	7			2.13942	0.000682139	5.19664
2073	Q15678	Q15678	Tyrosine-protein phosphatase non-receptor type 14	PTPN14	sp|Q15678|PTN14_HUMAN Tyrosine-protein phosphatase non-receptor type 14 OS=Homo sapiens OX=9606 GN=PTPN14 PE=1 SV=2	1	4	4	4	5.8	135.26	0	11.559	4129000	6		+	5.05764	0	5.19636
2157	Q5T5P0;Q5T5P1;Q5T5P2-9;Q5T5P2-2;Q5T5P2-7;Q5T5P2-10;Q5T5P2;Q5T5P2-4;Q5T5P2-8;Q5T5P2-6;Q5T5P2-3	Q5T5P0;Q5T5P1;Q5T5P2-9;Q5T5P2-2;Q5T5P2-7;Q5T5P2-10;Q5T5P2;Q5T5P2-4;Q5T5P2-8;Q5T5P2-6;Q5T5P2-3	Sickle tail protein homolog	KIAA1217	tr|Q5T5P0|Q5T5P0_HUMAN Sickle tail protein homolog (Fragment) OS=Homo sapiens OX=9606 GN=KIAA1217 PE=1 SV=1;tr|Q5T5P1|Q5T5P1_HUMAN Sickle tail protein homolog (Fragment) OS=Homo sapiens OX=9606 GN=KIAA1217 PE=1 SV=2;sp|Q5T5P2-9|SKT_HUMAN Isoform 9 of Sickl	11	3	3	3	4.7	86.73	0	5.149	1841000	4			2.13346	0.000679397	5.15796
1131	K4DI93;Q13620-1;Q13620;Q13620-3;A6NE76;A0A0A0MR50;Q13619-2;Q13619	K4DI93;Q13620-1;Q13620;Q13620-3	Cullin-4B	CUL4B	tr|K4DI93|K4DI93_HUMAN Cullin 4B, isoform CRA_e OS=Homo sapiens OX=9606 GN=CUL4B PE=1 SV=1;sp|Q13620-1|CUL4B_HUMAN Isoform 2 of Cullin-4B OS=Homo sapiens OX=9606 GN=CUL4B;sp|Q13620|CUL4B_HUMAN Cullin-4B OS=Homo sapiens OX=9606 GN=CUL4B PE=1 SV=4;sp|Q13620-	8	4	4	4	5.8	102.75	0	13.775	5831100	10			2.72722	0.000211957	5.14794
2237	Q7L804;Q7L804-2	Q7L804;Q7L804-2	Rab11 family-interacting protein 2	RAB11FIP2	sp|Q7L804|RFIP2_HUMAN Rab11 family-interacting protein 2 OS=Homo sapiens OX=9606 GN=RAB11FIP2 PE=1 SV=1;sp|Q7L804-2|RFIP2_HUMAN Isoform 2 of Rab11 family-interacting protein 2 OS=Homo sapiens OX=9606 GN=RAB11FIP2	2	6	3	3	13.5	58.278	0	5.4984	3452400	5			3.31629	8.16327e-05	5.13583
1719	P49792;C9J1W9;C9JF75;C9J6W1;F8W705;J3KQ37;J3KNE0;Q7Z3J3-2;Q99666-2;Q7Z3J3;A6NKT7;Q99666;O14715;F8VYC4;A0A286YES2;A0A1W2PNU4;P0DJD0;P0DJD1	P49792	E3 SUMO-protein ligase RanBP2	RANBP2	sp|P49792|RBP2_HUMAN E3 SUMO-protein ligase RanBP2 OS=Homo sapiens OX=9606 GN=RANBP2 PE=1 SV=2	18	6	6	6	3.6	358.2	0	7.9193	1048200	5	99;106;112		3.33264	8.25516e-05	5.13074
152	A0A0A0MS99;I3L4X2;P33527-5;P33527-2;P33527-3;P33527;P33527-9;P33527-8;P33527-6;P33527-7;P33527-4	A0A0A0MS99;I3L4X2;P33527-5;P33527-2;P33527-3;P33527;P33527-9;P33527-8;P33527-6;P33527-7;P33527-4	Multidrug resistance-associated protein 1	ABCC1	tr|A0A0A0MS99|A0A0A0MS99_HUMAN Multidrug resistance-associated protein 1 OS=Homo sapiens OX=9606 GN=ABCC1 PE=1 SV=1;tr|I3L4X2|I3L4X2_HUMAN Multidrug resistance-associated protein 1 (Fragment) OS=Homo sapiens OX=9606 GN=ABCC1 PE=1 SV=1;sp|P33527-5|MRP1_HUMA	11	5	4	4	4.4	134.99	0	9.5346	3386600	7			2.00641	0.000841706	5.12732
2070	Q15637-4;Q15637-6;Q15637-3;Q15637-2;Q15637;Q15637-5;Q15637-7;F8WEV5;H7C561;C9J792	Q15637-4;Q15637-6;Q15637-3;Q15637-2;Q15637;Q15637-5;Q15637-7	Splicing factor 1	SF1	sp|Q15637-4|SF01_HUMAN Isoform 4 of Splicing factor 1 OS=Homo sapiens OX=9606 GN=SF1;sp|Q15637-6|SF01_HUMAN Isoform 6 of Splicing factor 1 OS=Homo sapiens OX=9606 GN=SF1;sp|Q15637-3|SF01_HUMAN Isoform 3 of Splicing factor 1 OS=Homo sapiens OX=9606 GN=SF1;s	10	13	13	13	21.4	59.711	0	55.519	139420000	47			2.16946	0.000692623	5.12425
2430	Q92900-2;Q92900	Q92900-2;Q92900	Regulator of nonsense transcripts 1	UPF1	sp|Q92900-2|RENT1_HUMAN Isoform 2 of Regulator of nonsense transcripts 1 OS=Homo sapiens OX=9606 GN=UPF1;sp|Q92900|RENT1_HUMAN Regulator of nonsense transcripts 1 OS=Homo sapiens OX=9606 GN=UPF1 PE=1 SV=2	2	45	45	45	44.1	123.03	0	270.24	326450000	171			3.67196	0	5.11603
2705	Q9NXC5-2;Q9NXC5	Q9NXC5-2;Q9NXC5	WD repeat-containing protein mio	MIOS	sp|Q9NXC5-2|MIO_HUMAN Isoform 2 of GATOR complex protein MIOS OS=Homo sapiens OX=9606 GN=MIOS;sp|Q9NXC5|MIO_HUMAN GATOR complex protein MIOS OS=Homo sapiens OX=9606 GN=MIOS PE=1 SV=2	2	4	4	4	8.8	64.015	0	8.5954	1574900	4			2.76145	0.000213992	5.11118
2026	Q14573	Q14573	Inositol 1,4,5-trisphosphate receptor type 3	ITPR3	sp|Q14573|ITPR3_HUMAN Inositol 1,4,5-trisphosphate receptor type 3 OS=Homo sapiens OX=9606 GN=ITPR3 PE=1 SV=2	1	6	6	6	3	304.1	0	12.866	3912300	13			5.01815	0	5.10029
2099	Q2Y0W8-4;Q2Y0W8-5;Q2Y0W8-3;Q2Y0W8-2;Q2Y0W8;Q2Y0W8-8;Q2Y0W8-6;Q2Y0W8-7	Q2Y0W8-4;Q2Y0W8-5;Q2Y0W8-3;Q2Y0W8-2;Q2Y0W8;Q2Y0W8-8;Q2Y0W8-6;Q2Y0W8-7	Electroneutral sodium bicarbonate exchanger 1	SLC4A8	sp|Q2Y0W8-4|S4A8_HUMAN Isoform 4 of Electroneutral sodium bicarbonate exchanger 1 OS=Homo sapiens OX=9606 GN=SLC4A8;sp|Q2Y0W8-5|S4A8_HUMAN Isoform 5 of Electroneutral sodium bicarbonate exchanger 1 OS=Homo sapiens OX=9606 GN=SLC4A8;sp|Q2Y0W8-3|S4A8_HUMAN I	8	5	3	3	7.1	111.66	0	20.116	3849700	6			2.24641	0.000606575	5.0755
2341	Q8N5M9;A0A3B3ITE9	Q8N5M9;A0A3B3ITE9	Protein jagunal homolog 1	JAGN1	sp|Q8N5M9|JAGN1_HUMAN Protein jagunal homolog 1 OS=Homo sapiens OX=9606 GN=JAGN1 PE=1 SV=1;tr|A0A3B3ITE9|A0A3B3ITE9_HUMAN Protein jagunal homolog 1 OS=Homo sapiens OX=9606 GN=JAGN1 PE=1 SV=1	2	3	3	3	14.2	21.125	0	8.2224	15449000	6			2.14819	0.000684904	5.04628
390	A0A3B3ISP1;Q92625;A0A3B3ITU5;Q92625-2	A0A3B3ISP1;Q92625	Ankyrin repeat and SAM domain-containing protein 1A	ANKS1A	tr|A0A3B3ISP1|A0A3B3ISP1_HUMAN Ankyrin repeat and SAM domain-containing protein 1A OS=Homo sapiens OX=9606 GN=ANKS1A PE=1 SV=1;sp|Q92625|ANS1A_HUMAN Ankyrin repeat and SAM domain-containing protein 1A OS=Homo sapiens OX=9606 GN=ANKS1A PE=1 SV=4	4	3	3	3	3.9	129.9	0	5.9176	3637100	6			2.38777	0.000441411	4.99446
263	A0A0U1RQV4;Q13464;D6REE7	A0A0U1RQV4;Q13464	Rho-associated protein kinase 1	ROCK1	tr|A0A0U1RQV4|A0A0U1RQV4_HUMAN Rho-associated protein kinase 1 OS=Homo sapiens OX=9606 GN=ROCK1 PE=1 SV=1;sp|Q13464|ROCK1_HUMAN Rho-associated protein kinase 1 OS=Homo sapiens OX=9606 GN=ROCK1 PE=1 SV=1	3	8	6	6	8.9	133.07	0	12.424	2912800	12			5.02846	0	4.98409
2622	Q9H444;P59074	Q9H444	Charged multivesicular body protein 4b	CHMP4B	sp|Q9H444|CHM4B_HUMAN Charged multivesicular body protein 4b OS=Homo sapiens OX=9606 GN=CHMP4B PE=1 SV=1	2	11	11	10	38.8	24.95	0	98.3	266000000	32			2.48104	0.000327014	4.98092
2010	Q14157;Q14157-5;Q14157-1;Q14157-3;F8W726;Q14157-4;Q5VU81;Q5VU80;Q5VU78;Q5VU77;Q5VU79;H0Y5H6;H7C2T8	Q14157;Q14157-5;Q14157-1;Q14157-3;F8W726;Q14157-4;Q5VU81;Q5VU80;Q5VU78;Q5VU77;Q5VU79	Ubiquitin-associated protein 2-like	UBAP2L	sp|Q14157|UBP2L_HUMAN Ubiquitin-associated protein 2-like OS=Homo sapiens OX=9606 GN=UBAP2L PE=1 SV=2;sp|Q14157-5|UBP2L_HUMAN Isoform 5 of Ubiquitin-associated protein 2-like OS=Homo sapiens OX=9606 GN=UBAP2L;sp|Q14157-1|UBP2L_HUMAN Isoform 2 of Ubiquitin-	13	13	13	13	17.8	114.53	0	65.526	46530000	42			3.26274	7.8712e-05	4.97284
1817	P62191;P62191-2	P62191;P62191-2	26S protease regulatory subunit 4	PSMC1	sp|P62191|PRS4_HUMAN 26S proteasome regulatory subunit 4 OS=Homo sapiens OX=9606 GN=PSMC1 PE=1 SV=1;sp|P62191-2|PRS4_HUMAN Isoform 2 of 26S proteasome regulatory subunit 4 OS=Homo sapiens OX=9606 GN=PSMC1	2	16	16	16	43.9	49.184	0	125.74	129280000	50		+	3.01688	0.000153846	4.86148
736	E9PD92;E7EM57;E7EUI8;P11413;P11413-2;P11413-3	E9PD92;E7EM57;E7EUI8;P11413;P11413-2;P11413-3	Glucose-6-phosphate 1-dehydrogenase	G6PD	tr|E9PD92|E9PD92_HUMAN Glucose-6-phosphate 1-dehydrogenase (Fragment) OS=Homo sapiens OX=9606 GN=G6PD PE=1 SV=1;tr|E7EM57|E7EM57_HUMAN Glucose-6-phosphate 1-dehydrogenase (Fragment) OS=Homo sapiens OX=9606 GN=G6PD PE=1 SV=1;tr|E7EUI8|E7EUI8_HUMAN Glucose-6	6	3	3	3	12.9	29.502	0	6.437	9352900	8			2.63704	0.000202861	4.8419
786	E9PDF6;O43795-2;O43795;H7C2Y7;E7EQD9;G3V342;Q9UBC5	E9PDF6;O43795-2;O43795	Unconventional myosin-Ib	MYO1B	tr|E9PDF6|E9PDF6_HUMAN Unconventional myosin-Ib OS=Homo sapiens OX=9606 GN=MYO1B PE=1 SV=1;sp|O43795-2|MYO1B_HUMAN Isoform 2 of Unconventional myosin-Ib OS=Homo sapiens OX=9606 GN=MYO1B;sp|O43795|MYO1B_HUMAN Unconventional myosin-Ib OS=Homo sapiens OX=9606	7	7	7	7	8.2	128.48	0	14.699	5742400	14			2.62084	0.00020155	4.83561
1619	P31949	P31949	Protein S100-A11;Protein S100-A11, N-terminally processed	S100A11	sp|P31949|S10AB_HUMAN Protein S100-A11 OS=Homo sapiens OX=9606 GN=S100A11 PE=1 SV=2	1	4	4	4	47.6	11.74	0	81.116	274840000	21			2.6931	0.000206623	4.83159
2244	Q7Z3T8;Q7Z3T8-3	Q7Z3T8;Q7Z3T8-3	Zinc finger FYVE domain-containing protein 16	ZFYVE16	sp|Q7Z3T8|ZFY16_HUMAN Zinc finger FYVE domain-containing protein 16 OS=Homo sapiens OX=9606 GN=ZFYVE16 PE=1 SV=3;sp|Q7Z3T8-3|ZFY16_HUMAN Isoform 2 of Zinc finger FYVE domain-containing protein 16 OS=Homo sapiens OX=9606 GN=ZFYVE16	2	4	4	4	2.9	168.9	0	5.648	2203400	4			3.2655	7.81528e-05	4.80044
1914	Q02952-3;Q02952-2;Q02952	Q02952-3;Q02952-2;Q02952	A-kinase anchor protein 12	AKAP12	sp|Q02952-3|AKA12_HUMAN Isoform 3 of A-kinase anchor protein 12 OS=Homo sapiens OX=9606 GN=AKAP12;sp|Q02952-2|AKA12_HUMAN Isoform 2 of A-kinase anchor protein 12 OS=Homo sapiens OX=9606 GN=AKAP12;sp|Q02952|AKA12_HUMAN A-kinase anchor protein 12 OS=Homo sap	3	4	4	4	5.4	180.99	0	8.8684	1927100	8			2.5916	0.000198726	4.79618
549	F8W9W0;F8VP57;B7ZKW7;B7ZKJ3;P54756-3;P54756-2;P54756;C9JXA2;P29320	F8W9W0;F8VP57;B7ZKW7;B7ZKJ3;P54756-3;P54756-2;P54756;C9JXA2;P29320	Receptor protein-tyrosine kinase;Ephrin type-A receptor 5;Ephrin type-A receptor 3	EPHA5;EPHA3	tr|F8W9W0|F8W9W0_HUMAN Ephrin type-A receptor 5 OS=Homo sapiens OX=9606 GN=EPHA5 PE=1 SV=1;tr|F8VP57|F8VP57_HUMAN Ephrin type-A receptor 5 OS=Homo sapiens OX=9606 GN=EPHA5 PE=1 SV=1;tr|B7ZKW7|B7ZKW7_HUMAN EPHA5 protein OS=Homo sapiens OX=9606 GN=EPHA5 PE=1	9	3	1	1	3.5	96.881	0.0062604	2.1399	2411300	4			3.28788	7.92793e-05	4.78453
2655	Q9HCS7	Q9HCS7	Pre-mRNA-splicing factor SYF1	XAB2	sp|Q9HCS7|SYF1_HUMAN Pre-mRNA-splicing factor SYF1 OS=Homo sapiens OX=9606 GN=XAB2 PE=1 SV=2	1	15	15	15	19.2	100.01	0	50.059	35859000	37			2.4526	0.00038785	4.76434
442	A3KN83-3;A3KN83-2;A3KN83;A3KN83-4;K7ES28;Q9Y2G9-3;Q9Y2G9	A3KN83-3;A3KN83-2;A3KN83;A3KN83-4	Protein strawberry notch homolog 1	SBNO1	sp|A3KN83-3|SBNO1_HUMAN Isoform 3 of Protein strawberry notch homolog 1 OS=Homo sapiens OX=9606 GN=SBNO1;sp|A3KN83-2|SBNO1_HUMAN Isoform 2 of Protein strawberry notch homolog 1 OS=Homo sapiens OX=9606 GN=SBNO1;sp|A3KN83|SBNO1_HUMAN Protein strawberry notch	7	5	5	5	4.3	154.06	0	10.366	2586600	5	512;514;524		3.10627	7.08535e-05	4.75429
2064	Q15393;Q15393-3;J3QRB2;J3QL37;Q15393-2	Q15393	Splicing factor 3B subunit 3	SF3B3	sp|Q15393|SF3B3_HUMAN Splicing factor 3B subunit 3 OS=Homo sapiens OX=9606 GN=SF3B3 PE=1 SV=4	5	11	11	11	10.8	135.58	0	39.056	26591000	24			3.96263	0	4.7438
282	A0A1B0GTU3;Q96L93-5;Q96L93-4;Q96L93;Q96L93-6;Q96L93-2;H0Y534;A0A0A0MRC9	A0A1B0GTU3;Q96L93-5;Q96L93-4;Q96L93;Q96L93-6;Q96L93-2	Kinesin-like protein KIF16B	KIF16B	tr|A0A1B0GTU3|A0A1B0GTU3_HUMAN Kinesin-like protein KIF16B OS=Homo sapiens OX=9606 GN=KIF16B PE=1 SV=1;sp|Q96L93-5|KI16B_HUMAN Isoform 4 of Kinesin-like protein KIF16B OS=Homo sapiens OX=9606 GN=KIF16B;sp|Q96L93-4|KI16B_HUMAN Isoform 3 of Kinesin-like prot	8	5	5	5	4.3	146.32	0	11.987	3361000	6		+	3.12643	7.18954e-05	4.73281
2184	Q68CZ2-2;Q68CZ2;F8VV64;Q63HR2-5;Q63HR2-2;Q63HR2-6;Q63HR2;Q63HR2-4;C9JWN9;C9JTD0;C9JHU5;H0Y4U1;E9PCX8;A0A087WWW7;E9PGF5;E9PF55;A0A494C067;A0A2R8Y4T1;Q68CZ2-4;Q68CZ2-3;Q9HBL0	Q68CZ2-2;Q68CZ2	Tensin-3	TNS3	sp|Q68CZ2-2|TENS3_HUMAN Isoform 2 of Tensin-3 OS=Homo sapiens OX=9606 GN=TNS3;sp|Q68CZ2|TENS3_HUMAN Tensin-3 OS=Homo sapiens OX=9606 GN=TNS3 PE=1 SV=2	21	7	7	7	5.5	129.06	0	13.088	16473000	13			3.62214	0	4.71478
450	A6NEM2;P51610-2;P51610;P51610-4;P51610-3;H7C1C4	A6NEM2;P51610-2;P51610;P51610-4;P51610-3	Host cell factor 1;HCF N-terminal chain 1;HCF N-terminal chain 2;HCF N-terminal chain 3;HCF N-terminal chain 4;HCF N-terminal chain 5;HCF N-terminal chain 6;HCF C-terminal chain 1;HCF C-terminal chain 2;HCF C-terminal chain 3;HCF C-terminal chain 4;HCF C-terminal chain 5;HCF C-terminal chain 6	HCFC1	tr|A6NEM2|A6NEM2_HUMAN Host cell factor 1 OS=Homo sapiens OX=9606 GN=HCFC1 PE=1 SV=2;sp|P51610-2|HCFC1_HUMAN Isoform 2 of Host cell factor 1 OS=Homo sapiens OX=9606 GN=HCFC1;sp|P51610|HCFC1_HUMAN Host cell factor 1 OS=Homo sapiens OX=9606 GN=HCFC1 PE=1 SV=	6	11	11	11	7.6	213.47	0	29.678	10496000	21			3.92751	0	4.71373
2387	Q8TER5-4;Q8TER5-3;Q8TER5;Q8TER5-2;G3V485;G3V3N2;G3V5C1	Q8TER5-4;Q8TER5-3;Q8TER5;Q8TER5-2	Rho guanine nucleotide exchange factor 40	ARHGEF40	sp|Q8TER5-4|ARH40_HUMAN Isoform 4 of Rho guanine nucleotide exchange factor 40 OS=Homo sapiens OX=9606 GN=ARHGEF40;sp|Q8TER5-3|ARH40_HUMAN Isoform 3 of Rho guanine nucleotide exchange factor 40 OS=Homo sapiens OX=9606 GN=ARHGEF40;sp|Q8TER5|ARH40_HUMAN Rho	7	3	3	3	2.3	159.7	0	6.6608	2149300	6			2.82583	0.000218487	4.6227
343	A0A2R8Y804;A0A2R8Y543;A0A2R8Y750;A0A2R8YCH5;A0A2R8Y5A3;P35222;A0A2R8Y5C3;B4DGU4;A0A2R8Y5Z1;A0A2R8Y7Z0;A0A2R8Y6G0;A0A2R8Y815;A0A2R8YG06;E9PDF9;E7EV28;E7EMJ5	A0A2R8Y804;A0A2R8Y543;A0A2R8Y750;A0A2R8YCH5;A0A2R8Y5A3;P35222;A0A2R8Y5C3;B4DGU4;A0A2R8Y5Z1;A0A2R8Y7Z0;A0A2R8Y6G0	Catenin beta-1	CTNNB1	tr|A0A2R8Y804|A0A2R8Y804_HUMAN Catenin beta-1 OS=Homo sapiens OX=9606 GN=CTNNB1 PE=1 SV=1;tr|A0A2R8Y543|A0A2R8Y543_HUMAN Catenin beta-1 OS=Homo sapiens OX=9606 GN=CTNNB1 PE=1 SV=1;tr|A0A2R8Y750|A0A2R8Y750_HUMAN Catenin beta-1 OS=Homo sapiens OX=9606 GN=CTN	16	16	16	16	27.6	77.206	0	80.82	33703000	46		+	3.36539	8.20896e-05	4.60833
1552	P22234;E9PBS1;P22234-2;D6RF62	P22234;E9PBS1;P22234-2;D6RF62	Multifunctional protein ADE2;Phosphoribosylaminoimidazole-succinocarboxamide synthase;Phosphoribosylaminoimidazole carboxylase	PAICS	sp|P22234|PUR6_HUMAN Multifunctional protein ADE2 OS=Homo sapiens OX=9606 GN=PAICS PE=1 SV=3;tr|E9PBS1|E9PBS1_HUMAN Multifunctional protein ADE2 (Fragment) OS=Homo sapiens OX=9606 GN=PAICS PE=1 SV=1;sp|P22234-2|PUR6_HUMAN Isoform 2 of Multifunctional prote	4	11	11	11	32.5	47.079	0	53.721	124500000	29			3.24755	7.69231e-05	4.6027
1449	P09429;Q5T7C4;B2RPK0;P26583;P23497	P09429;Q5T7C4	High mobility group protein B1	HMGB1	sp|P09429|HMGB1_HUMAN High mobility group protein B1 OS=Homo sapiens OX=9606 GN=HMGB1 PE=1 SV=3;tr|Q5T7C4|Q5T7C4_HUMAN High mobility group protein B1 OS=Homo sapiens OX=9606 GN=HMGB1 PE=1 SV=1	5	5	5	5	31.6	24.893	0	9.1208	99339000	12			2.57668	0.000196226	4.58869
1718	P49790-2;P49790;P49790-3	P49790-2;P49790;P49790-3	Nuclear pore complex protein Nup153	NUP153	sp|P49790-2|NU153_HUMAN Isoform 2 of Nuclear pore complex protein Nup153 OS=Homo sapiens OX=9606 GN=NUP153;sp|P49790|NU153_HUMAN Nuclear pore complex protein Nup153 OS=Homo sapiens OX=9606 GN=NUP153 PE=1 SV=2;sp|P49790-3|NU153_HUMAN Isoform 3 of Nuclear po	3	3	3	3	3.5	149.39	0	9.9282	8950000	10			4.33153	0	4.58472
1662	P42356;P42356-2	P42356	Phosphatidylinositol 4-kinase alpha	PI4KA	sp|P42356|PI4KA_HUMAN Phosphatidylinositol 4-kinase alpha OS=Homo sapiens OX=9606 GN=PI4KA PE=1 SV=4	2	7	7	7	3.9	236.83	0	14.075	2402900	7			2.84113	0.000218794	4.56549
2182	Q60FE5;P21333-2;P21333;A0A087WWY3;F8WE98;H0Y5C6;H0Y5F3;H7C2E7	Q60FE5;P21333-2;P21333;A0A087WWY3	Filamin-A	FLNA	tr|Q60FE5|Q60FE5_HUMAN Filamin-A OS=Homo sapiens OX=9606 GN=FLNA PE=1 SV=1;sp|P21333-2|FLNA_HUMAN Isoform 2 of Filamin-A OS=Homo sapiens OX=9606 GN=FLNA;sp|P21333|FLNA_HUMAN Filamin-A OS=Homo sapiens OX=9606 GN=FLNA PE=1 SV=4;tr|A0A087WWY3|A0A087WWY3_HUMAN	8	84	84	79	39.2	278.22	0	323.31	224360000	274			2.95588	0.000230428	4.56069
1621	P33176;A0A0G2JMZ6;J3KNA1;O60282;Q12840;O60282-2;C9JWB9	P33176	Kinesin-1 heavy chain	KIF5B	sp|P33176|KINH_HUMAN Kinesin-1 heavy chain OS=Homo sapiens OX=9606 GN=KIF5B PE=1 SV=1	7	20	20	20	24.3	109.68	0	85.766	51921000	59			3.94178	0	4.5601
507	B4DDF4;B4DUT8;Q99439;A0A087X271;H3BVI6;A0A087X1X5;Q99439-2;K7ES69;H3BQH0;A0A087WV51;U3KPS3	B4DDF4;B4DUT8;Q99439;A0A087X271;H3BVI6;A0A087X1X5;Q99439-2	Calponin;Calponin-2	CNN2	tr|B4DDF4|B4DDF4_HUMAN Calponin OS=Homo sapiens OX=9606 GN=CNN2 PE=1 SV=1;tr|B4DUT8|B4DUT8_HUMAN Calponin OS=Homo sapiens OX=9606 GN=CNN2 PE=1 SV=1;sp|Q99439|CNN2_HUMAN Calponin-2 OS=Homo sapiens OX=9606 GN=CNN2 PE=1 SV=4;tr|A0A087X271|A0A087X271_HUMAN Cal	11	11	11	11	47.3	32.616	0	100.99	167830000	42			2.84748	0.000219101	4.53745
1301	O75146;H0YH66;O75146-2;O00291-3;O00291-4;O00291	O75146	Huntingtin-interacting protein 1-related protein	HIP1R	sp|O75146|HIP1R_HUMAN Huntingtin-interacting protein 1-related protein OS=Homo sapiens OX=9606 GN=HIP1R PE=1 SV=2	6	6	6	6	7.3	119.39	0	25.202	3132700	6	431		2.40613	0.000439909	4.4992
2375	Q8TD16;Q8TD16-2	Q8TD16;Q8TD16-2	Protein bicaudal D homolog 2	BICD2	sp|Q8TD16|BICD2_HUMAN Protein bicaudal D homolog 2 OS=Homo sapiens OX=9606 GN=BICD2 PE=1 SV=1;sp|Q8TD16-2|BICD2_HUMAN Isoform 2 of Protein bicaudal D homolog 2 OS=Homo sapiens OX=9606 GN=BICD2	2	4	2	2	5.9	93.532	0	4.1249	1430600	4			2.22714	0.000593977	4.47267
1810	P61978-3;P61978;P61978-2;Q5T6W2;S4R359;S4R457	P61978-3;P61978;P61978-2;Q5T6W2	Heterogeneous nuclear ribonucleoprotein K	HNRNPK	sp|P61978-3|HNRPK_HUMAN Isoform 3 of Heterogeneous nuclear ribonucleoprotein K OS=Homo sapiens OX=9606 GN=HNRNPK;sp|P61978|HNRPK_HUMAN Heterogeneous nuclear ribonucleoprotein K OS=Homo sapiens OX=9606 GN=HNRNPK PE=1 SV=1;sp|P61978-2|HNRPK_HUMAN Isoform 2 o	6	23	23	23	58	48.562	0	200.09	373020000	104			2.93825	0.00022807	4.43791
2065	Q15417;Q15417-3;Q15417-2;E9PDU6	Q15417;Q15417-3;Q15417-2;E9PDU6	Calponin-3;Calponin	CNN3	sp|Q15417|CNN3_HUMAN Calponin-3 OS=Homo sapiens OX=9606 GN=CNN3 PE=1 SV=1;sp|Q15417-3|CNN3_HUMAN Isoform 3 of Calponin-3 OS=Homo sapiens OX=9606 GN=CNN3;sp|Q15417-2|CNN3_HUMAN Isoform 2 of Calponin-3 OS=Homo sapiens OX=9606 GN=CNN3;tr|E9PDU6|E9PDU6_HUMAN C	4	12	12	12	43.2	36.413	0	58.552	109620000	26			2.80652	0.000215768	4.43298
2210	Q6VY07;Q6VY07-2;B4DF77;E9PNZ9;H0YF56;E9PPK2	Q6VY07;Q6VY07-2;B4DF77	Phosphofurin acidic cluster sorting protein 1	PACS1	sp|Q6VY07|PACS1_HUMAN Phosphofurin acidic cluster sorting protein 1 OS=Homo sapiens OX=9606 GN=PACS1 PE=1 SV=2;sp|Q6VY07-2|PACS1_HUMAN Isoform 2 of Phosphofurin acidic cluster sorting protein 1 OS=Homo sapiens OX=9606 GN=PACS1;tr|B4DF77|B4DF77_HUMAN Phosph	6	4	4	4	6.9	104.9	0	7.4765	18681000	8			3.21686	7.52137e-05	4.40711
780	E9PC69;Q7KZI7-11;Q7KZI7-8;Q7KZI7;Q7KZI7-12;Q7KZI7-14;Q7KZI7-3;Q7KZI7-6;E7ETY4;F5H4F6;F5H6N2;F5H4J8	E9PC69;Q7KZI7-11;Q7KZI7-8;Q7KZI7;Q7KZI7-12;Q7KZI7-14;Q7KZI7-3;Q7KZI7-6;E7ETY4	Serine/threonine-protein kinase MARK2	MARK2	tr|E9PC69|E9PC69_HUMAN Non-specific serine/threonine protein kinase OS=Homo sapiens OX=9606 GN=MARK2 PE=1 SV=3;sp|Q7KZI7-11|MARK2_HUMAN Isoform 11 of Serine/threonine-protein kinase MARK2 OS=Homo sapiens OX=9606 GN=MARK2;sp|Q7KZI7-8|MARK2_HUMAN Isoform 8 o	12	15	15	2	27.9	86.69	0	109.09	87032000	69		+	5.30619	0	4.39437
2271	Q86WG5;Q86WG5-3;H0YD05;H0Y767	Q86WG5;Q86WG5-3	Myotubularin-related protein 13	SBF2	sp|Q86WG5|MTMRD_HUMAN Myotubularin-related protein 13 OS=Homo sapiens OX=9606 GN=SBF2 PE=1 SV=1;sp|Q86WG5-3|MTMRD_HUMAN Isoform 3 of Myotubularin-related protein 13 OS=Homo sapiens OX=9606 GN=SBF2	4	5	5	5	2.9	208.46	0	8.355	1992200	5			3.41228	8.33333e-05	4.3792
373	A0A2R8YGW0;P51795;P51795-2;G3XAG5;A0A087WU31;A0A0A0MTB7;P51793-2;P51793;P51790-4;P51790-5;P51790	A0A2R8YGW0;P51795;P51795-2	H(+)/Cl(-) exchange transporter 5	CLCN5	tr|A0A2R8YGW0|A0A2R8YGW0_HUMAN Chloride channel protein (Fragment) OS=Homo sapiens OX=9606 GN=CLCN5 PE=1 SV=1;sp|P51795|CLCN5_HUMAN H(+)/Cl(-) exchange transporter 5 OS=Homo sapiens OX=9606 GN=CLCN5 PE=1 SV=1;sp|P51795-2|CLCN5_HUMAN Isoform 2 of H(+)/Cl(-)	11	3	3	3	5.6	65.358	0	5.4185	1389900	4			2.32986	0.000623094	4.37805
116	A0A087X253;P63010-3;P63010;P63010-2;Q10567-4;Q10567-3;Q10567-2;Q10567;C9J1E7;A0A087WYD1;A0A087WU93;A0A087WZQ6	A0A087X253;P63010-3;P63010;P63010-2;Q10567-4;Q10567-3;Q10567-2;Q10567	AP-2 complex subunit beta;AP-1 complex subunit beta-1	AP2B1;AP1B1	tr|A0A087X253|A0A087X253_HUMAN AP complex subunit beta OS=Homo sapiens OX=9606 GN=AP2B1 PE=1 SV=1;sp|P63010-3|AP2B1_HUMAN Isoform 3 of AP-2 complex subunit beta OS=Homo sapiens OX=9606 GN=AP2B1;sp|P63010|AP2B1_HUMAN AP-2 complex subunit beta OS=Homo sapien	12	6	6	6	7.2	101.33	0	12.461	11718000	8			2.55882	0.000260763	4.37228
804	E9PGC0;P20936-2;P20936-4;P20936	E9PGC0;P20936-2;P20936-4;P20936	Ras GTPase-activating protein 1	RASA1	tr|E9PGC0|E9PGC0_HUMAN Ras GTPase-activating protein 1 OS=Homo sapiens OX=9606 GN=RASA1 PE=1 SV=1;sp|P20936-2|RASA1_HUMAN Isoform 2 of Ras GTPase-activating protein 1 OS=Homo sapiens OX=9606 GN=RASA1;sp|P20936-4|RASA1_HUMAN Isoform 4 of Ras GTPase-activati	4	3	3	3	4.8	101.79	0	6.2017	1850300	4			2.82586	0.000216968	4.36935
1858	P63092;P63092-4;Q5JWF2;P63092-3;P63092-2;Q5JWF2-2;A0A0A0MR13;S4R3E3;Q5JWE9;Q5JWD1;H0Y7E8;S4R3V9;H0Y7F4;P38405;P38405-2	P63092;P63092-4;Q5JWF2;P63092-3;P63092-2;Q5JWF2-2	Guanine nucleotide-binding protein G(s) subunit alpha isoforms short;Guanine nucleotide-binding protein G(s) subunit alpha isoforms XLas	GNAS	sp|P63092|GNAS2_HUMAN Guanine nucleotide-binding protein G(s) subunit alpha isoforms short OS=Homo sapiens OX=9606 GN=GNAS PE=1 SV=1;sp|P63092-4|GNAS2_HUMAN Isoform 4 of Guanine nucleotide-binding protein G(s) subunit alpha isoforms short OS=Homo sapiens O	15	10	9	8	28.9	45.664	0	32.555	91417000	22			2.23499	0.000595833	4.35071
917	F8W6I7;P09651-3;P09651-2;P09651;F8W646;F8VZ49;F8VTQ5;Q32P51;A0A2R8Y4L2;F8VYN5;H0YH80	F8W6I7;P09651-3;P09651-2;P09651;F8W646;F8VZ49;F8VTQ5	Heterogeneous nuclear ribonucleoprotein A1;Heterogeneous nuclear ribonucleoprotein A1, N-terminally processed	HNRNPA1	tr|F8W6I7|F8W6I7_HUMAN Heterogeneous nuclear ribonucleoprotein A1 OS=Homo sapiens OX=9606 GN=HNRNPA1 PE=1 SV=2;sp|P09651-3|ROA1_HUMAN Isoform 2 of Heterogeneous nuclear ribonucleoprotein A1 OS=Homo sapiens OX=9606 GN=HNRNPA1;sp|P09651-2|ROA1_HUMAN Isoform	11	18	18	18	47.2	33.155	0	206.59	1488600000	95			3.21376	7.48299e-05	4.33433
2185	Q6AWC2-4;Q6AWC2;Q6AWC2-6;Q6AWC2-5;Q6AWC2-2;F8WET3;D6R9P8;Q6AWC2-7;Q6AWC2-3	Q6AWC2-4;Q6AWC2;Q6AWC2-6;Q6AWC2-5;Q6AWC2-2	Protein WWC2	WWC2	sp|Q6AWC2-4|WWC2_HUMAN Isoform 4 of Protein WWC2 OS=Homo sapiens OX=9606 GN=WWC2;sp|Q6AWC2|WWC2_HUMAN Protein WWC2 OS=Homo sapiens OX=9606 GN=WWC2 PE=1 SV=2;sp|Q6AWC2-6|WWC2_HUMAN Isoform 6 of Protein WWC2 OS=Homo sapiens OX=9606 GN=WWC2;sp|Q6AWC2-5|WWC2_H	9	4	4	4	3.7	128.68	0	14.046	2149400	4	253;260		3.31783	7.8853e-05	4.31473
1334	O94875-11;H7BXR3;O94875-5;O94875-8;O94875-2;O94875-4;O94875-3;O94875-10;O94875;O94875-7;H7BZK1;C9J9D3;C9JZ60;C9J372;C9J4Z9;C9JN77;C9JG84;C9JWC3;H7C1R7;C9IZ89;C9J3W4;C9JL62;A0A3B3ITL8;C9JM25;C9J620;C9J348;C9JFS9;C9JC90;H7BZX1;O94875-6	O94875-11;H7BXR3;O94875-5;O94875-8;O94875-2;O94875-4;O94875-3;O94875-10;O94875;O94875-7	Sorbin and SH3 domain-containing protein 2	SORBS2	sp|O94875-11|SRBS2_HUMAN Isoform 11 of Sorbin and SH3 domain-containing protein 2 OS=Homo sapiens OX=9606 GN=SORBS2;tr|H7BXR3|H7BXR3_HUMAN Sorbin and SH3 domain-containing protein 2 (Fragment) OS=Homo sapiens OX=9606 GN=SORBS2 PE=1 SV=1;sp|O94875-5|SRBS2_H	30	14	14	2	12	134.59	0	29.07	94446000	36			2.53199	0.00033253	4.31408
2827	Q9Y2A7;Q9Y2A7-2	Q9Y2A7;Q9Y2A7-2	Nck-associated protein 1	NCKAP1	sp|Q9Y2A7|NCKP1_HUMAN Nck-associated protein 1 OS=Homo sapiens OX=9606 GN=NCKAP1 PE=1 SV=1;sp|Q9Y2A7-2|NCKP1_HUMAN Isoform 2 of Nck-associated protein 1 OS=Homo sapiens OX=9606 GN=NCKAP1	2	4	4	4	4.1	128.79	0	9.1092	2536300	6			2.56444	0.000261728	4.3041
1636	P35998;P35998-2;C9JLS9	P35998;P35998-2	26S protease regulatory subunit 7	PSMC2	sp|P35998|PRS7_HUMAN 26S proteasome regulatory subunit 7 OS=Homo sapiens OX=9606 GN=PSMC2 PE=1 SV=3;sp|P35998-2|PRS7_HUMAN Isoform 2 of 26S proteasome regulatory subunit 7 OS=Homo sapiens OX=9606 GN=PSMC2	3	20	20	20	49.9	48.633	0	134.72	87858000	50			2.36654	0.000572697	4.29843
2056	Q15208	Q15208	Serine/threonine-protein kinase 38	STK38	sp|Q15208|STK38_HUMAN Serine/threonine-protein kinase 38 OS=Homo sapiens OX=9606 GN=STK38 PE=1 SV=1	1	3	3	3	8.4	54.19	0	15.83	10716000	11			5.38575	0	4.28348
1054	H7BXI1;A0A499FIX8;A0FGR8-6;A0A087WXU3;A0FGR8-2;A0FGR8;A0FGR8-4;A0FGR8-5	H7BXI1;A0A499FIX8;A0FGR8-6;A0A087WXU3;A0FGR8-2;A0FGR8;A0FGR8-4	Extended synaptotagmin-2	ESYT2	tr|H7BXI1|H7BXI1_HUMAN Extended synaptotagmin-2 OS=Homo sapiens OX=9606 GN=ESYT2 PE=1 SV=2;tr|A0A499FIX8|A0A499FIX8_HUMAN Extended synaptotagmin-2 OS=Homo sapiens OX=9606 GN=ESYT2 PE=1 SV=1;sp|A0FGR8-6|ESYT2_HUMAN Isoform 6 of Extended synaptotagmin-2 OS=H	8	18	18	18	30.5	96.328	0	108.13	65615000	46		+	4.56139	0	4.28317
1763	P55072;C9JUP7;C9IZA5	P55072	Transitional endoplasmic reticulum ATPase	VCP	sp|P55072|TERA_HUMAN Transitional endoplasmic reticulum ATPase OS=Homo sapiens OX=9606 GN=VCP PE=1 SV=4	3	14	14	14	23.9	89.321	0	88.626	23580000	27			3.32803	7.9566e-05	4.28095
445	A5YKK6-2;A5YKK6;A5YKK6-3;A5YKK6-4;H3BMZ2	A5YKK6-2;A5YKK6;A5YKK6-3	CCR4-NOT transcription complex subunit 1	CNOT1	sp|A5YKK6-2|CNOT1_HUMAN Isoform 2 of CCR4-NOT transcription complex subunit 1 OS=Homo sapiens OX=9606 GN=CNOT1;sp|A5YKK6|CNOT1_HUMAN CCR4-NOT transcription complex subunit 1 OS=Homo sapiens OX=9606 GN=CNOT1 PE=1 SV=2;sp|A5YKK6-3|CNOT1_HUMAN Isoform 3 of CC	5	5	5	5	2.6	266.38	0	10.41	2284500	8			3.0863	0.000156006	4.27004
1704	P49006	P49006	MARCKS-related protein	MARCKSL1	sp|P49006|MRP_HUMAN MARCKS-related protein OS=Homo sapiens OX=9606 GN=MARCKSL1 PE=1 SV=2	1	3	3	3	15.9	19.529	0	16.484	75952000	10			2.9753	0.000230088	4.25839
2669	Q9NQT8;E7ERX9	Q9NQT8;E7ERX9	Kinesin-like protein KIF13B;Kinesin-like protein	KIF13B	sp|Q9NQT8|KI13B_HUMAN Kinesin-like protein KIF13B OS=Homo sapiens OX=9606 GN=KIF13B PE=1 SV=2;tr|E7ERX9|E7ERX9_HUMAN Kinesin-like protein OS=Homo sapiens OX=9606 GN=KIF13B PE=1 SV=1	2	6	6	6	5	202.79	0	40.509	2412900	9			2.58241	0.000265	4.23879
762	E7ET15;O15042-2;O15042;O15042-3;E7EW00;H0Y8D9	E7ET15;O15042-2;O15042;O15042-3	U2 snRNP-associated SURP motif-containing protein	U2SURP	tr|E7ET15|E7ET15_HUMAN U2 snRNP-associated SURP motif-containing protein OS=Homo sapiens OX=9606 GN=U2SURP PE=1 SV=1;sp|O15042-2|SR140_HUMAN Isoform 2 of U2 snRNP-associated SURP motif-containing protein OS=Homo sapiens OX=9606 GN=U2SURP;sp|O15042|SR140_HU	6	6	6	6	5.8	118.25	0	8.92	6873600	6			2.33759	0.000623773	4.22813
806	E9PHM6;F6QMI7;F8W9J4;Q03001-14;Q03001;Q03001-8;A0A494C1D7;E7ETB9;A0A0U1RQJ2;Q6P0N6;Q03001-13;Q03001-3;Q03001-9;A0A494C073;H0YC82;Q5T0V7;Q03001-10;A0A494C1U5	E9PHM6;F6QMI7;F8W9J4;Q03001-14;Q03001;Q03001-8;A0A494C1D7	Dystonin	DST	tr|E9PHM6|E9PHM6_HUMAN Dystonin OS=Homo sapiens OX=9606 GN=DST PE=1 SV=3;tr|F6QMI7|F6QMI7_HUMAN Dystonin OS=Homo sapiens OX=9606 GN=DST PE=1 SV=2;tr|F8W9J4|F8W9J4_HUMAN Dystonin OS=Homo sapiens OX=9606 GN=DST PE=1 SV=1;sp|Q03001-14|DYST_HUMAN Isoform 9 of	18	14	12	12	3.1	629.78	0	36.79	2074100	17	4595;4601;4602;4603;4880;4882;4884;4885	+	3.15311	7.13128e-05	4.21374
2319	Q8N122;Q8N122-3;Q8N122-2	Q8N122;Q8N122-3;Q8N122-2	Regulatory-associated protein of mTOR	RPTOR	sp|Q8N122|RPTOR_HUMAN Regulatory-associated protein of mTOR OS=Homo sapiens OX=9606 GN=RPTOR PE=1 SV=1;sp|Q8N122-3|RPTOR_HUMAN Isoform 3 of Regulatory-associated protein of mTOR OS=Homo sapiens OX=9606 GN=RPTOR;sp|Q8N122-2|RPTOR_HUMAN Isoform 2 of Regulato	3	4	4	4	4.2	149.04	0	7.2981	2341000	6			2.2922	0.000609808	4.16741
401	A0A3B3IUB9;Q9NR09	A0A3B3IUB9;Q9NR09	Baculoviral IAP repeat-containing protein 6	BIRC6	tr|A0A3B3IUB9|A0A3B3IUB9_HUMAN Baculoviral IAP repeat-containing protein 6 (Fragment) OS=Homo sapiens OX=9606 GN=BIRC6 PE=1 SV=1;sp|Q9NR09|BIRC6_HUMAN Baculoviral IAP repeat-containing protein 6 OS=Homo sapiens OX=9606 GN=BIRC6 PE=1 SV=2	2	3	3	3	1.4	419.02	0	5.1085	1539400	7			2.12553	0.000667325	4.16196
1747	P52907	P52907	F-actin-capping protein subunit alpha-1	CAPZA1	sp|P52907|CAZA1_HUMAN F-actin-capping protein subunit alpha-1 OS=Homo sapiens OX=9606 GN=CAPZA1 PE=1 SV=3	1	6	4	4	28.7	32.922	0	36.215	105580000	19			3.79503	0	4.15024
1818	P62195;P62195-2;J3QQM1;J3KRP2;J3QSA9;J3QRW1;J3QLH6;J3QRR3;J3QSE0;J3KTQ9;Q8NB90-3;Q8NB90-2;Q8NB90	P62195;P62195-2;J3QQM1	26S protease regulatory subunit 8	PSMC5	sp|P62195|PRS8_HUMAN 26S proteasome regulatory subunit 8 OS=Homo sapiens OX=9606 GN=PSMC5 PE=1 SV=1;sp|P62195-2|PRS8_HUMAN Isoform 2 of 26S proteasome regulatory subunit 8 OS=Homo sapiens OX=9606 GN=PSMC5;tr|J3QQM1|J3QQM1_HUMAN 26S proteasome regulatory su	13	9	9	9	29.1	45.626	0	84.312	63131000	29			2.33344	0.000619718	4.15017
120	A0A087X2I1;P62333;H0YJC0;H0YJS8;H0YJX2;H0YJT1;H0YJE9	A0A087X2I1;P62333;H0YJC0	26S protease regulatory subunit 10B	PSMC6	tr|A0A087X2I1|A0A087X2I1_HUMAN 26S proteasome regulatory subunit 10B OS=Homo sapiens OX=9606 GN=PSMC6 PE=1 SV=1;sp|P62333|PRS10_HUMAN 26S proteasome regulatory subunit 10B OS=Homo sapiens OX=9606 GN=PSMC6 PE=1 SV=1;tr|H0YJC0|H0YJC0_HUMAN 26S proteasome reg	7	16	16	16	51.9	45.796	0	74.737	110490000	42			2.52476	0.000327791	4.13519
1198	O00203-3;O00203	O00203-3;O00203	AP-3 complex subunit beta-1	AP3B1	sp|O00203-3|AP3B1_HUMAN Isoform 2 of AP-3 complex subunit beta-1 OS=Homo sapiens OX=9606 GN=AP3B1;sp|O00203|AP3B1_HUMAN AP-3 complex subunit beta-1 OS=Homo sapiens OX=9606 GN=AP3B1 PE=1 SV=3	2	4	4	4	4.4	116.19	0	9.3218	3794500	8			2.11344	0.000663395	4.12952
2028	Q14651;C9JAM8	Q14651	Plastin-1	PLS1	sp|Q14651|PLSI_HUMAN Plastin-1 OS=Homo sapiens OX=9606 GN=PLS1 PE=1 SV=2	2	3	2	2	6.5	70.253	0	5.7605	2237800	4			2.64067	0.000199488	4.10855
765	E7EX73;E9PGM1;E7EUU4;Q04637-5;Q04637-4;Q04637-3;Q04637;Q04637-8;Q04637-9;Q04637-6;Q04637-7;C9JF13;C9J6B6;C9K073;C9J2Z7;H7C044;A0A0A0MSA7;A0A0U1RQK7;O43432-4;O43432;O43432-3;F8WCF2;C9JHW9	E7EX73;E9PGM1;E7EUU4;Q04637-5;Q04637-4;Q04637-3;Q04637;Q04637-8;Q04637-9;Q04637-6;Q04637-7;C9JF13;C9J6B6	Eukaryotic translation initiation factor 4 gamma 1	EIF4G1	tr|E7EX73|E7EX73_HUMAN Eukaryotic translation initiation factor 4 gamma 1 OS=Homo sapiens OX=9606 GN=EIF4G1 PE=1 SV=1;tr|E9PGM1|E9PGM1_HUMAN Eukaryotic translation initiation factor 4 gamma 1 OS=Homo sapiens OX=9606 GN=EIF4G1 PE=1 SV=1;tr|E7EUU4|E7EUU4_HUM	23	17	17	17	15.5	158.64	0	44.181	35350000	42			2.59107	0.000264669	4.09721
1429	P07355;P07355-2;H0YN42;H0YMD0;H0YMU9;A6NMY6;H0YM50;H0YKS4;H0YNP5;H0YN28;H0YL33;H0YMM1;H0YNA0;H0YKZ7;H0YLV6;H0YMT9;H0YKX9;H0YKV8;H0YKL9;H0YMW4;H0YN52;H0YMD9;H0YLE2;H0YKN4;H0YNB8	P07355;P07355-2;H0YN42;H0YMD0;H0YMU9;A6NMY6;H0YM50;H0YKS4;H0YNP5	Annexin A2;Annexin;Putative annexin A2-like protein	ANXA2;ANXA2P2	sp|P07355|ANXA2_HUMAN Annexin A2 OS=Homo sapiens OX=9606 GN=ANXA2 PE=1 SV=2;sp|P07355-2|ANXA2_HUMAN Isoform 2 of Annexin A2 OS=Homo sapiens OX=9606 GN=ANXA2;tr|H0YN42|H0YN42_HUMAN Annexin (Fragment) OS=Homo sapiens OX=9606 GN=ANXA2 PE=1 SV=1;tr|H0YMD0|H0YM	25	26	26	26	72.9	38.604	0	323.31	1044100000	142			3.71415	0	4.09514
1728	P50990;P50990-2;P50990-3;H7C4C8;H7C2U0	P50990;P50990-2;P50990-3	T-complex protein 1 subunit theta	CCT8	sp|P50990|TCPQ_HUMAN T-complex protein 1 subunit theta OS=Homo sapiens OX=9606 GN=CCT8 PE=1 SV=4;sp|P50990-2|TCPQ_HUMAN Isoform 2 of T-complex protein 1 subunit theta OS=Homo sapiens OX=9606 GN=CCT8;sp|P50990-3|TCPQ_HUMAN Isoform 3 of T-complex protein 1 s	5	28	28	28	51.1	59.62	0	323.31	449470000	138			3.50861	8.71287e-05	4.06534
1960	Q12965;H0YNQ8;O00160;H0YLJ4;H0YLE5;H0YN00	Q12965	Unconventional myosin-Ie	MYO1E	sp|Q12965|MYO1E_HUMAN Unconventional myosin-Ie OS=Homo sapiens OX=9606 GN=MYO1E PE=1 SV=2	6	20	20	20	20.5	127.06	0	76.445	43685000	54			4.52161	0	4.06491
1285	O60568;H7C2S8;H7C0B8;H7C2V1	O60568;H7C2S8	Procollagen-lysine,2-oxoglutarate 5-dioxygenase 3	PLOD3	sp|O60568|PLOD3_HUMAN Multifunctional procollagen lysine hydroxylase and glycosyltransferase LH3 OS=Homo sapiens OX=9606 GN=PLOD3 PE=1 SV=1;tr|H7C2S8|H7C2S8_HUMAN Multifunctional procollagen lysine hydroxylase and glycosyltransferase LH3 (Fragment) OS=Homo	4	3	3	3	4.6	84.784	0	5.2789	1853000	5			3.3045	7.7193e-05	4.05505
1036	H3BPE7;P35637-2;P35637	H3BPE7;P35637-2;P35637	RNA-binding protein FUS	FUS	tr|H3BPE7|H3BPE7_HUMAN RNA-binding protein FUS OS=Homo sapiens OX=9606 GN=FUS PE=1 SV=1;sp|P35637-2|FUS_HUMAN Isoform Short of RNA-binding protein FUS OS=Homo sapiens OX=9606 GN=FUS;sp|P35637|FUS_HUMAN RNA-binding protein FUS OS=Homo sapiens OX=9606 GN=FUS	3	6	6	4	12.3	53.496	0	21.801	146880000	25			5.80726	0	4.01339
2472	Q96I24;Q96I24-2;A0A494C1K6	Q96I24;Q96I24-2	Far upstream element-binding protein 3	FUBP3	sp|Q96I24|FUBP3_HUMAN Far upstream element-binding protein 3 OS=Homo sapiens OX=9606 GN=FUBP3 PE=1 SV=2;sp|Q96I24-2|FUBP3_HUMAN Isoform 2 of Far upstream element-binding protein 3 OS=Homo sapiens OX=9606 GN=FUBP3	3	6	5	5	13.3	61.64	0	11.051	12524000	12			3.33994	7.84314e-05	3.99788
2733	Q9P227;Q9P227-2;A0A087X0Z0;A0A087WTU4	Q9P227;Q9P227-2	Rho GTPase-activating protein 23	ARHGAP23	sp|Q9P227|RHG23_HUMAN Rho GTPase-activating protein 23 OS=Homo sapiens OX=9606 GN=ARHGAP23 PE=1 SV=2;sp|Q9P227-2|RHG23_HUMAN Isoform 2 of Rho GTPase-activating protein 23 OS=Homo sapiens OX=9606 GN=ARHGAP23	4	4	4	4	3.8	162.19	0	6.7151	1060700	5			3.21088	7.34558e-05	3.9955
1733	P51153;A0A2R8YDI9;H0YLJ8;H0YL94;H0YMN7;A0A087WWB9;H0YNE9;G3V196;A0A2R8YFB8;Q92930;P59190-2;P59190	P51153	Ras-related protein Rab-13	RAB13	sp|P51153|RAB13_HUMAN Ras-related protein Rab-13 OS=Homo sapiens OX=9606 GN=RAB13 PE=1 SV=1	12	3	2	2	16.7	22.774	0	5.3105	17530000	10			3.49188	8.56031e-05	3.99541
785	E9PD53;Q9NTJ3;C9JR83;Q9NTJ3-2;C9J9E4;C9JVD8;C9J578;C9JWF0;C9IYK2;C9JJ64	E9PD53;Q9NTJ3;C9JR83;Q9NTJ3-2	Structural maintenance of chromosomes protein;Structural maintenance of chromosomes protein 4	SMC4	tr|E9PD53|E9PD53_HUMAN Structural maintenance of chromosomes protein OS=Homo sapiens OX=9606 GN=SMC4 PE=1 SV=1;sp|Q9NTJ3|SMC4_HUMAN Structural maintenance of chromosomes protein 4 OS=Homo sapiens OX=9606 GN=SMC4 PE=1 SV=2;tr|C9JR83|C9JR83_HUMAN Structural	10	5	5	5	4.6	144.45	0	9.299	1867400	5			2.3717	0.000570166	3.96042
1459	P11021	P11021	78 kDa glucose-regulated protein	HSPA5	sp|P11021|BIP_HUMAN Endoplasmic reticulum chaperone BiP OS=Homo sapiens OX=9606 GN=HSPA5 PE=1 SV=2	1	48	47	47	63	72.332	0	323.31	1135800000	221			4.63556	0	3.95781
2609	Q9H2D6-5;Q9H2D6-7;Q9H2D6-3;Q9H2D6-2;Q9H2D6;F6WYE2;F6TR96;H0Y5J9;Q9H2D6-6;F6WMF4	Q9H2D6-5;Q9H2D6-7;Q9H2D6-3;Q9H2D6-2;Q9H2D6	TRIO and F-actin-binding protein	TRIOBP	sp|Q9H2D6-5|TARA_HUMAN Isoform 1 of TRIO and F-actin-binding protein OS=Homo sapiens OX=9606 GN=TRIOBP;sp|Q9H2D6-7|TARA_HUMAN Isoform 7 of TRIO and F-actin-binding protein OS=Homo sapiens OX=9606 GN=TRIOBP;sp|Q9H2D6-3|TARA_HUMAN Isoform 4 of TRIO and F-act	10	16	15	15	28.2	68.04	0	49.346	59211000	33			2.02252	0.000886385	3.95694
1974	Q13200;Q13200-3;Q13200-2;C9JPC0;H7C2Q3;H7C1H2	Q13200;Q13200-3;Q13200-2	26S proteasome non-ATPase regulatory subunit 2	PSMD2	sp|Q13200|PSMD2_HUMAN 26S proteasome non-ATPase regulatory subunit 2 OS=Homo sapiens OX=9606 GN=PSMD2 PE=1 SV=3;sp|Q13200-3|PSMD2_HUMAN Isoform 3 of 26S proteasome non-ATPase regulatory subunit 2 OS=Homo sapiens OX=9606 GN=PSMD2;sp|Q13200-2|PSMD2_HUMAN Iso	6	14	14	14	20	100.2	0	39.742	54560000	37			2.39901	0.000577181	3.94095
1560	P23246;P23246-2;H0Y9K7	P23246;P23246-2	Splicing factor, proline- and glutamine-rich	SFPQ	sp|P23246|SFPQ_HUMAN Splicing factor, proline- and glutamine-rich OS=Homo sapiens OX=9606 GN=SFPQ PE=1 SV=2;sp|P23246-2|SFPQ_HUMAN Isoform Short of Splicing factor, proline- and glutamine-rich OS=Homo sapiens OX=9606 GN=SFPQ	3	17	16	16	24.6	76.149	0	55.906	77463000	45			3.42553	8.19367e-05	3.92616
1631	P35579;P35579-2;Q5BKV1;B1AH99;A0A494C024;A0A0C4DFM8;A0A2R8Y4C3;A1L2Z2	P35579;P35579-2	Myosin-9	MYH9	sp|P35579|MYH9_HUMAN Myosin-9 OS=Homo sapiens OX=9606 GN=MYH9 PE=1 SV=4;sp|P35579-2|MYH9_HUMAN Isoform 2 of Myosin-9 OS=Homo sapiens OX=9606 GN=MYH9	8	134	134	112	59.6	226.53	0	323.31	706620000	634			2.64667	0.00019898	3.89865
1318	O75534-2;O75534;O75534-3;O75534-4;E9PLT0;E9PKN4;E9PLD4;E9PNG3	O75534-2;O75534;O75534-3;O75534-4;E9PLT0	Cold shock domain-containing protein E1	CSDE1	sp|O75534-2|CSDE1_HUMAN Isoform 2 of Cold shock domain-containing protein E1 OS=Homo sapiens OX=9606 GN=CSDE1;sp|O75534|CSDE1_HUMAN Cold shock domain-containing protein E1 OS=Homo sapiens OX=9606 GN=CSDE1 PE=1 SV=2;sp|O75534-3|CSDE1_HUMAN Isoform 3 of Cold	8	10	10	10	12.9	85.746	0	21.921	24173000	21			2.8737	0.000217573	3.85205
2554	Q9BVA1	Q9BVA1	Tubulin beta-2B chain	TUBB2B	sp|Q9BVA1|TBB2B_HUMAN Tubulin beta-2B chain OS=Homo sapiens OX=9606 GN=TUBB2B PE=1 SV=1	1	30	5	2	55.7	49.953	0	17.786	51525000	18			2.52914	0.000325088	3.83605
2044	Q15036-2;Q15036;F8WFA0;F8WEG6;F8WAZ0	Q15036-2;Q15036	Sorting nexin-17	SNX17	sp|Q15036-2|SNX17_HUMAN Isoform 2 of Sorting nexin-17 OS=Homo sapiens OX=9606 GN=SNX17;sp|Q15036|SNX17_HUMAN Sorting nexin-17 OS=Homo sapiens OX=9606 GN=SNX17 PE=1 SV=1	5	3	3	3	8.8	49.998	0	6.594	21834000	8			6.79643	0	3.82141
2814	Q9UQ80-2;Q9UQ80;F8VR77;F8W0A3;H0YIN7	Q9UQ80-2;Q9UQ80;F8VR77	Proliferation-associated protein 2G4	PA2G4	sp|Q9UQ80-2|PA2G4_HUMAN Isoform 2 of Proliferation-associated protein 2G4 OS=Homo sapiens OX=9606 GN=PA2G4;sp|Q9UQ80|PA2G4_HUMAN Proliferation-associated protein 2G4 OS=Homo sapiens OX=9606 GN=PA2G4 PE=1 SV=3;tr|F8VR77|F8VR77_HUMAN Proliferation-associated	5	7	7	7	30.3	38.059	0	45.926	92565000	21			1.9768	0.00110156	3.81237
882	F5H6Z0;Q00537-2;Q00537;F8VZY6;F8VQZ9;F8W1S5	F5H6Z0;Q00537-2;Q00537	Cyclin-dependent kinase 17	CDK17	tr|F5H6Z0|F5H6Z0_HUMAN Cyclin-dependent kinase 17 OS=Homo sapiens OX=9606 GN=CDK17 PE=1 SV=1;sp|Q00537-2|CDK17_HUMAN Isoform 2 of Cyclin-dependent kinase 17 OS=Homo sapiens OX=9606 GN=CDK17;sp|Q00537|CDK17_HUMAN Cyclin-dependent kinase 17 OS=Homo sapiens O	6	5	4	3	10.6	53.533	0	6.2525	8681200	9			3.18351	7.07395e-05	3.80111
2240	Q7Z2K8;Q7Z2K8-2	Q7Z2K8;Q7Z2K8-2	G protein-regulated inducer of neurite outgrowth 1	GPRIN1	sp|Q7Z2K8|GRIN1_HUMAN G protein-regulated inducer of neurite outgrowth 1 OS=Homo sapiens OX=9606 GN=GPRIN1 PE=1 SV=2;sp|Q7Z2K8-2|GRIN1_HUMAN Isoform 2 of G protein-regulated inducer of neurite outgrowth 1 OS=Homo sapiens OX=9606 GN=GPRIN1	2	3	3	3	6.8	102.4	0	5.9024	911780	4		+	1.98689	0.000978841	3.79895
2675	Q9NR12-2;Q9NR12;D6RF83;H7BYK4;D6RH06;Q9NR12-5;Q9NR12-6;Q9NR12-4;D6RAN1;H0Y8W6;Q9NR12-3	Q9NR12-2;Q9NR12;D6RF83;H7BYK4;D6RH06;Q9NR12-5;Q9NR12-6;Q9NR12-4	PDZ and LIM domain protein 7	PDLIM7	sp|Q9NR12-2|PDLI7_HUMAN Isoform 2 of PDZ and LIM domain protein 7 OS=Homo sapiens OX=9606 GN=PDLIM7;sp|Q9NR12|PDLI7_HUMAN PDZ and LIM domain protein 7 OS=Homo sapiens OX=9606 GN=PDLIM7 PE=1 SV=1;tr|D6RF83|D6RF83_HUMAN PDZ and LIM domain protein 7 (Fragment	11	3	3	3	8.7	46.51	0	6.5785	20363000	6			2.09889	0.000718841	3.78096
1753	P53618;E9PP73;E9PP63;E9PKQ1	P53618;E9PP73	Coatomer subunit beta	COPB1	sp|P53618|COPB_HUMAN Coatomer subunit beta OS=Homo sapiens OX=9606 GN=COPB1 PE=1 SV=3;tr|E9PP73|E9PP73_HUMAN Coatomer subunit beta (Fragment) OS=Homo sapiens OX=9606 GN=COPB1 PE=1 SV=8	4	14	14	14	19.9	107.14	0	44.195	39315000	32			2.12274	0.000662096	3.74655
1696	P48444;B0YIW6;Q6P1Q5;P48444-2;E9PK34	P48444;B0YIW6;Q6P1Q5;P48444-2	Coatomer subunit delta	ARCN1	sp|P48444|COPD_HUMAN Coatomer subunit delta OS=Homo sapiens OX=9606 GN=ARCN1 PE=1 SV=1;tr|B0YIW6|B0YIW6_HUMAN Archain 1, isoform CRA_a OS=Homo sapiens OX=9606 GN=ARCN1 PE=1 SV=1;tr|Q6P1Q5|Q6P1Q5_HUMAN Coatomer subunit delta OS=Homo sapiens OX=9606 GN=ARCN1	5	15	15	15	32.1	57.21	0	39.199	73987000	38			3.15917	0.00015674	3.61634
260	E3W994;J3KR49;A0A0U1RQI6;E7ERI8;E7EW49;O75122;O75122-3;B3KR06;E7ENG2;O75122-2;H7C4I5	E3W994;J3KR49;A0A0U1RQI6;E7ERI8;E7EW49;O75122;O75122-3;B3KR06;E7ENG2;O75122-2	CLIP-associating protein 2	CLASP2	tr|E3W994|E3W994_HUMAN CLIP-associating protein 2 OS=Homo sapiens OX=9606 GN=CLASP2 PE=1 SV=2;tr|J3KR49|J3KR49_HUMAN CLIP-associating protein 2 OS=Homo sapiens OX=9606 GN=CLASP2 PE=1 SV=1;tr|A0A0U1RQI6|A0A0U1RQI6_HUMAN CLIP-associating protein 2 OS=Homo sa	11	3	3	3	2.9	138.86	0	7.7429	1347700	4			2.96237	0.00022446	3.59602
4	A0A024R7W5;A0A087X0Q1;A0A087WY31;Q7Z739;Q9BYJ9;Q9Y5A9-2	A0A024R7W5;A0A087X0Q1;A0A087WY31;Q7Z739;Q9BYJ9	YTH domain-containing family protein 3;YTH domain-containing family protein 1	YTHDF3;YTHDF1	tr|A0A024R7W5|A0A024R7W5_HUMAN YTH domain family, member 3, isoform CRA_a OS=Homo sapiens OX=9606 GN=YTHDF3 PE=1 SV=1;tr|A0A087X0Q1|A0A087X0Q1_HUMAN YTH domain-containing family protein 3 OS=Homo sapiens OX=9606 GN=YTHDF3 PE=1 SV=1;tr|A0A087WY31|A0A087WY31	6	3	3	2	7.9	58.311	0	5.5401	11587000	4			4.8117	0	3.56183
2057	Q15233;Q15233-2;H7C367;C9JYS8;C9IZL7;C9J4X2	Q15233;Q15233-2;H7C367;C9JYS8	Non-POU domain-containing octamer-binding protein	NONO	sp|Q15233|NONO_HUMAN Non-POU domain-containing octamer-binding protein OS=Homo sapiens OX=9606 GN=NONO PE=1 SV=4;sp|Q15233-2|NONO_HUMAN Isoform 2 of Non-POU domain-containing octamer-binding protein OS=Homo sapiens OX=9606 GN=NONO;tr|H7C367|H7C367_HUMAN No	6	29	29	28	49.3	54.231	0	138.75	404540000	112			2.2523	0.000696189	3.54975
1771	P55884;P55884-2	P55884;P55884-2	Eukaryotic translation initiation factor 3 subunit B	EIF3B	sp|P55884|EIF3B_HUMAN Eukaryotic translation initiation factor 3 subunit B OS=Homo sapiens OX=9606 GN=EIF3B PE=1 SV=3;sp|P55884-2|EIF3B_HUMAN Isoform 2 of Eukaryotic translation initiation factor 3 subunit B OS=Homo sapiens OX=9606 GN=EIF3B	2	5	5	5	7.2	92.48	0	11.389	15992000	17			3.18204	6.91824e-05	3.54378
407	F5H7S3;H7BYY1;H0YKJ4;H0YK48;A0A494BZZ2;B7Z596;P09493-5;P09493-2;H0YNC7;H0YN06;H0YL42;A0A494C0V8	F5H7S3;H7BYY1;H0YKJ4;H0YK48;A0A494BZZ2;B7Z596;P09493-5;P09493-2;H0YNC7	Tropomyosin alpha-1 chain	TPM1	tr|F5H7S3|F5H7S3_HUMAN Tropomyosin alpha-1 chain OS=Homo sapiens OX=9606 GN=TPM1 PE=1 SV=2;tr|H7BYY1|H7BYY1_HUMAN Tropomyosin 1 (Alpha), isoform CRA_m OS=Homo sapiens OX=9606 GN=TPM1 PE=1 SV=1;tr|H0YKJ4|H0YKJ4_HUMAN Tropomyosin 1 (Alpha), isoform CRA_b OS=	12	8	4	3	36.3	28.524	0	16.279	28218000	10			2.43768	0.000508436	3.50666
1789	P61019;P61019-2;H7C125;A0A3B3ITL1;Q8WUD1;E9PKL7;Q8WUD1-2;E9PE37;H0YD31	P61019;P61019-2;H7C125	Ras-related protein Rab-2A	RAB2A	sp|P61019|RAB2A_HUMAN Ras-related protein Rab-2A OS=Homo sapiens OX=9606 GN=RAB2A PE=1 SV=1;sp|P61019-2|RAB2A_HUMAN Isoform 2 of Ras-related protein Rab-2A OS=Homo sapiens OX=9606 GN=RAB2A;tr|H7C125|H7C125_HUMAN Ras-related protein Rab-2A (Fragment) OS=Hom	9	9	9	9	46.2	23.545	0	59.508	102830000	26		+	2.50724	0.000383815	3.47979
1356	O95433;G3V438;O95433-2;H0YJ63;H0YJG7;G3V3W9;H0YJU2	O95433;G3V438;O95433-2;H0YJ63;H0YJG7	Activator of 90 kDa heat shock protein ATPase homolog 1	AHSA1	sp|O95433|AHSA1_HUMAN Activator of 90 kDa heat shock protein ATPase homolog 1 OS=Homo sapiens OX=9606 GN=AHSA1 PE=1 SV=1;tr|G3V438|G3V438_HUMAN Activator of 90 kDa heat shock protein ATPase homolog 1 (Fragment) OS=Homo sapiens OX=9606 GN=AHSA1 PE=1 SV=1;sp	7	4	4	4	12.1	38.274	0	37.074	25665000	7			3.02698	0.000228739	3.47604
1404	P05023-3;P05023-4;P05023;P05023-2;M0R116;A0A2R8YEY8;A0A0A0MT26;P13637;P13637-2;P13637-3	P05023-3;P05023-4;P05023;P05023-2	Sodium/potassium-transporting ATPase subunit alpha-1	ATP1A1	sp|P05023-3|AT1A1_HUMAN Isoform 3 of Sodium/potassium-transporting ATPase subunit alpha-1 OS=Homo sapiens OX=9606 GN=ATP1A1;sp|P05023-4|AT1A1_HUMAN Isoform 4 of Sodium/potassium-transporting ATPase subunit alpha-1 OS=Homo sapiens OX=9606 GN=ATP1A1;sp|P0502	10	19	19	11	20.4	109.55	0	137.77	133400000	77		+	3.64655	0	3.4346
1202	O00299	O00299	Chloride intracellular channel protein 1	CLIC1	sp|O00299|CLIC1_HUMAN Chloride intracellular channel protein 1 OS=Homo sapiens OX=9606 GN=CLIC1 PE=1 SV=4	1	8	8	8	33.2	26.922	0	24.809	69560000	19			2.10788	0.000716763	3.3987
1759	P55010;H0YK29;H0YK11;H0YMJ8;H0YM54;H0YLZ1;H0YN40	P55010;H0YK29;H0YK11;H0YMJ8;H0YM54;H0YLZ1;H0YN40	Eukaryotic translation initiation factor 5	EIF5	sp|P55010|IF5_HUMAN Eukaryotic translation initiation factor 5 OS=Homo sapiens OX=9606 GN=EIF5 PE=1 SV=2;tr|H0YK29|H0YK29_HUMAN Eukaryotic translation initiation factor 5 (Fragment) OS=Homo sapiens OX=9606 GN=EIF5 PE=1 SV=1;tr|H0YK11|H0YK11_HUMAN Eukaryoti	7	4	4	4	8.8	49.222	0	5.4806	16616000	8			2.53186	0.000386047	3.38869
1979	Q13263-2;Q13263;M0R3C0;M0R0K9	Q13263-2;Q13263	Transcription intermediary factor 1-beta	TRIM28	sp|Q13263-2|TIF1B_HUMAN Isoform 2 of Transcription intermediary factor 1-beta OS=Homo sapiens OX=9606 GN=TRIM28;sp|Q13263|TIF1B_HUMAN Transcription intermediary factor 1-beta OS=Homo sapiens OX=9606 GN=TRIM28 PE=1 SV=5	4	4	4	4	5.3	79.473	0	22.351	32074000	16			2.50831	0.000383372	3.38645
1364	O95782-2;O95782;E9PR62;M0R2D9;E9PPZ3;E9PS94;E9PQP4;E9PPY8;A0A0G2JS17;A0A0G2JQT9;H0YDE9;H0YEG0;A0A0G2JRF9;A0A0G2JQA4	O95782-2;O95782	AP-2 complex subunit alpha-1	AP2A1	sp|O95782-2|AP2A1_HUMAN Isoform B of AP-2 complex subunit alpha-1 OS=Homo sapiens OX=9606 GN=AP2A1;sp|O95782|AP2A1_HUMAN AP-2 complex subunit alpha-1 OS=Homo sapiens OX=9606 GN=AP2A1 PE=1 SV=3	14	6	4	4	7.5	105.36	0	6.1521	2391800	6			2.52371	0.000384705	3.38504
2069	Q15459;Q15459-2	Q15459;Q15459-2	Splicing factor 3A subunit 1	SF3A1	sp|Q15459|SF3A1_HUMAN Splicing factor 3A subunit 1 OS=Homo sapiens OX=9606 GN=SF3A1 PE=1 SV=1;sp|Q15459-2|SF3A1_HUMAN Isoform 2 of Splicing factor 3A subunit 1 OS=Homo sapiens OX=9606 GN=SF3A1	2	3	3	3	3.7	88.885	0	6.9879	4651100	6			2.09231	0.000806883	3.38335
94	A0A087WZV0;O43314-2;O43314;H0Y9S9;D6RBU4;F8W9A8;B7WPL9;Q6PFW1-6;Q6PFW1-5;Q6PFW1-7;Q6PFW1-4;Q6PFW1-3;Q6PFW1-2;Q6PFW1	A0A087WZV0;O43314-2;O43314;H0Y9S9;D6RBU4	Inositol hexakisphosphate and diphosphoinositol-pentakisphosphate kinase 2	PPIP5K2	tr|A0A087WZV0|A0A087WZV0_HUMAN Inositol hexakisphosphate and diphosphoinositol-pentakisphosphate kinase OS=Homo sapiens OX=9606 GN=PPIP5K2 PE=1 SV=1;sp|O43314-2|VIP2_HUMAN Isoform 2 of Inositol hexakisphosphate and diphosphoinositol-pentakisphosphate kinas	14	4	4	4	4	144.36	0	6.6905	3571500	5			2.04948	0.000881419	3.36409
1618	P31948-3;P31948;P31948-2;H0YGI8;F5GXD8;F5H783	P31948-3;P31948;P31948-2;H0YGI8	Stress-induced-phosphoprotein 1	STIP1	sp|P31948-3|STIP1_HUMAN Isoform 3 of Stress-induced-phosphoprotein 1 OS=Homo sapiens OX=9606 GN=STIP1;sp|P31948|STIP1_HUMAN Stress-induced-phosphoprotein 1 OS=Homo sapiens OX=9606 GN=STIP1 PE=1 SV=1;sp|P31948-2|STIP1_HUMAN Isoform 2 of Stress-induced-phosp	6	6	6	6	15.4	59.777	0	27.218	13822000	10			2.09764	0.000806113	3.29659
2662	Q9NP72;Q9NP72-2;A0A087X163;Q9NP72-3;Q5W0J0;H0Y6T8	Q9NP72;Q9NP72-2;A0A087X163;Q9NP72-3;Q5W0J0	Ras-related protein Rab-18	RAB18	sp|Q9NP72|RAB18_HUMAN Ras-related protein Rab-18 OS=Homo sapiens OX=9606 GN=RAB18 PE=1 SV=1;sp|Q9NP72-2|RAB18_HUMAN Isoform 2 of Ras-related protein Rab-18 OS=Homo sapiens OX=9606 GN=RAB18;tr|A0A087X163|A0A087X163_HUMAN Ras-related protein Rab-18 OS=Homo s	6	9	9	9	50	22.977	0	71.852	166660000	28			3.6522	0	3.28435
2848	Q9Y3F4;Q9Y3F4-2;H0YH33	Q9Y3F4;Q9Y3F4-2	Serine-threonine kinase receptor-associated protein	STRAP	sp|Q9Y3F4|STRAP_HUMAN Serine-threonine kinase receptor-associated protein OS=Homo sapiens OX=9606 GN=STRAP PE=1 SV=1;sp|Q9Y3F4-2|STRAP_HUMAN Isoform 2 of Serine-threonine kinase receptor-associated protein OS=Homo sapiens OX=9606 GN=STRAP	3	9	9	9	36.3	38.438	0	37.308	42076000	14			2.06715	0.000889727	3.27487
2714	Q9NZB2-4;Q9NZB2;Q9NZB2-6;Q9NZB2-2;Q9NZB2-5;A0A0C4DH52;A0A0C4DG79;A0A494C0Y9;Q5T035	Q9NZB2-4;Q9NZB2;Q9NZB2-6;Q9NZB2-2;Q9NZB2-5	Constitutive coactivator of PPAR-gamma-like protein 1	FAM120A	sp|Q9NZB2-4|F120A_HUMAN Isoform D of Constitutive coactivator of PPAR-gamma-like protein 1 OS=Homo sapiens OX=9606 GN=FAM120A;sp|Q9NZB2|F120A_HUMAN Constitutive coactivator of PPAR-gamma-like protein 1 OS=Homo sapiens OX=9606 GN=FAM120A PE=1 SV=2;sp|Q9NZB2	9	7	7	7	8.4	117.4	0	18.431	15496000	13			2.83143	0.000208	3.21277
794	E9PF10;O75694-2;O75694	E9PF10;O75694-2;O75694	Nuclear pore complex protein Nup155	NUP155	tr|E9PF10|E9PF10_HUMAN Nuclear pore complex protein Nup155 OS=Homo sapiens OX=9606 GN=NUP155 PE=1 SV=1;sp|O75694-2|NU155_HUMAN Isoform 2 of Nuclear pore complex protein Nup155 OS=Homo sapiens OX=9606 GN=NUP155;sp|O75694|NU155_HUMAN Nuclear pore complex pro	3	5	5	5	5.4	148.09	0	13.864	5040800	9		+	2.23905	0.000682828	3.19815
1020	H3BMH2;H3BSC1;P62491-2;Q15907-2;P62491;Q15907;B4DQU5;P57735	H3BMH2;H3BSC1;P62491-2;Q15907-2;P62491;Q15907	Ras-related protein Rab-11A;Ras-related protein Rab-11B	RAB11A;RAB11B	tr|H3BMH2|H3BMH2_HUMAN Ras-related protein Rab-11A (Fragment) OS=Homo sapiens OX=9606 GN=RAB11A PE=4 SV=1;tr|H3BSC1|H3BSC1_HUMAN Ras-related protein Rab-11A OS=Homo sapiens OX=9606 GN=RAB11A PE=1 SV=1;sp|P62491-2|RB11A_HUMAN Isoform 2 of Ras-related protei	8	9	9	9	58.7	17.668	0	21.859	254070000	32		+	4.7001	0	3.18735
1813	P62070;P62070-4;P62070-3;E9PK85;P62070-2;E9PQK5;E9PQC5	P62070;P62070-4;P62070-3;E9PK85;P62070-2	Ras-related protein R-Ras2	RRAS2	sp|P62070|RRAS2_HUMAN Ras-related protein R-Ras2 OS=Homo sapiens OX=9606 GN=RRAS2 PE=1 SV=1;sp|P62070-4|RRAS2_HUMAN Isoform 4 of Ras-related protein R-Ras2 OS=Homo sapiens OX=9606 GN=RRAS2;sp|P62070-3|RRAS2_HUMAN Isoform 3 of Ras-related protein R-Ras2 OS=	7	11	11	7	52	23.399	0	108.6	149400000	34			3.20383	0.00015625	3.18444
1254	O43242;O43242-2	O43242;O43242-2	26S proteasome non-ATPase regulatory subunit 3	PSMD3	sp|O43242|PSMD3_HUMAN 26S proteasome non-ATPase regulatory subunit 3 OS=Homo sapiens OX=9606 GN=PSMD3 PE=1 SV=2;sp|O43242-2|PSMD3_HUMAN Isoform 2 of 26S proteasome non-ATPase regulatory subunit 3 OS=Homo sapiens OX=9606 GN=PSMD3	2	8	8	8	15.7	60.977	0	17.718	11491000	16			1.97601	0.00136109	3.16957
2264	Q86V48-2;Q86V48-3;Q86V48;E5RFK8	Q86V48-2;Q86V48-3;Q86V48	Leucine zipper protein 1	LUZP1	sp|Q86V48-2|LUZP1_HUMAN Isoform 2 of Leucine zipper protein 1 OS=Homo sapiens OX=9606 GN=LUZP1;sp|Q86V48-3|LUZP1_HUMAN Isoform 3 of Leucine zipper protein 1 OS=Homo sapiens OX=9606 GN=LUZP1;sp|Q86V48|LUZP1_HUMAN Leucine zipper protein 1 OS=Homo sapiens OX=	4	3	3	3	4.3	114.59	0	6.2726	5884600	10			3.9745	0	3.15428
208	A0A0C4DG89;Q7L014;D6RJA6	A0A0C4DG89;Q7L014;D6RJA6	Probable ATP-dependent RNA helicase DDX46	DDX46	tr|A0A0C4DG89|A0A0C4DG89_HUMAN Probable ATP-dependent RNA helicase DDX46 OS=Homo sapiens OX=9606 GN=DDX46 PE=1 SV=1;sp|Q7L014|DDX46_HUMAN Probable ATP-dependent RNA helicase DDX46 OS=Homo sapiens OX=9606 GN=DDX46 PE=1 SV=2;tr|D6RJA6|D6RJA6_HUMAN DEAD (Asp-	3	9	9	9	11.2	117.46	0	34.501	16449000	24			2.64337	0.000335766	3.15046
119	A0A087X2H1;Q9ULT8;G3V4V5;A0A087WVU6;H0YJD4;H0YJP0	A0A087X2H1;Q9ULT8;G3V4V5	E3 ubiquitin-protein ligase HECTD1	HECTD1	tr|A0A087X2H1|A0A087X2H1_HUMAN E3 ubiquitin-protein ligase HECTD1 OS=Homo sapiens OX=9606 GN=HECTD1 PE=1 SV=1;sp|Q9ULT8|HECD1_HUMAN E3 ubiquitin-protein ligase HECTD1 OS=Homo sapiens OX=9606 GN=HECTD1 PE=1 SV=3;tr|G3V4V5|G3V4V5_HUMAN E3 ubiquitin-protein l	6	4	4	4	1.7	289.63	0	7.8005	1239700	9	607;608		2.31219	0.000596455	3.14506
2153	Q5T4S7-3;Q5T4S7-4;Q5T4S7;Q5T4S7-2;A0A0A0MSW0;Q5T4S7-6;Q5T4S7-5;X6R960;X6RE05	Q5T4S7-3;Q5T4S7-4;Q5T4S7;Q5T4S7-2	E3 ubiquitin-protein ligase UBR4	UBR4	sp|Q5T4S7-3|UBR4_HUMAN Isoform 3 of E3 ubiquitin-protein ligase UBR4 OS=Homo sapiens OX=9606 GN=UBR4;sp|Q5T4S7-4|UBR4_HUMAN Isoform 4 of E3 ubiquitin-protein ligase UBR4 OS=Homo sapiens OX=9606 GN=UBR4;sp|Q5T4S7|UBR4_HUMAN E3 ubiquitin-protein ligase UBR4	9	7	7	7	1.5	571.85	0	15.713	1208900	7			2.61689	0.000328963	3.08939
1855	P62979;J3QS39;J3QTR3;F5H6Q2;F5GYU3;F5H2Z3;F5H265;B4DV12;F5H388;A0A2R8Y422;F5H747;F5GXK7;J3QKN0;Q5PY61;Q96C32;P62987;P0CG47;P0CG48;M0R1V7;Q49A90;M0R1M6;M0R2S1;J3QSA3;F5GZ39	P62979;J3QS39;J3QTR3;F5H6Q2;F5GYU3;F5H2Z3;F5H265;B4DV12;F5H388;A0A2R8Y422;F5H747;F5GXK7;J3QKN0;Q5PY61;Q96C32;P62987;P0CG47;P0CG48	Ubiquitin-40S ribosomal protein S27a;Ubiquitin;40S ribosomal protein S27a;Ubiquitin-60S ribosomal protein L40;Ubiquitin;60S ribosomal protein L40;Polyubiquitin-B;Ubiquitin;Polyubiquitin-C;Ubiquitin	RPS27A;UBB;UBC;UBA52	sp|P62979|RS27A_HUMAN Ubiquitin-40S ribosomal protein S27a OS=Homo sapiens OX=9606 GN=RPS27A PE=1 SV=2;tr|J3QS39|J3QS39_HUMAN Polyubiquitin-B (Fragment) OS=Homo sapiens OX=9606 GN=UBB PE=1 SV=1;tr|J3QTR3|J3QTR3_HUMAN Ubiquitin-40S ribosomal protein S27a (F	24	13	13	13	54.5	17.965	0	159.01	5520600000	278			2.19171	0.00066601	3.08847
2032	Q14683;G8JLG1;H0Y7K8;V9GY57	Q14683;G8JLG1	Structural maintenance of chromosomes protein 1A;Structural maintenance of chromosomes protein	SMC1A	sp|Q14683|SMC1A_HUMAN Structural maintenance of chromosomes protein 1A OS=Homo sapiens OX=9606 GN=SMC1A PE=1 SV=2;tr|G8JLG1|G8JLG1_HUMAN Structural maintenance of chromosomes protein OS=Homo sapiens OX=9606 GN=SMC1A PE=1 SV=2	4	9	9	9	9.7	143.23	0	23.848	6181900	12			2.87212	0.000210811	3.08574
1857	P63000;P63000-2;P15153;B1AH77;B1AH78;B1AH80;P60763;J3KSC4;J3QLK0	P63000;P63000-2;P15153	Ras-related C3 botulinum toxin substrate 1;Ras-related C3 botulinum toxin substrate 2	RAC1;RAC2	sp|P63000|RAC1_HUMAN Ras-related C3 botulinum toxin substrate 1 OS=Homo sapiens OX=9606 GN=RAC1 PE=1 SV=1;sp|P63000-2|RAC1_HUMAN Isoform B of Ras-related C3 botulinum toxin substrate 1 OS=Homo sapiens OX=9606 GN=RAC1;sp|P15153|RAC2_HUMAN Ras-related C3 bot	9	9	9	8	41.7	21.45	0	16.992	269850000	32			2.39684	0.000616379	3.07049
69	A0A087WWU8;P06753-5;P06753-2;P06753-4;P06753-3;P06753-6;D6R904;Q5HYB6;A0A494C0G0;K7EP68;K7ERG3;A0A2R8YEU4;A0A2R8YGX3;A0A2R8YH90;A0A2R8YE05;K7ENT6;A0A2R8Y5V9;P67936;P67936-2;H0YL80;P07951-3;P06753-7;Q5VU61;A0A2R8YHD2;K7EPV9;K7EMU5	A0A087WWU8;P06753-5;P06753-2;P06753-4;P06753-3;P06753-6;D6R904;Q5HYB6;A0A494C0G0;K7EP68;K7ERG3;A0A2R8YEU4;A0A2R8YGX3;A0A2R8YH90;A0A2R8YE05;K7ENT6;A0A2R8Y5V9;P67936;P67936-2	Tropomyosin alpha-3 chain;Tropomyosin alpha-4 chain	TPM3;DKFZp686J1372;TPM4	tr|A0A087WWU8|A0A087WWU8_HUMAN Tropomyosin alpha-3 chain OS=Homo sapiens OX=9606 GN=TPM3 PE=1 SV=1;sp|P06753-5|TPM3_HUMAN Isoform 5 of Tropomyosin alpha-3 chain OS=Homo sapiens OX=9606 GN=TPM3;sp|P06753-2|TPM3_HUMAN Isoform 2 of Tropomyosin alpha-3 chain O	26	10	10	3	48.5	26.42	0	36.841	128080000	38			2.86802	0.00020996	3.06534
1224	O14964;O14964-2;I3L1P5;I3L165;I3L1E3	O14964;O14964-2;I3L1P5	Hepatocyte growth factor-regulated tyrosine kinase substrate	HGS	sp|O14964|HGS_HUMAN Hepatocyte growth factor-regulated tyrosine kinase substrate OS=Homo sapiens OX=9606 GN=HGS PE=1 SV=1;sp|O14964-2|HGS_HUMAN Isoform 2 of Hepatocyte growth factor-regulated tyrosine kinase substrate OS=Homo sapiens OX=9606 GN=HGS;tr|I3L1	5	4	4	4	5.5	86.191	0	9.2909	20704000	12			4.34492	0	3.04455
1492	P14625;Q96GW1;A0A1W2PRR1;F8W026;H0YIV0;Q58FF3	P14625	Endoplasmin	HSP90B1	sp|P14625|ENPL_HUMAN Endoplasmin OS=Homo sapiens OX=9606 GN=HSP90B1 PE=1 SV=1	6	25	23	23	27.5	92.468	0	72.288	130530000	80			2.83286	0.000206077	3.03802
1612	P31689;P31689-2	P31689;P31689-2	DnaJ homolog subfamily A member 1	DNAJA1	sp|P31689|DNJA1_HUMAN DnaJ homolog subfamily A member 1 OS=Homo sapiens OX=9606 GN=DNAJA1 PE=1 SV=2;sp|P31689-2|DNJA1_HUMAN Isoform 2 of DnaJ homolog subfamily A member 1 OS=Homo sapiens OX=9606 GN=DNAJA1	2	5	5	5	19.6	44.868	0	19.441	50907000	13			1.95779	0.00154424	3.00226
1861	P63167;F8VXL2;F8VRV5;F8VXI7;Q96FJ2	P63167;F8VXL2;F8VRV5;F8VXI7	Dynein light chain 1, cytoplasmic	DYNLL1	sp|P63167|DYL1_HUMAN Dynein light chain 1, cytoplasmic OS=Homo sapiens OX=9606 GN=DYNLL1 PE=1 SV=1;tr|F8VXL2|F8VXL2_HUMAN Dynein light chain OS=Homo sapiens OX=9606 GN=DYNLL1 PE=1 SV=1;tr|F8VRV5|F8VRV5_HUMAN Dynein light chain OS=Homo sapiens OX=9606 GN=DY	5	6	6	6	67.4	10.366	0	69.683	217150000	20			2.0181	0.00113922	2.97788
1604	P30101;H7BZJ3	P30101	Protein disulfide-isomerase A3	PDIA3	sp|P30101|PDIA3_HUMAN Protein disulfide-isomerase A3 OS=Homo sapiens OX=9606 GN=PDIA3 PE=1 SV=4	2	9	9	9	17.2	56.782	0	17.316	54463000	14			2.34674	0.000597701	2.95963
1462	P11142;E9PKE3;E9PNE6;P11142-2;A8K7Q2;E9PLF4;E9PQQ4;E9PQK7;E9PK54;E9PS65;E9PPY6;E9PN25;E9PM13;P54652;E9PI65	P11142;E9PKE3;E9PNE6;P11142-2;A8K7Q2	Heat shock cognate 71 kDa protein	HSPA8	sp|P11142|HSP7C_HUMAN Heat shock cognate 71 kDa protein OS=Homo sapiens OX=9606 GN=HSPA8 PE=1 SV=1;tr|E9PKE3|E9PKE3_HUMAN Heat shock cognate 71 kDa protein OS=Homo sapiens OX=9606 GN=HSPA8 PE=1 SV=1;tr|E9PNE6|E9PNE6_HUMAN Heat shock cognate 71 kDa protein	15	56	56	26	66.7	70.897	0	323.31	5160800000	519			3.19969	0.000152439	2.93757
1219	O14828-2;O14828	O14828-2;O14828	Secretory carrier-associated membrane protein 3	SCAMP3	sp|O14828-2|SCAM3_HUMAN Isoform 2 of Secretory carrier-associated membrane protein 3 OS=Homo sapiens OX=9606 GN=SCAMP3;sp|O14828|SCAM3_HUMAN Secretory carrier-associated membrane protein 3 OS=Homo sapiens OX=9606 GN=SCAMP3 PE=1 SV=3	2	3	3	3	10.6	35.201	0	34.136	108840000	14			3.73196	0	2.92348
225	A0A0D9SFB3;A0A2R8YF78;A0A0D9SG12;A0A2R8YFS5;A0A2R8Y4A4;A0A0D9SF53;O00571;A0A2R8YCW1;A0A2R8YFR4;A0A2U3TZJ9;A0A2R8Y645;A0A2R8Y5G6;O00571-2;A0A2R8YDT5;A0A2R8Y7T2;F6S8Q4;O15523-2;O15523;A0A2R8YDH3;A0A087WVZ1;A0A0J9YVQ7;O15523-3;A0A087WX09;A0A2R8YCU0;A0A2R8Y650;A0A2R8YF89;C9J081;C9J8G5;D6RCM4;Q9NQI0-3;Q9NQI0-2;Q9NQI0-4;Q9NQI0;A0A2R8Y770;A0A2R8Y4D2;H0Y960	A0A0D9SFB3;A0A2R8YF78;A0A0D9SG12;A0A2R8YFS5;A0A2R8Y4A4;A0A0D9SF53;O00571;A0A2R8YCW1;A0A2R8YFR4;A0A2U3TZJ9;A0A2R8Y645;A0A2R8Y5G6;O00571-2;A0A2R8YDT5;A0A2R8Y7T2;F6S8Q4;O15523-2;O15523;A0A2R8YDH3	ATP-dependent RNA helicase DDX3X;ATP-dependent RNA helicase DDX3Y	DDX3X;DDX3Y	tr|A0A0D9SFB3|A0A0D9SFB3_HUMAN ATP-dependent RNA helicase DDX3X OS=Homo sapiens OX=9606 GN=DDX3X PE=1 SV=1;tr|A0A2R8YF78|A0A2R8YF78_HUMAN ATP-dependent RNA helicase DDX3X OS=Homo sapiens OX=9606 GN=DDX3X PE=1 SV=1;tr|A0A0D9SG12|A0A0D9SG12_HUMAN ATP-depende	36	33	33	32	46.7	70.839	0	143.17	350560000	166			2.18894	0.000660802	2.84997
2816	Q9UQE7	Q9UQE7	Structural maintenance of chromosomes protein 3	SMC3	sp|Q9UQE7|SMC3_HUMAN Structural maintenance of chromosomes protein 3 OS=Homo sapiens OX=9606 GN=SMC3 PE=1 SV=2	1	8	8	8	7.5	141.54	0	18.312	3686600	16			2.08352	0.00087814	2.84799
2661	Q9HD45;Q5TB53	Q9HD45;Q5TB53	Transmembrane 9 superfamily member 3	TM9SF3	sp|Q9HD45|TM9S3_HUMAN Transmembrane 9 superfamily member 3 OS=Homo sapiens OX=9606 GN=TM9SF3 PE=1 SV=2;tr|Q5TB53|Q5TB53_HUMAN Transmembrane 9 superfamily member (Fragment) OS=Homo sapiens OX=9606 GN=TM9SF3 PE=1 SV=8	2	5	5	5	8.7	67.887	0	15.104	21073000	16			2.44814	0.000625137	2.84576
1797	P84077;P61204;F5H423;P61204-2;F5H0C7;C9J1Z8;P84085;F5H1V1;F5H6T5;F8WDB3;H0YGG7	P84077;P61204;F5H423;P61204-2	ADP-ribosylation factor 1;ADP-ribosylation factor 3	ARF1;ARF3	sp|P84077|ARF1_HUMAN ADP-ribosylation factor 1 OS=Homo sapiens OX=9606 GN=ARF1 PE=1 SV=2;sp|P61204|ARF3_HUMAN ADP-ribosylation factor 3 OS=Homo sapiens OX=9606 GN=ARF3 PE=1 SV=2;tr|F5H423|F5H423_HUMAN Uncharacterized protein OS=Homo sapiens OX=9606 PE=3 SV	11	9	9	5	49.7	20.697	0	48.96	478330000	31		+	4.44256	0	2.8278
1727	P50454;E9PKH2;E9PQ34;E9PJH8;E9PIG2;E9PRS3;E9PNX1;E9PK86;E9PMI5;E9PR70;E9PPV6	P50454;E9PKH2	Serpin H1	SERPINH1	sp|P50454|SERPH_HUMAN Serpin H1 OS=Homo sapiens OX=9606 GN=SERPINH1 PE=1 SV=2;tr|E9PKH2|E9PKH2_HUMAN Serpin H1 OS=Homo sapiens OX=9606 GN=SERPINH1 PE=1 SV=1	11	4	4	4	11	46.44	0	43.646	68210000	18			2.22335	0.00066997	2.81211
1326	O75955;O75955-2;A0A140T9W4;A0A140T9R1;A0A140T907;A2AB13;A0A0G2JJQ6;A0A140T9X0;A2AB12;A2AB09;A2AB10;A0A140T974;A2AB11	O75955;O75955-2;A0A140T9W4;A0A140T9R1	Flotillin-1	FLOT1	sp|O75955|FLOT1_HUMAN Flotillin-1 OS=Homo sapiens OX=9606 GN=FLOT1 PE=1 SV=3;sp|O75955-2|FLOT1_HUMAN Isoform 2 of Flotillin-1 OS=Homo sapiens OX=9606 GN=FLOT1;tr|A0A140T9W4|A0A140T9W4_HUMAN Flotillin-1 (Fragment) OS=Homo sapiens OX=9606 GN=FLOT1 PE=1 SV=1;	13	5	5	5	15	47.355	0	21.581	26507000	16		+	2.44197	0.00062039	2.80364
1522	P17858;P17858-2;Q01813;Q5VSR5;Q01813-2	P17858;P17858-2	ATP-dependent 6-phosphofructokinase, liver type	PFKL	sp|P17858|PFKAL_HUMAN ATP-dependent 6-phosphofructokinase, liver type OS=Homo sapiens OX=9606 GN=PFKL PE=1 SV=6;sp|P17858-2|PFKAL_HUMAN Isoform 2 of ATP-dependent 6-phosphofructokinase, liver type OS=Homo sapiens OX=9606 GN=PFKL	5	5	5	4	8.7	85.018	0	40.054	15571000	13			2.54891	0.000443936	2.80028
1597	P30041	P30041	Peroxiredoxin-6	PRDX6	sp|P30041|PRDX6_HUMAN Peroxiredoxin-6 OS=Homo sapiens OX=9606 GN=PRDX6 PE=1 SV=3	1	4	4	4	17.9	25.035	0	7.267	38964000	10			4.75388	0	2.79473
132	A0A0A0MR02;P45880-2;P45880;P45880-1;Q5JSD2;Q5JSD1;A2A3S1	A0A0A0MR02;P45880-2;P45880;P45880-1	Voltage-dependent anion-selective channel protein 2	VDAC2	tr|A0A0A0MR02|A0A0A0MR02_HUMAN Voltage-dependent anion-selective channel protein 2 (Fragment) OS=Homo sapiens OX=9606 GN=VDAC2 PE=1 SV=1;sp|P45880-2|VDAC2_HUMAN Isoform 2 of Voltage-dependent anion-selective channel protein 2 OS=Homo sapiens OX=9606 GN=VDA	7	5	5	5	24.5	30.348	0	28.741	328700000	28			2.49013	0.00057461	2.78695
1645	P38606-2;P38606	P38606-2;P38606	V-type proton ATPase catalytic subunit A	ATP6V1A	sp|P38606-2|VATA_HUMAN Isoform 2 of V-type proton ATPase catalytic subunit A OS=Homo sapiens OX=9606 GN=ATP6V1A;sp|P38606|VATA_HUMAN V-type proton ATPase catalytic subunit A OS=Homo sapiens OX=9606 GN=ATP6V1A PE=1 SV=2	2	3	3	3	7.5	64.735	0	9.1708	9611200	6			3.3212	7.00637e-05	2.77734
264	A0A0U1RR07;A0A0U1RQP0;Q9HCH5-12;Q9HCH5-6;Q9HCH5;Q9HCH5-13;Q9HCH5-11;Q9HCH5-7;Q9HCH5-8;A0A0U1RQH1;Q9HCH5-4;Q9HCH5-9;Q9HCH5-2;Q9HCH5-15;Q9HCH5-14;E9PQL8;E9PS29;E9PPL3;A0A0U1RRJ3	A0A0U1RR07;A0A0U1RQP0;Q9HCH5-12;Q9HCH5-6;Q9HCH5;Q9HCH5-13;Q9HCH5-11;Q9HCH5-7;Q9HCH5-8;A0A0U1RQH1;Q9HCH5-4;Q9HCH5-9;Q9HCH5-2;Q9HCH5-15;Q9HCH5-14	Synaptotagmin-like protein 2	SYTL2	tr|A0A0U1RR07|A0A0U1RR07_HUMAN Synaptotagmin-like protein 2 OS=Homo sapiens OX=9606 GN=SYTL2 PE=1 SV=1;tr|A0A0U1RQP0|A0A0U1RQP0_HUMAN Synaptotagmin-like protein 2 (Fragment) OS=Homo sapiens OX=9606 GN=SYTL2 PE=1 SV=1;sp|Q9HCH5-12|SYTL2_HUMAN Isoform 9 of S	19	4	4	4	1.9	247.31	0	7.6621	2388500	5	2165;2167;2168		1.97585	0.00154286	2.76785
1422	R4GN98;P06703	R4GN98;P06703	Protein S100;Protein S100-A6	S100A6	tr|R4GN98|R4GN98_HUMAN Protein S100 (Fragment) OS=Homo sapiens OX=9606 GN=S100A6 PE=1 SV=1;sp|P06703|S10A6_HUMAN Protein S100-A6 OS=Homo sapiens OX=9606 GN=S100A6 PE=1 SV=1	2	3	3	3	23.5	9.681	0	17.993	285040000	19			2.28643	0.000686294	2.75528
1798	P61221;D6R9I9;D6RGF4;H0Y990	P61221;D6R9I9	ATP-binding cassette sub-family E member 1	ABCE1	sp|P61221|ABCE1_HUMAN ATP-binding cassette sub-family E member 1 OS=Homo sapiens OX=9606 GN=ABCE1 PE=1 SV=1;tr|D6R9I9|D6R9I9_HUMAN ATP-binding cassette sub-family E member 1 OS=Homo sapiens OX=9606 GN=ABCE1 PE=1 SV=1	4	14	14	14	33.4	67.314	0	69.061	93444000	47			3.48734	7.66551e-05	2.74453
2012	Q14204;A0A2R8Y706;A0A2R8YFZ7;A0A2R8Y5T0;A0A2R8Y6H2;A0A2R8Y542;A0A2R8YGC7;A0A2R8Y6I5;H0YJ21	Q14204	Cytoplasmic dynein 1 heavy chain 1	DYNC1H1	sp|Q14204|DYHC1_HUMAN Cytoplasmic dynein 1 heavy chain 1 OS=Homo sapiens OX=9606 GN=DYNC1H1 PE=1 SV=5	9	54	54	54	14	532.4	0	184.16	20982000	136	3244;3245		2.10887	0.000887218	2.71414
2439	Q969V3-2;Q969V3;K7EMW4;K7EQ66;K7ELZ9;K7ENM2;A0A0C4DGP7	Q969V3-2;Q969V3;K7EMW4	Nicalin	NCLN	sp|Q969V3-2|NCLN_HUMAN Isoform 2 of Nicalin OS=Homo sapiens OX=9606 GN=NCLN;sp|Q969V3|NCLN_HUMAN Nicalin OS=Homo sapiens OX=9606 GN=NCLN PE=1 SV=2;tr|K7EMW4|K7EMW4_HUMAN Nicalin homolog (Zebrafish), isoform CRA_e OS=Homo sapiens OX=9606 GN=NCLN PE=1 SV=1	7	3	3	3	6.2	62.846	0	5.3422	8781000	4			2.28138	0.00068008	2.68271
2367	Q8TAA9-2;Q8TAA9	Q8TAA9-2;Q8TAA9	Vang-like protein 1	VANGL1	sp|Q8TAA9-2|VANG1_HUMAN Isoform 2 of Vang-like protein 1 OS=Homo sapiens OX=9606 GN=VANGL1;sp|Q8TAA9|VANG1_HUMAN Vang-like protein 1 OS=Homo sapiens OX=9606 GN=VANGL1 PE=1 SV=1	2	5	5	5	11.7	59.747	0	30.522	51794000	20		+	4.59386	0	2.67198
1483	P13639	P13639	Elongation factor 2	EEF2	sp|P13639|EF2_HUMAN Elongation factor 2 OS=Homo sapiens OX=9606 GN=EEF2 PE=1 SV=4	1	44	44	43	57.7	95.337	0	292.23	433200000	177			2.00337	0.0014991	2.63553
0	A0A024QZP7;P06493;E5RIU6;A0A087WZZ9;P06493-2	A0A024QZP7;P06493;E5RIU6;A0A087WZZ9;P06493-2	Cyclin-dependent kinase 1	CDC2;CDK1	tr|A0A024QZP7|A0A024QZP7_HUMAN Cell division cycle 2, G1 to S and G2 to M, isoform CRA_a OS=Homo sapiens OX=9606 GN=CDK1 PE=1 SV=1;sp|P06493|CDK1_HUMAN Cyclin-dependent kinase 1 OS=Homo sapiens OX=9606 GN=CDK1 PE=1 SV=3;tr|E5RIU6|E5RIU6_HUMAN Cyclin-depend	5	11	11	9	41.4	34.081	0	29.95	301340000	50			3.83946	0	2.63393
174	A0A0A0MTH3;Q13418;Q13418-2;Q13418-3;A0A087WWY6	A0A0A0MTH3;Q13418;Q13418-2;Q13418-3	Integrin-linked protein kinase	ILK	tr|A0A0A0MTH3|A0A0A0MTH3_HUMAN Integrin-linked protein kinase OS=Homo sapiens OX=9606 GN=ILK PE=1 SV=1;sp|Q13418|ILK_HUMAN Integrin-linked protein kinase OS=Homo sapiens OX=9606 GN=ILK PE=1 SV=2;sp|Q13418-2|ILK_HUMAN Isoform 2 of Integrin-linked protein ki	5	7	7	7	15.7	54.611	0	15.387	22150000	16			3.34506	6.96203e-05	2.61237
2420	Q92616	Q92616	Translational activator GCN1	GCN1L1	sp|Q92616|GCN1_HUMAN eIF-2-alpha kinase activator GCN1 OS=Homo sapiens OX=9606 GN=GCN1 PE=1 SV=6	1	9	9	9	5	292.75	0	36.85	3037300	19			2.85484	0.000203125	2.60756
1203	O00303;H0YDT6;E9PQV8;A0A1W2PP79	O00303	Eukaryotic translation initiation factor 3 subunit F	EIF3F	sp|O00303|EIF3F_HUMAN Eukaryotic translation initiation factor 3 subunit F OS=Homo sapiens OX=9606 GN=EIF3F PE=1 SV=1	4	8	8	8	25.2	37.563	0	39.284	98328000	25			2.53245	0.000578475	2.60431
1193	O00159-2;F5H6E2;O00159-3;O00159;I3L204;I3L3Y6;I3L3F5;I3L501	O00159-2;F5H6E2;O00159-3;O00159;I3L204	Unconventional myosin-Ic	MYO1C	sp|O00159-2|MYO1C_HUMAN Isoform 2 of Unconventional myosin-Ic OS=Homo sapiens OX=9606 GN=MYO1C;tr|F5H6E2|F5H6E2_HUMAN Unconventional myosin-Ic OS=Homo sapiens OX=9606 GN=MYO1C PE=1 SV=1;sp|O00159-3|MYO1C_HUMAN Isoform 3 of Unconventional myosin-Ic OS=Homo	8	7	7	7	8.9	117.91	0	18.204	21487000	20			2.11042	0.000878957	2.5898
1026	H3BMU1;H3BUI0;P53990-2;P53990-3;P53990;P53990-4;H3BQF7;P53990-5;F5GXM3;H3BPP6;H3BRE2;J3KR23;H3BQ38;E9PF00;P53990-6	H3BMU1;H3BUI0;P53990-2;P53990-3;P53990;P53990-4;H3BQF7;P53990-5;F5GXM3;H3BPP6;H3BRE2;J3KR23	IST1 homolog	IST1	tr|H3BMU1|H3BMU1_HUMAN IST1 homolog (Fragment) OS=Homo sapiens OX=9606 GN=IST1 PE=1 SV=1;tr|H3BUI0|H3BUI0_HUMAN IST1 homolog (Fragment) OS=Homo sapiens OX=9606 GN=IST1 PE=1 SV=1;sp|P53990-2|IST1_HUMAN Isoform 2 of IST1 homolog OS=Homo sapiens OX=9606 GN=IS	15	6	6	6	23.8	23.375	0	13.704	126970000	16			2.42728	0.000607219	2.55236
1309	O75369-2;O75369-9;O75369;O75369-8;O75369-6;O75369-3;O75369-5;O75369-4;E7EN95;O75369-7;A0A0A0MT44;A0A0C4DGA1;H7C5L4	O75369-2;O75369-9;O75369;O75369-8;O75369-6;O75369-3;O75369-5;O75369-4;E7EN95;O75369-7	Filamin-B	FLNB	sp|O75369-2|FLNB_HUMAN Isoform 2 of Filamin-B OS=Homo sapiens OX=9606 GN=FLNB;sp|O75369-9|FLNB_HUMAN Isoform 9 of Filamin-B OS=Homo sapiens OX=9606 GN=FLNB;sp|O75369|FLNB_HUMAN Filamin-B OS=Homo sapiens OX=9606 GN=FLNB PE=1 SV=2;sp|O75369-8|FLNB_HUMAN Isof	13	30	25	25	15	275.66	0	107.91	28747000	74			2.74279	0.000262701	2.54533
2017	Q14315-2;Q14315	Q14315-2;Q14315	Filamin-C	FLNC	sp|Q14315-2|FLNC_HUMAN Isoform 2 of Filamin-C OS=Homo sapiens OX=9606 GN=FLNC;sp|Q14315|FLNC_HUMAN Filamin-C OS=Homo sapiens OX=9606 GN=FLNC PE=1 SV=3	2	31	26	25	13.1	287.28	0	75.803	29378000	81			2.18528	0.000716073	2.54331
475	F8W808;A8MWP7;P41227-2;P41227;C9JN83;C9JW55	F8W808;A8MWP7;P41227-2;P41227;C9JN83;C9JW55	N-alpha-acetyltransferase 10	NAA10	tr|F8W808|F8W808_HUMAN N-alpha-acetyltransferase 10 OS=Homo sapiens OX=9606 GN=NAA10 PE=1 SV=1;tr|A8MWP7|A8MWP7_HUMAN N-alpha-acetyltransferase 10 OS=Homo sapiens OX=9606 GN=NAA10 PE=1 SV=1;sp|P41227-2|NAA10_HUMAN Isoform 2 of N-alpha-acetyltransferase 10	6	4	4	2	24.9	19.388	0	13.562	306170000	33			3.00741	0.000213406	2.52432
1244	O15371-2;O15371-3;O15371;B0QYA5;B0QYA4;B0QYA8;B0QYA6;A0A0D9SGB5	O15371-2;O15371-3;O15371;B0QYA5	Eukaryotic translation initiation factor 3 subunit D	EIF3D	sp|O15371-2|EIF3D_HUMAN Isoform 2 of Eukaryotic translation initiation factor 3 subunit D OS=Homo sapiens OX=9606 GN=EIF3D;sp|O15371-3|EIF3D_HUMAN Isoform 3 of Eukaryotic translation initiation factor 3 subunit D OS=Homo sapiens OX=9606 GN=EIF3D;sp|O15371|	8	14	14	14	35.7	58.14	0	145.82	154820000	52			2.3145	0.000684211	2.5217
80	A0A087WY71;E9PFW3;Q96CW1-2;Q96CW1;C9JJ47;H7C4C3;C9JTK4;C9JGT8;C9JJD3;C9JPV8	A0A087WY71;E9PFW3;Q96CW1-2;Q96CW1	AP-2 complex subunit mu	AP2M1	tr|A0A087WY71|A0A087WY71_HUMAN AP-2 complex subunit mu OS=Homo sapiens OX=9606 GN=AP2M1 PE=1 SV=1;tr|E9PFW3|E9PFW3_HUMAN AP-2 complex subunit mu OS=Homo sapiens OX=9606 GN=AP2M1 PE=1 SV=1;sp|Q96CW1-2|AP2M1_HUMAN Isoform 2 of AP-2 complex subunit mu OS=Homo	10	17	17	17	44	49.526	0	90.015	239590000	76			3.39438	7.0626e-05	2.51414
2548	Q9BUF5;K7ESM5;K7ESQ3;K7EQT3;K7EJ64;K7ERA8;K7EJZ4;K7EL29;K7EN98;K7EPE5	Q9BUF5;K7ESM5	Tubulin beta-6 chain	TUBB6	sp|Q9BUF5|TBB6_HUMAN Tubulin beta-6 chain OS=Homo sapiens OX=9606 GN=TUBB6 PE=1 SV=1;tr|K7ESM5|K7ESM5_HUMAN Tubulin beta chain (Fragment) OS=Homo sapiens OX=9606 GN=TUBB6 PE=1 SV=1	10	15	6	6	31.6	49.857	0	71.923	79684000	19			2.09697	0.000921659	2.5012
2835	Q9Y2T2;E5RJ52;P53677;H0YBM0;H0YBA0;E7ER80;P53677-2	Q9Y2T2	AP-3 complex subunit mu-1	AP3M1	sp|Q9Y2T2|AP3M1_HUMAN AP-3 complex subunit mu-1 OS=Homo sapiens OX=9606 GN=AP3M1 PE=1 SV=1	7	8	8	8	25.1	46.939	0	15.29	9205000	12			2.66167	0.000389671	2.49988
2061	Q15366-6;Q15366-3;Q15366-4;Q15366;Q15366-2;F8VZX2;Q15366-7;Q15366-5;H3BRU6;Q15366-8;E9PFP8;P57721-5;P57721-4;P57721;F8W0G4;F8VXH9;F8VRH0;J3QT27;P57721-2;P57721-3;F8W1G6;H3BSS4;H3BND9	Q15366-6;Q15366-3;Q15366-4;Q15366;Q15366-2;F8VZX2;Q15366-7;Q15366-5;H3BRU6;Q15366-8;E9PFP8;P57721-5;P57721-4;P57721	Poly(rC)-binding protein 2;Poly(rC)-binding protein 3	PCBP2;PCBP3	sp|Q15366-6|PCBP2_HUMAN Isoform 6 of Poly(rC)-binding protein 2 OS=Homo sapiens OX=9606 GN=PCBP2;sp|Q15366-3|PCBP2_HUMAN Isoform 3 of Poly(rC)-binding protein 2 OS=Homo sapiens OX=9606 GN=PCBP2;sp|Q15366-4|PCBP2_HUMAN Isoform 4 of Poly(rC)-binding protein	23	11	7	7	47.9	38.15	0	25.686	424510000	33			2.65895	0.000389215	2.49433
1622	P33993;P33993-3;P33993-2;C9J8M6	P33993;P33993-3	DNA replication licensing factor MCM7	MCM7	sp|P33993|MCM7_HUMAN DNA replication licensing factor MCM7 OS=Homo sapiens OX=9606 GN=MCM7 PE=1 SV=4;sp|P33993-3|MCM7_HUMAN Isoform 3 of DNA replication licensing factor MCM7 OS=Homo sapiens OX=9606 GN=MCM7	4	8	8	8	12	81.307	0	21.669	41808000	36			2.78964	0.000197219	2.49176
1928	Q06210-2;Q06210;E5RJP4;O94808	Q06210-2;Q06210	Glutamine--fructose-6-phosphate aminotransferase [isomerizing] 1	GFPT1	sp|Q06210-2|GFPT1_HUMAN Isoform 2 of Glutamine--fructose-6-phosphate aminotransferase [isomerizing] 1 OS=Homo sapiens OX=9606 GN=GFPT1;sp|Q06210|GFPT1_HUMAN Glutamine--fructose-6-phosphate aminotransferase [isomerizing] 1 OS=Homo sapiens OX=9606 GN=GFPT1 P	4	10	10	10	18.6	76.758	0	51.306	22204000	31			2.49274	0.000622416	2.49046
2884	Q9Y696	Q9Y696	Chloride intracellular channel protein 4	CLIC4	sp|Q9Y696|CLIC4_HUMAN Chloride intracellular channel protein 4 OS=Homo sapiens OX=9606 GN=CLIC4 PE=1 SV=4	1	3	3	3	22.5	28.772	0	19.938	17499000	9			2.33599	0.000689796	2.49003
915	F8W1R7;G3V1V0;P60660-2;P60660;J3KND3;G8JLA2;B7Z6Z4;F8VPF3;G3V1Y7;F8VZU9;F8W180;F8VXL3;H0YI43	F8W1R7;G3V1V0;P60660-2;P60660;J3KND3;G8JLA2;B7Z6Z4;F8VPF3;G3V1Y7	Myosin light polypeptide 6	MYL6	tr|F8W1R7|F8W1R7_HUMAN Myosin light polypeptide 6 OS=Homo sapiens OX=9606 GN=MYL6 PE=1 SV=1;tr|G3V1V0|G3V1V0_HUMAN Myosin light polypeptide 6 OS=Homo sapiens OX=9606 GN=MYL6 PE=1 SV=1;sp|P60660-2|MYL6_HUMAN Isoform Smooth muscle of Myosin light polypeptide	13	8	8	6	64.8	16.29	0	59.988	1183100000	38			2.7221	0.000333736	2.4854
2597	Q9H0U4;E9PLD0;Q92928	Q9H0U4;E9PLD0;Q92928	Ras-related protein Rab-1B;Putative Ras-related protein Rab-1C	RAB1B;RAB1C	sp|Q9H0U4|RAB1B_HUMAN Ras-related protein Rab-1B OS=Homo sapiens OX=9606 GN=RAB1B PE=1 SV=1;tr|E9PLD0|E9PLD0_HUMAN Ras-related protein Rab-1B OS=Homo sapiens OX=9606 GN=RAB1B PE=1 SV=1;sp|Q92928|RAB1C_HUMAN Putative Ras-related protein Rab-1C OS=Homo sapie	3	10	4	4	57.2	22.171	0	97.78	151580000	25			3.37388	6.92913e-05	2.47922
1554	Q32Q12;P22392;P22392-2;O60361;J3KPD9;E7ERL0;F6XY72;C9K028;E5RHP0	Q32Q12;P22392;P22392-2;O60361;J3KPD9;E7ERL0	Nucleoside diphosphate kinase;Nucleoside diphosphate kinase B;Putative nucleoside diphosphate kinase	NME1-NME2;NME2;NME2P1;NME1	tr|Q32Q12|Q32Q12_HUMAN Nucleoside diphosphate kinase OS=Homo sapiens OX=9606 GN=NME1-NME2 PE=1 SV=1;sp|P22392|NDKB_HUMAN Nucleoside diphosphate kinase B OS=Homo sapiens OX=9606 GN=NME2 PE=1 SV=1;sp|P22392-2|NDKB_HUMAN Isoform 3 of Nucleoside diphosphate ki	9	6	6	3	36	32.642	0	26.336	114960000	29			2.49888	0.000624454	2.46776
63	A0A087WWJ2;C9J5D1;E7EQ69;Q9GZZ1-2;Q9GZZ1;B0AZT5;F8WCK0;C9JZU6;C9J5J3;A0A0D9SF32	A0A087WWJ2;C9J5D1;E7EQ69;Q9GZZ1-2;Q9GZZ1;B0AZT5	N-alpha-acetyltransferase 50	NAA50	tr|A0A087WWJ2|A0A087WWJ2_HUMAN N-alpha-acetyltransferase 50 OS=Homo sapiens OX=9606 GN=NAA50 PE=1 SV=1;tr|C9J5D1|C9J5D1_HUMAN N-alpha-acetyltransferase 50 OS=Homo sapiens OX=9606 GN=NAA50 PE=1 SV=1;tr|E7EQ69|E7EQ69_HUMAN N-alpha-acetyltransferase 50 OS=Hom	10	3	3	3	39.5	9.4367	0	6.1208	52255000	10			2.49153	0.000618378	2.44913
542	B7Z645;O60506-4;O60506-3;O60506-2;O60506;O60506-5;O43390-4;O43390;O43390-2;F6UXX1;B4DT28;O43390-3	B7Z645;O60506-4;O60506-3;O60506-2;O60506;O60506-5;O43390-4;O43390;O43390-2	Heterogeneous nuclear ribonucleoprotein Q;Heterogeneous nuclear ribonucleoprotein R	SYNCRIP;HNRNPR	tr|B7Z645|B7Z645_HUMAN Heterogeneous nuclear ribonucleoprotein Q OS=Homo sapiens OX=9606 GN=SYNCRIP PE=1 SV=1;sp|O60506-4|HNRPQ_HUMAN Isoform 4 of Heterogeneous nuclear ribonucleoprotein Q OS=Homo sapiens OX=9606 GN=SYNCRIP;sp|O60506-3|HNRPQ_HUMAN Isoform	12	6	6	6	14	52.046	0	18.846	40199000	13			2.18813	0.000808429	2.43273
385	E5RG31;A0A3B3ITP6;A0A3B3IS57;A0A3B3IU45;A0A3B3IT92;P33991;A0A3B3IRR8	E5RG31;A0A3B3ITP6;A0A3B3IS57;A0A3B3IU45;A0A3B3IT92;P33991	DNA replication licensing factor MCM4	MCM4	tr|E5RG31|E5RG31_HUMAN DNA replication licensing factor MCM4 (Fragment) OS=Homo sapiens OX=9606 GN=MCM4 PE=1 SV=9;tr|A0A3B3ITP6|A0A3B3ITP6_HUMAN DNA helicase OS=Homo sapiens OX=9606 GN=MCM4 PE=1 SV=1;tr|A0A3B3IS57|A0A3B3IS57_HUMAN DNA helicase OS=Homo sapi	7	9	9	9	22	65.728	0	31.778	30344000	19			3.1264	0.000221277	2.38732
2783	Q9UL25	Q9UL25	Ras-related protein Rab-21	RAB21	sp|Q9UL25|RAB21_HUMAN Ras-related protein Rab-21 OS=Homo sapiens OX=9606 GN=RAB21 PE=1 SV=3	1	4	4	4	22.7	24.347	0	34.009	69676000	18			2.80574	0.000196474	2.38722
1660	P42224;J3KPM9;P42224-2;E7ENM1;E7EPD2;D2KFR9;E9PH66;H7BZB5	P42224;J3KPM9;P42224-2	Signal transducer and activator of transcription 1-alpha/beta;Signal transducer and activator of transcription	STAT1	sp|P42224|STAT1_HUMAN Signal transducer and activator of transcription 1-alpha/beta OS=Homo sapiens OX=9606 GN=STAT1 PE=1 SV=2;tr|J3KPM9|J3KPM9_HUMAN Signal transducer and activator of transcription OS=Homo sapiens OX=9606 GN=STAT1 PE=1 SV=1;sp|P42224-2|ST	8	11	11	11	19.3	87.334	0	39.516	34950000	26			2.6477	0.00038293	2.33447
349	A0A2R8Y5Y7;P32969;D6RAN4;E7ESE0;H0Y9V9;H0Y9R4	A0A2R8Y5Y7;P32969;D6RAN4;E7ESE0;H0Y9V9	60S ribosomal protein L9	RPL9	tr|A0A2R8Y5Y7|A0A2R8Y5Y7_HUMAN 60S ribosomal protein L9 OS=Homo sapiens OX=9606 GN=RPL9 PE=1 SV=1;sp|P32969|RL9_HUMAN 60S ribosomal protein L9 OS=Homo sapiens OX=9606 GN=RPL9 PE=1 SV=1;tr|D6RAN4|D6RAN4_HUMAN 60S ribosomal protein L9 (Fragment) OS=Homo sapi	6	9	9	9	37.3	25.057	0	161.99	620420000	65			2.12154	0.000924214	2.32798
1541	P20340-2;P20340;P20340-4;C9JU14;J3KR73;Q9NRW1-2;F5H3K7;P20340-3;F5GX61;C9JB90	P20340-2;P20340;P20340-4;C9JU14;J3KR73;Q9NRW1-2	Ras-related protein Rab-6A;Ras-related protein Rab-6B	RAB6A;RAB6B	sp|P20340-2|RAB6A_HUMAN Isoform 2 of Ras-related protein Rab-6A OS=Homo sapiens OX=9606 GN=RAB6A;sp|P20340|RAB6A_HUMAN Ras-related protein Rab-6A OS=Homo sapiens OX=9606 GN=RAB6A PE=1 SV=3;sp|P20340-4|RAB6A_HUMAN Isoform 4 of Ras-related protein Rab-6A OS=	10	9	9	3	45.7	23.548	0	24.671	424680000	39			4.67011	0	2.28644
1820	P62244;I3L3P7;I3L246;H3BN98;H3BV27;H3BT37;I3L303;H3BVC7	P62244;I3L3P7;I3L246	40S ribosomal protein S15a	RPS15A	sp|P62244|RS15A_HUMAN 40S ribosomal protein S15a OS=Homo sapiens OX=9606 GN=RPS15A PE=1 SV=2;tr|I3L3P7|I3L3P7_HUMAN 40S ribosomal protein S15a OS=Homo sapiens OX=9606 GN=RPS15A PE=1 SV=1;tr|I3L246|I3L246_HUMAN 40S ribosomal protein S15a OS=Homo sapiens OX=	8	13	13	13	75.4	14.839	0	50.655	1447500000	72			2.39823	0.000697626	2.27254
1495	P14923;C9JK18;C9JKY1;C9JTX4;C9J826;C9JPI2;K7ERP3	P14923	Junction plakoglobin	JUP	sp|P14923|PLAK_HUMAN Junction plakoglobin OS=Homo sapiens OX=9606 GN=JUP PE=1 SV=3	7	26	26	26	43.2	81.744	0	195.51	133370000	111			3.62448	7.61246e-05	2.22514
890	F8VQE1;Q9UHB6-2;Q9UHB6-5;Q9UHB6;Q9UHB6-4;F8VS07;Q9UHB6-3;F8VRN8	F8VQE1;Q9UHB6-2;Q9UHB6-5;Q9UHB6;Q9UHB6-4;F8VS07;Q9UHB6-3	LIM domain and actin-binding protein 1	LIMA1	tr|F8VQE1|F8VQE1_HUMAN LIM domain and actin-binding protein 1 OS=Homo sapiens OX=9606 GN=LIMA1 PE=1 SV=1;sp|Q9UHB6-2|LIMA1_HUMAN Isoform Alpha of LIM domain and actin-binding protein 1 OS=Homo sapiens OX=9606 GN=LIMA1;sp|Q9UHB6-5|LIMA1_HUMAN Isoform 5 of L	8	4	4	4	6.5	66.99	0	8.1892	7735800	7			2.66997	0.000382488	2.21838
54	A0A087WVQ6;Q00610-2;Q00610;J3KS13;P53675-2;P53675;A0A087WX41;J3KSQ2;K7EJJ5;J3QL20;J3KRF5;F5H5N6;A0A087WV74;A0A087WXH4	A0A087WVQ6;Q00610-2;Q00610	Clathrin heavy chain;Clathrin heavy chain 1	CLTC	tr|A0A087WVQ6|A0A087WVQ6_HUMAN Clathrin heavy chain OS=Homo sapiens OX=9606 GN=CLTC PE=1 SV=1;sp|Q00610-2|CLH1_HUMAN Isoform 2 of Clathrin heavy chain 1 OS=Homo sapiens OX=9606 GN=CLTC;sp|Q00610|CLH1_HUMAN Clathrin heavy chain 1 OS=Homo sapiens OX=9606 GN=	14	30	30	30	22.6	192.06	0	97.368	38628000	79			2.50757	0.000611111	2.20019
1512	P17066;P48741	P17066;P48741	Heat shock 70 kDa protein 6;Putative heat shock 70 kDa protein 7	HSPA6;HSPA7	sp|P17066|HSP76_HUMAN Heat shock 70 kDa protein 6 OS=Homo sapiens OX=9606 GN=HSPA6 PE=1 SV=2;sp|P48741|HSP77_HUMAN Putative heat shock 70 kDa protein 7 OS=Homo sapiens OX=9606 GN=HSPA7 PE=5 SV=2	2	9	2	2	12.6	71.027	0	20.304	53412000	13			3.41825	0.00015456	2.15139
1190	O00148;O00148-2;K7EQN7;O00148-3;F6S4E6;K7EPJ3;A0A140T9L4;A0A0D9SEM9;F6QYI9;A0A0G2JJL7;F6R6M7;K7EN69;A0A140T9K2;K7ENP6;A0A0G2JHN7;A0A140T9N3;K7EL56;K7EIL8;F6U6E2;F6S2B7;F6SXL5;H0Y400	O00148;O00148-2;K7EQN7;O00148-3	ATP-dependent RNA helicase DDX39A	DDX39A	sp|O00148|DX39A_HUMAN ATP-dependent RNA helicase DDX39A OS=Homo sapiens OX=9606 GN=DDX39A PE=1 SV=2;sp|O00148-2|DX39A_HUMAN Isoform 2 of ATP-dependent RNA helicase DDX39A OS=Homo sapiens OX=9606 GN=DDX39A;tr|K7EQN7|K7EQN7_HUMAN ATP-dependent RNA helicase D	22	17	17	7	41	49.129	0	98.857	321410000	68			2.34549	0.000674651	2.14442
1872	P68371	P68371	Tubulin beta-4B chain	TUBB4B	sp|P68371|TBB4B_HUMAN Tubulin beta-4B chain OS=Homo sapiens OX=9606 GN=TUBB4B PE=1 SV=1	1	34	34	2	69.4	49.83	0	323.31	3343700000	421			2.29388	0.000657588	2.07488
2825	Q9Y277;Q9Y277-2;E5RJN6;E5RHZ6;E5RHE1;E5RFP6;E5RFL1;E5RK27	Q9Y277;Q9Y277-2	Voltage-dependent anion-selective channel protein 3	VDAC3	sp|Q9Y277|VDAC3_HUMAN Voltage-dependent anion-selective channel protein 3 OS=Homo sapiens OX=9606 GN=VDAC3 PE=1 SV=1;sp|Q9Y277-2|VDAC3_HUMAN Isoform 2 of Voltage-dependent anion-selective channel protein 3 OS=Homo sapiens OX=9606 GN=VDAC3	8	7	7	7	38.9	30.658	0	50.959	142710000	28			2.3319	0.000668645	2.06495
1781	P60709;A0A2R8Y793;G5E9R0;E7EVS6;A0A2R8YGF8;C9JUM1;C9JZR7;A0A2R8YEA7;Q6S8J3;C9JTX5;A5A3E0;Q562R1;P0CG38;A0A2R8YFE2;P0CG39;Q9BYX7	P60709;A0A2R8Y793	Actin, cytoplasmic 1;Actin, cytoplasmic 1, N-terminally processed	ACTB	sp|P60709|ACTB_HUMAN Actin, cytoplasmic 1 OS=Homo sapiens OX=9606 GN=ACTB PE=1 SV=1;tr|A0A2R8Y793|A0A2R8Y793_HUMAN Actin, cytoplasmic 1 (Fragment) OS=Homo sapiens OX=9606 GN=ACTB PE=1 SV=1	16	39	39	2	78.7	41.736	0	323.31	7193100000	439		+	1.98392	0.00193908	2.06374
1288	O60701;O60701-3;O60701-2;E7ER83;E7ETF4;E7EV97;E7ER95	O60701;O60701-3;O60701-2	UDP-glucose 6-dehydrogenase	UGDH	sp|O60701|UGDH_HUMAN UDP-glucose 6-dehydrogenase OS=Homo sapiens OX=9606 GN=UGDH PE=1 SV=1;sp|O60701-3|UGDH_HUMAN Isoform 3 of UDP-glucose 6-dehydrogenase OS=Homo sapiens OX=9606 GN=UGDH;sp|O60701-2|UGDH_HUMAN Isoform 2 of UDP-glucose 6-dehydrogenase OS=Ho	7	16	16	16	33.4	55.023	0	93.133	406960000	86			2.46261	0.000592746	2.05927
1886	P84095	P84095	Rho-related GTP-binding protein RhoG	RHOG	sp|P84095|RHOG_HUMAN Rho-related GTP-binding protein RhoG OS=Homo sapiens OX=9606 GN=RHOG PE=1 SV=1	1	5	4	4	30.9	21.308	0	8.6237	60572000	10			2.93222	0.000199744	2.05908
1486	P13929-3;P13929;E5RGZ4;P13929-2;K7EPM1;K7EKN2;E5RI09;K7EP84;E5RJH5	P13929-3;P13929;E5RGZ4;P13929-2;K7EPM1;K7EKN2	Beta-enolase;Enolase	ENO3	sp|P13929-3|ENOB_HUMAN Isoform 3 of Beta-enolase OS=Homo sapiens OX=9606 GN=ENO3;sp|P13929|ENOB_HUMAN Beta-enolase OS=Homo sapiens OX=9606 GN=ENO3 PE=1 SV=5;tr|E5RGZ4|E5RGZ4_HUMAN Beta-enolase (Fragment) OS=Homo sapiens OX=9606 GN=ENO3 PE=1 SV=1;sp|P13929-	9	10	7	6	46	42.248	0	66.043	361770000	36			1.97672	0.00210671	1.999
2228	Q71U36-2;Q71U36;P0DPH8;P0DPH7;P0DPH7-2;Q6PEY2;F8VQQ4	Q71U36-2;Q71U36;P0DPH8;P0DPH7;P0DPH7-2;Q6PEY2	Tubulin alpha-1A chain;Tubulin alpha-3E chain	TUBA1A;TUBA3E	sp|Q71U36-2|TBA1A_HUMAN Isoform 2 of Tubulin alpha-1A chain OS=Homo sapiens OX=9606 GN=TUBA1A;sp|Q71U36|TBA1A_HUMAN Tubulin alpha-1A chain OS=Homo sapiens OX=9606 GN=TUBA1A PE=1 SV=1;sp|P0DPH8|TBA3D_HUMAN Tubulin alpha-3D chain OS=Homo sapiens OX=9606 GN=T	7	27	2	1	75	46.297	0	8.9555	43663000	11			2.68008	0.000436937	1.95165
1130	J3QT28;O43684-2;O43684;J3QSX4	J3QT28;O43684-2;O43684;J3QSX4	Mitotic checkpoint protein BUB3	BUB3	tr|J3QT28|J3QT28_HUMAN Mitotic checkpoint protein BUB3 (Fragment) OS=Homo sapiens OX=9606 GN=BUB3 PE=1 SV=1;sp|O43684-2|BUB3_HUMAN Isoform 2 of Mitotic checkpoint protein BUB3 OS=Homo sapiens OX=9606 GN=BUB3;sp|O43684|BUB3_HUMAN Mitotic checkpoint protein	4	4	4	4	20.5	31.703	0	11.805	22368000	10			2.37409	0.000672637	1.94549
1494	P14868;P14868-2;C9J7S3;C9JLC1;C9JQM9;H7C278;H7BZ35	P14868;P14868-2	Aspartate--tRNA ligase, cytoplasmic	DARS	sp|P14868|SYDC_HUMAN Aspartate--tRNA ligase, cytoplasmic OS=Homo sapiens OX=9606 GN=DARS PE=1 SV=2;sp|P14868-2|SYDC_HUMAN Isoform 2 of Aspartate--tRNA ligase, cytoplasmic OS=Homo sapiens OX=9606 GN=DARS	7	9	9	9	21.4	57.136	0	21.803	52568000	23			2.16417	0.00109954	1.93592
584	C9J8S3;P51149;C9IZZ0;C9J4V0;C9J4S4;C9J592;C9J7D1	C9J8S3;P51149;C9IZZ0;C9J4V0;C9J4S4;C9J592;C9J7D1	Ras-related protein Rab-7a	RAB7A	tr|C9J8S3|C9J8S3_HUMAN Ras-related protein Rab-7a OS=Homo sapiens OX=9606 GN=RAB7A PE=1 SV=1;sp|P51149|RAB7A_HUMAN Ras-related protein Rab-7a OS=Homo sapiens OX=9606 GN=RAB7A PE=1 SV=1;tr|C9IZZ0|C9IZZ0_HUMAN Ras-related protein Rab-7a (Fragment) OS=Homo sa	7	6	6	6	41.9	18.026	0	27.857	103740000	16			2.89752	0.000260442	1.91688
2676	Q9NR30-2;Q9NR30	Q9NR30-2;Q9NR30	Nucleolar RNA helicase 2	DDX21	sp|Q9NR30-2|DDX21_HUMAN Isoform 2 of Nucleolar RNA helicase 2 OS=Homo sapiens OX=9606 GN=DDX21;sp|Q9NR30|DDX21_HUMAN Nucleolar RNA helicase 2 OS=Homo sapiens OX=9606 GN=DDX21 PE=1 SV=5	2	15	15	14	20.3	79.656	0	50.788	105240000	50			2.89315	0.000336175	1.90508
2428	Q92783-2;Q92783;A6NMU3;C9J1E5;O75886-2;O75886	Q92783-2;Q92783	Signal transducing adapter molecule 1	STAM	sp|Q92783-2|STAM1_HUMAN Isoform 2 of Signal transducing adapter molecule 1 OS=Homo sapiens OX=9606 GN=STAM;sp|Q92783|STAM1_HUMAN Signal transducing adapter molecule 1 OS=Homo sapiens OX=9606 GN=STAM PE=1 SV=3	6	8	8	8	23.1	44.971	0	24.208	38756000	14			2.85119	0.000328181	1.89996
1730	P51114;B4DXZ6;P51114-2;E9PFF5;P51114-3;E7EU85;C9JAJ4;C9JYQ6;C9JZE0;C9JY20;H7C4S4	P51114;B4DXZ6;P51114-2;E9PFF5;P51114-3;E7EU85	Fragile X mental retardation syndrome-related protein 1	FXR1	sp|P51114|FXR1_HUMAN Fragile X mental retardation syndrome-related protein 1 OS=Homo sapiens OX=9606 GN=FXR1 PE=1 SV=3;tr|B4DXZ6|B4DXZ6_HUMAN Fragile X mental retardation syndrome-related protein 1 OS=Homo sapiens OX=9606 GN=FXR1 PE=1 SV=1;sp|P51114-2|FXR1	11	10	10	8	19.8	69.72	0	45.21	65600000	38			2.19085	0.00106324	1.84174
70	A0A087WX29;Q13148;B1AKP7;G3V162;A0A087X260;A0A087WYY0;K7EJM5;A0A0A0N0M3;K7EN94;A0A087WXQ5;A0A087WV68;Q13148-4;A0A087WW61;A0A087WX67;A0A087WXV3;A0A1W2PNU8;A0A087WTZ4;K7EL26;K7EJ99;A0A0A0MSV7;A0A087WYE7;A0A087WZC9	A0A087WX29;Q13148;B1AKP7;G3V162;A0A087X260;A0A087WYY0;K7EJM5;A0A0A0N0M3;K7EN94;A0A087WXQ5;A0A087WV68;Q13148-4	TAR DNA-binding protein 43	TARDBP;TDP43	tr|A0A087WX29|A0A087WX29_HUMAN TAR DNA-binding protein 43 (Fragment) OS=Homo sapiens OX=9606 GN=TARDBP PE=1 SV=1;sp|Q13148|TADBP_HUMAN TAR DNA-binding protein 43 OS=Homo sapiens OX=9606 GN=TARDBP PE=1 SV=1;tr|B1AKP7|B1AKP7_HUMAN TAR DNA-binding protein 43	22	8	8	8	45.7	26.743	0	112.79	421140000	41			2.30151	0.000805344	1.81037
1510	P16615-5;P16615-2;P16615-3;P16615;H7C5W9;P16615-4;Q93084-4;Q93084-2;Q93084-3;Q93084-7;Q93084;Q93084-6;Q93084-5;H3BVB2	P16615-5;P16615-2;P16615-3;P16615;H7C5W9;P16615-4	Sarcoplasmic/endoplasmic reticulum calcium ATPase 2	ATP2A2	sp|P16615-5|AT2A2_HUMAN Isoform 5 of Sarcoplasmic/endoplasmic reticulum calcium ATPase 2 OS=Homo sapiens OX=9606 GN=ATP2A2;sp|P16615-2|AT2A2_HUMAN Isoform 2 of Sarcoplasmic/endoplasmic reticulum calcium ATPase 2 OS=Homo sapiens OX=9606 GN=ATP2A2;sp|P16615-	14	16	16	12	19.6	109.73	0	59.588	63665000	46		+	2.05079	0.00190359	1.80626
1384	P02545;P02545-6;P02545-2;P02545-3;Q3BDU5;P02545-5;P02545-4;Q5TCI8;H0YAB0;A0A0C4DGC5	P02545;P02545-6;P02545-2;P02545-3;Q3BDU5;P02545-5;P02545-4;Q5TCI8	Prelamin-A/C;Lamin-A/C	LMNA	sp|P02545|LMNA_HUMAN Prelamin-A/C OS=Homo sapiens OX=9606 GN=LMNA PE=1 SV=1;sp|P02545-6|LMNA_HUMAN Isoform 6 of Prelamin-A/C OS=Homo sapiens OX=9606 GN=LMNA;sp|P02545-2|LMNA_HUMAN Isoform C of Prelamin-A/C OS=Homo sapiens OX=9606 GN=LMNA;sp|P02545-3|LMNA_H	10	40	40	40	49.5	74.139	0	171.02	334180000	154			2.94217	0.000260123	1.79689
974	H0Y8E6;P49736	H0Y8E6;P49736	DNA replication licensing factor MCM2	MCM2	tr|H0Y8E6|H0Y8E6_HUMAN DNA helicase (Fragment) OS=Homo sapiens OX=9606 GN=MCM2 PE=1 SV=1;sp|P49736|MCM2_HUMAN DNA replication licensing factor MCM2 OS=Homo sapiens OX=9606 GN=MCM2 PE=1 SV=4	2	6	6	6	9.1	93.998	0	14.059	18607000	17	62		3.15809	0.000207723	1.79312
1871	P68366-2;P68366;C9JEV8;C9JQ00;C9JJQ8;C9JDL2	P68366-2;P68366	Tubulin alpha-4A chain	TUBA4A	sp|P68366-2|TBA4A_HUMAN Isoform 2 of Tubulin alpha-4A chain OS=Homo sapiens OX=9606 GN=TUBA4A;sp|P68366|TBA4A_HUMAN Tubulin alpha-4A chain OS=Homo sapiens OX=9606 GN=TUBA4A PE=1 SV=1	6	25	7	7	56.1	48.328	0	46.161	107000000	31			2.64583	0.000617711	1.78739
1870	P68363;P68363-2;C9JDS9	P68363;P68363-2	Tubulin alpha-1B chain	TUBA1B	sp|P68363|TBA1B_HUMAN Tubulin alpha-1B chain OS=Homo sapiens OX=9606 GN=TUBA1B PE=1 SV=1;sp|P68363-2|TBA1B_HUMAN Isoform 2 of Tubulin alpha-1B chain OS=Homo sapiens OX=9606 GN=TUBA1B	3	28	28	0	69.4	50.151	0	323.31	3657700000	252			2.22883	0.000979742	1.73349
1562	P23396;P23396-2;E9PPU1;E9PL09;F2Z2S8;H0YCJ7;H0YEU2;H0YF32;E9PQ96;E9PJH4;E9PK82;E9PSF4;E9PQX2;H0YES8	P23396;P23396-2;E9PPU1;E9PL09;F2Z2S8;H0YCJ7;H0YEU2;H0YF32	40S ribosomal protein S3	RPS3	sp|P23396|RS3_HUMAN 40S ribosomal protein S3 OS=Homo sapiens OX=9606 GN=RPS3 PE=1 SV=2;sp|P23396-2|RS3_HUMAN Isoform 2 of 40S ribosomal protein S3 OS=Homo sapiens OX=9606 GN=RPS3;tr|E9PPU1|E9PPU1_HUMAN 40S ribosomal protein S3 OS=Homo sapiens OX=9606 GN=RP	14	24	24	24	70	26.688	0	154.72	1221100000	134			3.45142	0.00022576	1.7068
832	E9PN89	E9PN89		HSPA8	tr|E9PN89|E9PN89_HUMAN Heat shock cognate 71 kDa protein (Fragment) OS=Homo sapiens OX=9606 GN=HSPA8 PE=1 SV=1	1	28	1	1	73.7	34.818	0.0014409	2.9466	14069000	8			2.00951	0.00227698	1.695
1864	P63244;J3KPE3;D6RAC2;D6RHH4;D6REE5;H0YAF8;H0Y8W2;D6R9Z1;D6R9L0;D6RBD0;D6RFX4;H0YAM7;D6RAU2;E9PD14;D6RFZ9;H0Y8R5;D6RGK8;D6R909;D6RHJ5;D6RF23;D6RDI0;H0Y9P0	P63244;J3KPE3;D6RAC2;D6RHH4;D6REE5;H0YAF8;H0Y8W2;D6R9Z1;D6R9L0;D6RBD0;D6RFX4;H0YAM7	Guanine nucleotide-binding protein subunit beta-2-like 1;Guanine nucleotide-binding protein subunit beta-2-like 1, N-terminally processed	GNB2L1	sp|P63244|RACK1_HUMAN Receptor of activated protein C kinase 1 OS=Homo sapiens OX=9606 GN=RACK1 PE=1 SV=3;tr|J3KPE3|J3KPE3_HUMAN Receptor of-activated protein C kinase 1 OS=Homo sapiens OX=9606 GN=RACK1 PE=1 SV=1;tr|D6RAC2|D6RAC2_HUMAN Receptor of-activate	22	23	23	23	83.6	35.076	0	227	1150800000	135			2.15203	0.00148837	1.68423
95	A0A087X054;A0A494C039;Q9Y4L1;E9PJ21;A0A087WWI4;K7EQK2;Q9Y4L1-2;J3KTF1;Q9BST8;J3QQH7;J3QLE9;J3QL06;A0A087X214;A0A087WW13	A0A087X054;A0A494C039;Q9Y4L1;E9PJ21;A0A087WWI4;K7EQK2;Q9Y4L1-2;J3KTF1	Hypoxia up-regulated protein 1	HYOU1	tr|A0A087X054|A0A087X054_HUMAN Hypoxia up-regulated protein 1 OS=Homo sapiens OX=9606 GN=HYOU1 PE=1 SV=1;tr|A0A494C039|A0A494C039_HUMAN Hypoxia up-regulated protein 1 OS=Homo sapiens OX=9606 GN=HYOU1 PE=1 SV=1;sp|Q9Y4L1|HYOU1_HUMAN Hypoxia up-regulated pro	14	6	6	6	10	104.78	0	19.867	7348500	9			2.44502	0.000671301	1.67832
1425	P06748-2;P06748;P06748-3;E5RI98	P06748-2;P06748;P06748-3	Nucleophosmin	NPM1	sp|P06748-2|NPM_HUMAN Isoform 2 of Nucleophosmin OS=Homo sapiens OX=9606 GN=NPM1;sp|P06748|NPM_HUMAN Nucleophosmin OS=Homo sapiens OX=9606 GN=NPM1 PE=1 SV=2;sp|P06748-3|NPM_HUMAN Isoform 3 of Nucleophosmin OS=Homo sapiens OX=9606 GN=NPM1	4	10	10	10	46.4	29.464	0	86.143	238940000	43			2.08212	0.00195096	1.66847
1498	P15880;H0YEN5;E9PMM9;E9PQD7;I3L404;E9PPT0;E9PM36	P15880;H0YEN5;E9PMM9;E9PQD7;I3L404;E9PPT0;E9PM36	40S ribosomal protein S2	RPS2	sp|P15880|RS2_HUMAN 40S ribosomal protein S2 OS=Homo sapiens OX=9606 GN=RPS2 PE=1 SV=2;tr|H0YEN5|H0YEN5_HUMAN 40S ribosomal protein S2 (Fragment) OS=Homo sapiens OX=9606 GN=RPS2 PE=1 SV=1;tr|E9PMM9|E9PMM9_HUMAN 40S ribosomal protein S2 (Fragment) OS=Homo s	7	10	10	10	33.1	31.324	0	36.432	398350000	55			4.69225	0	1.66356
2235	Q7L576;A0A0G2JR96;A0A0G2JQT1;E7EW33;H7C229;E7EVJ5;Q7L576-2;Q96F07-2;Q96F07;Q7L576-3;H0YL50	Q7L576;A0A0G2JR96;A0A0G2JQT1;E7EW33;H7C229;E7EVJ5;Q7L576-2;Q96F07-2;Q96F07	Cytoplasmic FMR1-interacting protein 1;Cytoplasmic FMR1-interacting protein 2	CYFIP1;CYFIP2	sp|Q7L576|CYFP1_HUMAN Cytoplasmic FMR1-interacting protein 1 OS=Homo sapiens OX=9606 GN=CYFIP1 PE=1 SV=1;tr|A0A0G2JR96|A0A0G2JR96_HUMAN Cytoplasmic FMR1-interacting protein 1 (Fragment) OS=Homo sapiens OX=9606 GN=CYFIP1 PE=1 SV=4;tr|A0A0G2JQT1|A0A0G2JQT1_H	11	5	5	5	5.3	145.18	0	9.9085	3652300	8	288		3.0104	0.000261406	1.65181
1732	P51148;P51148-2;K7ERI8;K7ERQ8;K7ENY4;F8VVZ0;F8VUA5;F8VVK3;P61020-2;P61020	P51148;P51148-2;K7ERI8;K7ERQ8;K7ENY4;F8VVZ0;F8VUA5;F8VVK3;P61020-2;P61020	Ras-related protein Rab-5C;Ras-related protein Rab-5B	RAB5C;RAB5B	sp|P51148|RAB5C_HUMAN Ras-related protein Rab-5C OS=Homo sapiens OX=9606 GN=RAB5C PE=1 SV=2;sp|P51148-2|RAB5C_HUMAN Isoform 2 of Ras-related protein Rab-5C OS=Homo sapiens OX=9606 GN=RAB5C;tr|K7ERI8|K7ERI8_HUMAN Uncharacterized protein OS=Homo sapiens OX=9	10	6	6	3	30.6	23.482	0	18.514	147020000	15		+	2.55587	0.000694758	1.6432
2679	Q9NRW1;C9J0I2;Q9H0N0;Q53S08	Q9NRW1	Ras-related protein Rab-6B	RAB6B	sp|Q9NRW1|RAB6B_HUMAN Ras-related protein Rab-6B OS=Homo sapiens OX=9606 GN=RAB6B PE=1 SV=1	4	7	1	1	34.6	23.461	0	12.557	101340000	7			2.29771	0.000880597	1.64283
1851	P62913;Q5VVC8;P62913-2	P62913;Q5VVC8;P62913-2	60S ribosomal protein L11	RPL11	sp|P62913|RL11_HUMAN 60S ribosomal protein L11 OS=Homo sapiens OX=9606 GN=RPL11 PE=1 SV=2;tr|Q5VVC8|Q5VVC8_HUMAN 60S ribosomal protein L11 OS=Homo sapiens OX=9606 GN=RPL11 PE=1 SV=2;sp|P62913-2|RL11_HUMAN Isoform 2 of 60S ribosomal protein L11 OS=Homo sapi	3	10	10	10	47.8	20.252	0	121.13	1546400000	76			2.14276	0.00181915	1.62555
1834	P62424;Q5T8U3;Q5T8U2	P62424;Q5T8U3;Q5T8U2	60S ribosomal protein L7a	RPL7A	sp|P62424|RL7A_HUMAN 60S ribosomal protein L7a OS=Homo sapiens OX=9606 GN=RPL7A PE=1 SV=2;tr|Q5T8U3|Q5T8U3_HUMAN 60S ribosomal protein L7a (Fragment) OS=Homo sapiens OX=9606 GN=RPL7A PE=1 SV=1;tr|Q5T8U2|Q5T8U2_HUMAN 60S ribosomal protein L7a OS=Homo sapien	3	15	15	15	42.1	29.995	0	97.404	2172000000	111			2.01851	0.00226926	1.60985
1708	P49368;B4DUR8;P49368-2;E9PRC8;Q5SZX6;Q5SZX9;E9PQ35;E9PM09;Q5SZW8	P49368;B4DUR8;P49368-2	T-complex protein 1 subunit gamma	CCT3	sp|P49368|TCPG_HUMAN T-complex protein 1 subunit gamma OS=Homo sapiens OX=9606 GN=CCT3 PE=1 SV=4;tr|B4DUR8|B4DUR8_HUMAN T-complex protein 1 subunit gamma OS=Homo sapiens OX=9606 GN=CCT3 PE=1 SV=1;sp|P49368-2|TCPG_HUMAN Isoform 2 of T-complex protein 1 subu	9	19	19	18	45	60.533	0	119.4	110890000	67			2.07237	0.0020692	1.6053
1525	P17987;E7EQR6;F5H282;E7ERF2;F5GZ03;F5GZI8;F5H676;F5H136;F5GYL4;F5H726	P17987;E7EQR6;F5H282;E7ERF2	T-complex protein 1 subunit alpha	TCP1	sp|P17987|TCPA_HUMAN T-complex protein 1 subunit alpha OS=Homo sapiens OX=9606 GN=TCP1 PE=1 SV=1;tr|E7EQR6|E7EQR6_HUMAN T-complex protein 1 subunit alpha OS=Homo sapiens OX=9606 GN=TCP1 PE=1 SV=1;tr|F5H282|F5H282_HUMAN T-complex protein 1 subunit alpha OS=	10	31	31	31	54.5	60.343	0	188.06	505090000	160			2.5958	0.00064876	1.59364
1567	P23528;E9PP50;G3V1A4;E9PK25;E9PS23;E9PQB7;E9PLJ3;Q9Y281-3;Q9Y281	P23528;E9PP50;G3V1A4;E9PK25	Cofilin-1	CFL1	sp|P23528|COF1_HUMAN Cofilin-1 OS=Homo sapiens OX=9606 GN=CFL1 PE=1 SV=3;tr|E9PP50|E9PP50_HUMAN Cofilin-1 (Fragment) OS=Homo sapiens OX=9606 GN=CFL1 PE=1 SV=8;tr|G3V1A4|G3V1A4_HUMAN Cofilin 1 (Non-muscle), isoform CRA_a OS=Homo sapiens OX=9606 GN=CFL1 PE=1	9	9	9	8	51.8	18.502	0	94.572	729020000	53			3.35156	0.000212245	1.54308
1430	Q5JP53;P07437;Q5ST81;A6NNZ2;CON__ENSEMBL:ENSBTAP00000025008;Q9H4B7	Q5JP53;P07437;Q5ST81	Tubulin beta chain	TUBB	tr|Q5JP53|Q5JP53_HUMAN Tubulin beta chain OS=Homo sapiens OX=9606 GN=TUBB PE=1 SV=1;sp|P07437|TBB5_HUMAN Tubulin beta chain OS=Homo sapiens OX=9606 GN=TUBB PE=1 SV=2;tr|Q5ST81|Q5ST81_HUMAN Tubulin beta chain OS=Homo sapiens OX=9606 GN=TUBB PE=1 SV=1	6	33	7	6	68.1	47.766	0	242.02	1297500000	83			2.54165	0.000676677	1.52412
531	B5MDF5;P62826;J3KQE5;F5H018;H0YFC6;B4DV51;A0A087X0W0	B5MDF5;P62826;J3KQE5;F5H018	GTP-binding nuclear protein Ran	RAN	tr|B5MDF5|B5MDF5_HUMAN GTP-binding nuclear protein Ran OS=Homo sapiens OX=9606 GN=RAN PE=1 SV=1;sp|P62826|RAN_HUMAN GTP-binding nuclear protein Ran OS=Homo sapiens OX=9606 GN=RAN PE=1 SV=3;tr|J3KQE5|J3KQE5_HUMAN GTP-binding nuclear protein Ran (Fragment) O	7	17	17	17	47.6	26.224	0	198.16	2357200000	121			2.04132	0.00230262	1.51007
2527	Q99832;Q99832-3;Q99832-4;Q99832-2;F8WAM2;F8WBP8;A0A0D9SG95	Q99832;Q99832-3;Q99832-4;Q99832-2	T-complex protein 1 subunit eta	CCT7	sp|Q99832|TCPH_HUMAN T-complex protein 1 subunit eta OS=Homo sapiens OX=9606 GN=CCT7 PE=1 SV=2;sp|Q99832-3|TCPH_HUMAN Isoform 3 of T-complex protein 1 subunit eta OS=Homo sapiens OX=9606 GN=CCT7;sp|Q99832-4|TCPH_HUMAN Isoform 4 of T-complex protein 1 subun	7	13	13	13	28	59.366	0	47.287	77596000	49			2.03283	0.00232746	1.50512
1821	P62249;M0R210;M0R3H0;M0R1M5;M0QX76;Q6IPX4	P62249;M0R210;M0R3H0;M0R1M5;M0QX76;Q6IPX4	40S ribosomal protein S16	RPS16	sp|P62249|RS16_HUMAN 40S ribosomal protein S16 OS=Homo sapiens OX=9606 GN=RPS16 PE=1 SV=2;tr|M0R210|M0R210_HUMAN 40S ribosomal protein S16 OS=Homo sapiens OX=9606 GN=RPS16 PE=1 SV=1;tr|M0R3H0|M0R3H0_HUMAN 40S ribosomal protein S16 OS=Homo sapiens OX=9606 G	6	12	12	12	59.6	16.445	0	35.222	877770000	82			2.42459	0.000715385	1.50379
2558	Q9BVP2-2;Q9BVP2;C9JYH9;C9JZT7;B4DMU5	Q9BVP2-2;Q9BVP2;C9JYH9;C9JZT7;B4DMU5	Guanine nucleotide-binding protein-like 3	GNL3	sp|Q9BVP2-2|GNL3_HUMAN Isoform 2 of Guanine nucleotide-binding protein-like 3 OS=Homo sapiens OX=9606 GN=GNL3;sp|Q9BVP2|GNL3_HUMAN Guanine nucleotide-binding protein-like 3 OS=Homo sapiens OX=9606 GN=GNL3 PE=1 SV=2;tr|C9JYH9|C9JYH9_HUMAN Guanine nucleotide	5	4	4	4	5.8	60.54	0	14.32	122250000	23			2.89754	0.000437923	1.44781
742	E7ENJ6;Q9BXS5;Q9BXS5-2;K7EJL1;K7EQ90;K7ER75;K7EPJ8;K7ENA7	E7ENJ6;Q9BXS5;Q9BXS5-2;K7EJL1	AP-1 complex subunit mu-1	AP1M1	tr|E7ENJ6|E7ENJ6_HUMAN AP-1 complex subunit mu-1 OS=Homo sapiens OX=9606 GN=AP1M1 PE=1 SV=1;sp|Q9BXS5|AP1M1_HUMAN AP-1 complex subunit mu-1 OS=Homo sapiens OX=9606 GN=AP1M1 PE=1 SV=3;sp|Q9BXS5-2|AP1M1_HUMAN Isoform 2 of AP-1 complex subunit mu-1 OS=Homo sa	8	3	3	3	11.1	42.636	0	7.0422	13225000	7			2.09312	0.00228279	1.42648
394	A0A3B3IT15;P53621;P53621-2;A0A3B3ISC6;A0A3B3IS84;A0A3B3IU89;A0A3B3ITI7;A0A3B3ISK1;A0A3B3ITV3;A0A3B3IU78	A0A3B3IT15;P53621;P53621-2;A0A3B3ISC6;A0A3B3IS84;A0A3B3IU89	Coatomer subunit alpha;Xenin;Proxenin	COPA	tr|A0A3B3IT15|A0A3B3IT15_HUMAN Coatomer subunit alpha OS=Homo sapiens OX=9606 GN=COPA PE=1 SV=1;sp|P53621|COPA_HUMAN Coatomer subunit alpha OS=Homo sapiens OX=9606 GN=COPA PE=1 SV=2;sp|P53621-2|COPA_HUMAN Isoform 2 of Coatomer subunit alpha OS=Homo sapiens	10	8	8	8	7.8	136.02	0	20.047	5430900	14			2.04601	0.00232161	1.41553
1761	P55039;A8MZF9;J3KRL5;J3QKW7;J3QL90;J3QR71;J3QKV7;J3QRI9	P55039;A8MZF9;J3KRL5;J3QKW7	Developmentally-regulated GTP-binding protein 2	DRG2	sp|P55039|DRG2_HUMAN Developmentally-regulated GTP-binding protein 2 OS=Homo sapiens OX=9606 GN=DRG2 PE=1 SV=1;tr|A8MZF9|A8MZF9_HUMAN Developmentally-regulated GTP-binding protein 2 OS=Homo sapiens OX=9606 GN=DRG2 PE=1 SV=1;tr|J3KRL5|J3KRL5_HUMAN Developme	8	5	5	4	13.5	40.746	0	9.0416	41392000	14			2.41521	0.000928505	1.31716
1474	P12004	P12004	Proliferating cell nuclear antigen	PCNA	sp|P12004|PCNA_HUMAN Proliferating cell nuclear antigen OS=Homo sapiens OX=9606 GN=PCNA PE=1 SV=1	1	6	6	6	26.8	28.768	0	20.279	83749000	18			1.99588	0.00302107	1.25942

## Sheet: Top100
id	Protein IDs	Majority protein IDs	Protein names	Gene names	Fasta headers	Number of proteins	Peptides	Razor + unique peptides	Unique peptides	Sequence coverage [%]	Mol. weight [kDa]	Q-value	Score	iBAQ	MS/MS count	Biotin site positions	previously reported CAR binder	p-value_iBAQ CAR_BioID_Control (-log10)	q-value_iBAQ CAR_BioID_Control	Difference_iBAQ CAR_BioID_Control (log2 Ratio)
1915	Q03135;E9PCT5;P56539	Q03135;E9PCT5	Caveolin-1;Caveolin	CAV1	sp|Q03135|CAV1_HUMAN Caveolin-1 OS=Homo sapiens OX=9606 GN=CAV1 PE=1 SV=4;tr|E9PCT5|E9PCT5_HUMAN Caveolin OS=Homo sapiens OX=9606 GN=CAV1 PE=1 SV=1	3	15	15	8	57.3	20.471	0	193.01	2019300000	76		+	4.81979	0	14.1512
2800	Q9UNF0-2;Q9UNF0;A0A0U1RR22;B0QYG7;B0QYG8;H0Y923	Q9UNF0-2;Q9UNF0;A0A0U1RR22	Protein kinase C and casein kinase substrate in neurons protein 2	PACSIN2	sp|Q9UNF0-2|PACN2_HUMAN Isoform 2 of Protein kinase C and casein kinase substrate in neurons protein 2 OS=Homo sapiens OX=9606 GN=PACSIN2;sp|Q9UNF0|PACN2_HUMAN Protein kinase C and casein kinase substrate in neurons protein 2 OS=Homo sapiens OX=9606 GN=PAC	6	17	17	17	37.1	51.353	0	143.81	343580000	63			6.27736	0	12.9914
1916	Q03135-2;C9JKI3	Q03135-2;C9JKI3	Caveolin-1;Caveolin	CAV1	sp|Q03135-2|CAV1_HUMAN Isoform 2 of Caveolin-1 OS=Homo sapiens OX=9606 GN=CAV1;tr|C9JKI3|C9JKI3_HUMAN Caveolin (Fragment) OS=Homo sapiens OX=9606 GN=CAV1 PE=1 SV=1	2	9	2	2	48.3	17.023	0	60.376	1241200000	22		+	3.41827	0	12.2488
2081	Q15836;K7ENK9;K7EKX0;J3QRU4;F8WCA0;L7N2F9;P63027	Q15836;K7ENK9;K7EKX0;J3QRU4;F8WCA0;L7N2F9;P63027	Vesicle-associated membrane protein 3;Vesicle-associated membrane protein 2	VAMP3;VAMP2	sp|Q15836|VAMP3_HUMAN Vesicle-associated membrane protein 3 OS=Homo sapiens OX=9606 GN=VAMP3 PE=1 SV=3;tr|K7ENK9|K7ENK9_HUMAN Vesicle-associated membrane protein 2 OS=Homo sapiens OX=9606 GN=VAMP2 PE=4 SV=1;tr|K7EKX0|K7EKX0_HUMAN Vesicle-associated membran	7	3	3	3	40	11.309	0	30.309	268480000	18			5.31228	0	12.0025
1373	P00167-2;P00167-3;P00167	P00167-2;P00167-3;P00167	Cytochrome b5	CYB5A	sp|P00167-2|CYB5_HUMAN Isoform 2 of Cytochrome b5 OS=Homo sapiens OX=9606 GN=CYB5A;sp|P00167-3|CYB5_HUMAN Isoform 3 of Cytochrome b5 OS=Homo sapiens OX=9606 GN=CYB5A;sp|P00167|CYB5_HUMAN Cytochrome b5 OS=Homo sapiens OX=9606 GN=CYB5A PE=1 SV=2	3	4	4	4	43.9	11.268	0	10.887	134760000	11		+	5.00634	0	11.8326
1250	O15498;O15498-2	O15498;O15498-2	Synaptobrevin homolog YKT6	YKT6	sp|O15498|YKT6_HUMAN Synaptobrevin homolog YKT6 OS=Homo sapiens OX=9606 GN=YKT6 PE=1 SV=1;sp|O15498-2|YKT6_HUMAN Isoform 2 of Synaptobrevin homolog YKT6 OS=Homo sapiens OX=9606 GN=YKT6	2	9	9	9	45.5	22.417	0	65.476	130190000	26		+	5.47999	0	11.7562
2875	Q9Y5X1	Q9Y5X1	Sorting nexin-9	SNX9	sp|Q9Y5X1|SNX9_HUMAN Sorting nexin-9 OS=Homo sapiens OX=9606 GN=SNX9 PE=1 SV=1	1	14	14	14	27.2	66.591	0	86.327	166090000	45		+	5.75742	0	11.7341
1261	O43399;O43399-5;O43399-7;A0A087WYR3;O43399-2;O43399-4;O43399-3;A0A087WZ51;O43399-6	O43399;O43399-5;O43399-7;A0A087WYR3;O43399-2;O43399-4;O43399-3;A0A087WZ51;O43399-6	Tumor protein D54	TPD52L2	sp|O43399|TPD54_HUMAN Tumor protein D54 OS=Homo sapiens OX=9606 GN=TPD52L2 PE=1 SV=2;sp|O43399-5|TPD54_HUMAN Isoform 5 of Tumor protein D54 OS=Homo sapiens OX=9606 GN=TPD52L2;sp|O43399-7|TPD54_HUMAN Isoform 7 of Tumor protein D54 OS=Homo sapiens OX=9606 GN	9	10	10	10	49	22.237	0	106.46	173250000	32			6.20888	0	11.6256
1231	O15126;A0A087WXB0;O15126-2;A0A087WZA6;A0A087WU14;A0A087WTX8	O15126;A0A087WXB0;O15126-2	Secretory carrier-associated membrane protein 1	SCAMP1	sp|O15126|SCAM1_HUMAN Secretory carrier-associated membrane protein 1 OS=Homo sapiens OX=9606 GN=SCAMP1 PE=1 SV=2;tr|A0A087WXB0|A0A087WXB0_HUMAN Secretory carrier-associated membrane protein OS=Homo sapiens OX=9606 GN=SCAMP1 PE=1 SV=1;sp|O15126-2|SCAM1_HUM	6	7	7	7	32	37.92	0	68.465	138420000	23		+	5.82497	0	11.6016
1742	P52594-2;P52594-3;P52594;P52594-4;B8ZZY2;C9J2I0;A0A0C4DG34;O95081-2;O95081	P52594-2;P52594-3;P52594;P52594-4;B8ZZY2;C9J2I0	Arf-GAP domain and FG repeat-containing protein 1	AGFG1	sp|P52594-2|AGFG1_HUMAN Isoform 2 of Arf-GAP domain and FG repeat-containing protein 1 OS=Homo sapiens OX=9606 GN=AGFG1;sp|P52594-3|AGFG1_HUMAN Isoform 3 of Arf-GAP domain and FG repeat-containing protein 1 OS=Homo sapiens OX=9606 GN=AGFG1;sp|P52594|AGFG1_	9	15	15	15	36.6	54.181	0	130.54	305180000	47	6;8;12		5.85722	0	11.575
453	A6NGP5;Q9H910;Q9H910-3;H3BU16;Q9H910-2;H3BMV3;H3BMT0;H3BTV5;H3BMM8;B4E1P3	A6NGP5;Q9H910;Q9H910-3;H3BU16;Q9H910-2;H3BMV3;H3BMT0;H3BTV5	Hematological and neurological expressed 1-like protein	HN1L	tr|A6NGP5|A6NGP5_HUMAN Jupiter microtubule-associated homolog 2 OS=Homo sapiens OX=9606 GN=JPT2 PE=1 SV=2;sp|Q9H910|JUPI2_HUMAN Jupiter microtubule associated homolog 2 OS=Homo sapiens OX=9606 GN=JPT2 PE=1 SV=1;sp|Q9H910-3|JUPI2_HUMAN Isoform 3 of Jupiter	10	7	7	7	55.6	18.906	0	19.926	235280000	18			4.80587	0	11.5338
2552	Q9BV40;C9JXZ5;B8ZZT4	Q9BV40;C9JXZ5;B8ZZT4	Vesicle-associated membrane protein 8	VAMP8	sp|Q9BV40|VAMP8_HUMAN Vesicle-associated membrane protein 8 OS=Homo sapiens OX=9606 GN=VAMP8 PE=1 SV=1;tr|C9JXZ5|C9JXZ5_HUMAN Vesicle-associated membrane protein 8 OS=Homo sapiens OX=9606 GN=VAMP8 PE=1 SV=1;tr|B8ZZT4|B8ZZT4_HUMAN Vesicle-associated membran	3	6	6	6	52	11.438	0	169.64	873190000	29			4.00016	0	11.4911
2287	Q8IUW5;D6RBN9	Q8IUW5	RELT-like protein 1	RELL1	sp|Q8IUW5|RELL1_HUMAN RELT-like protein 1 OS=Homo sapiens OX=9606 GN=RELL1 PE=1 SV=1	2	3	3	3	18.5	29.34	0	11.104	114900000	11		+	4.71469	0	11.4523
916	F8W1U7;Q8N6T3-4;Q8N6T3;E5RHH7;E5RHT6;F8VWH9;Q8N6T3-5;Q8N6T3-3;Q8N6T3-2;E5RHC5	F8W1U7;Q8N6T3-4;Q8N6T3;E5RHH7;E5RHT6;F8VWH9;Q8N6T3-5;Q8N6T3-3;Q8N6T3-2	ADP-ribosylation factor GTPase-activating protein 1	ARFGAP1	tr|F8W1U7|F8W1U7_HUMAN ADP-ribosylation factor GTPase-activating protein 1 (Fragment) OS=Homo sapiens OX=9606 GN=ARFGAP1 PE=1 SV=1;sp|Q8N6T3-4|ARFG1_HUMAN Isoform 4 of ADP-ribosylation factor GTPase-activating protein 1 OS=Homo sapiens OX=9606 GN=ARFGAP1;s	10	3	3	3	15.9	29.571	0	44.782	131680000	16			5.78231	0	11.433
2013	Q14247;H0YCD9;H0YEV2	Q14247	Src substrate cortactin	CTTN	sp|Q14247|SRC8_HUMAN Src substrate cortactin OS=Homo sapiens OX=9606 GN=CTTN PE=1 SV=2	3	39	39	3	64.2	61.585	0	140.17	324850000	115		+	4.02086	0	11.4251
2780	Q9UKY7-2;Q9UKY7;H0Y8K3;D6RFH2;D6RDN0;D6R9V8;Q9UKY7-3	Q9UKY7-2;Q9UKY7	Protein CDV3 homolog	CDV3	sp|Q9UKY7-2|CDV3_HUMAN Isoform 2 of Protein CDV3 homolog OS=Homo sapiens OX=9606 GN=CDV3;sp|Q9UKY7|CDV3_HUMAN Protein CDV3 homolog OS=Homo sapiens OX=9606 GN=CDV3 PE=1 SV=1	7	5	5	5	55.4	22.079	0	82.689	136060000	20			7.14641	0	11.4055
2444	Q96A49	Q96A49	Synapse-associated protein 1	SYAP1	sp|Q96A49|SYAP1_HUMAN Synapse-associated protein 1 OS=Homo sapiens OX=9606 GN=SYAP1 PE=1 SV=1	1	10	10	10	23.9	39.933	0	58.159	163510000	21			4.1814	0	11.3218
2611	Q9H2G2;Q9H2G2-2	Q9H2G2;Q9H2G2-2	STE20-like serine/threonine-protein kinase	SLK	sp|Q9H2G2|SLK_HUMAN STE20-like serine/threonine-protein kinase OS=Homo sapiens OX=9606 GN=SLK PE=1 SV=1;sp|Q9H2G2-2|SLK_HUMAN Isoform 2 of STE20-like serine/threonine-protein kinase OS=Homo sapiens OX=9606 GN=SLK	2	40	40	37	24.8	142.69	0	182.72	247800000	125			3.35855	0	11.2967
2500	Q96QD8;F8VUY8;Q96QD8-2	Q96QD8;F8VUY8	Sodium-coupled neutral amino acid transporter 2	SLC38A2	sp|Q96QD8|S38A2_HUMAN Sodium-coupled neutral amino acid transporter 2 OS=Homo sapiens OX=9606 GN=SLC38A2 PE=1 SV=2;tr|F8VUY8|F8VUY8_HUMAN Sodium-coupled neutral amino acid transporter 2 OS=Homo sapiens OX=9606 GN=SLC38A2 PE=1 SV=1	3	3	3	3	7.5	56.025	0	17.168	150560000	14		+	5.69798	0	11.2688
616	C9JZR2;O60716-5;O60716-3;O60716-2;O60716;O60716-13;O60716-11;O60716-10;O60716-8;O60716-9;O60716-7;O60716-6;O60716-4;O60716-21;O60716-19;O60716-18;O60716-17;O60716-16;O60716-15;O60716-14;O60716-12;O60716-24;O60716-23;O60716-22;O60716-20;O60716-29;O60716-27;O60716-26;O60716-25;O60716-32;O60716-31;O60716-30;O60716-28;E9PRE2;H0YC95;E9PKY0;E9PKL1;D6R9A8	C9JZR2;O60716-5;O60716-3;O60716-2;O60716;O60716-13;O60716-11;O60716-10;O60716-8;O60716-9;O60716-7;O60716-6;O60716-4;O60716-21;O60716-19;O60716-18;O60716-17;O60716-16;O60716-15;O60716-14;O60716-12;O60716-24;O60716-23;O60716-22;O60716-20;O60716-29;O60716-27;O60716-26;O60716-25;O60716-32;O60716-31;O60716-30;O60716-28	Catenin delta-1	CTNND1	tr|C9JZR2|C9JZR2_HUMAN Catenin delta-1 OS=Homo sapiens OX=9606 GN=CTNND1 PE=1 SV=2;sp|O60716-5|CTND1_HUMAN Isoform 1A of Catenin delta-1 OS=Homo sapiens OX=9606 GN=CTNND1;sp|O60716-3|CTND1_HUMAN Isoform 1AC of Catenin delta-1 OS=Homo sapiens OX=9606 GN=CTN	38	66	66	65	64	104.85	0	323.31	681630000	224		+	3.24087	8.62745e-05	11.161
1452	P09758	P09758	Tumor-associated calcium signal transducer 2	TACSTD2	sp|P09758|TACD2_HUMAN Tumor-associated calcium signal transducer 2 OS=Homo sapiens OX=9606 GN=TACSTD2 PE=1 SV=3	1	8	8	8	34.1	35.709	0	21.386	171840000	23			4.96594	0	11.1371
710	D6RGI3;D6RER5;Q9NVA2;Q9NVA2-2;D6RDU5;H0Y961;H0Y9G8;D6RDP1;D6R9Y6	D6RGI3;D6RER5;Q9NVA2;Q9NVA2-2;D6RDU5	Septin-11	Septin-11	tr|D6RGI3|D6RGI3_HUMAN Septin 11, isoform CRA_b OS=Homo sapiens OX=9606 GN=SEPTIN11 PE=1 SV=1;tr|D6RER5|D6RER5_HUMAN Septin-11 OS=Homo sapiens OX=9606 GN=SEPTIN11 PE=1 SV=1;sp|Q9NVA2|SEP11_HUMAN Septin-11 OS=Homo sapiens OX=9606 GN=SEPTIN11 PE=1 SV=3;sp|Q9	9	20	20	12	42.8	49.005	0	311.71	515300000	83			3.74308	0	11.0716
2833	Q9Y2Q5;Q9Y2Q5-2;Q9Y2Q5-3	Q9Y2Q5;Q9Y2Q5-2	Ragulator complex protein LAMTOR2	LAMTOR2	sp|Q9Y2Q5|LTOR2_HUMAN Ragulator complex protein LAMTOR2 OS=Homo sapiens OX=9606 GN=LAMTOR2 PE=1 SV=1;sp|Q9Y2Q5-2|LTOR2_HUMAN Isoform 2 of Ragulator complex protein LAMTOR2 OS=Homo sapiens OX=9606 GN=LAMTOR2	3	4	4	4	55.2	13.507	0	24.09	233490000	16			5.53063	0	11.0575
1194	O00161;O00161-2;H3BNE1;H3BR18;H3BM38;H3BPJ0;H3BNG6;H3BU94;H3BV99;H3BP15;H3BQY9	O00161;O00161-2;H3BNE1;H3BR18;H3BM38;H3BPJ0	Synaptosomal-associated protein 23;Synaptosomal-associated protein	SNAP23	sp|O00161|SNP23_HUMAN Synaptosomal-associated protein 23 OS=Homo sapiens OX=9606 GN=SNAP23 PE=1 SV=1;sp|O00161-2|SNP23_HUMAN Isoform SNAP-23b of Synaptosomal-associated protein 23 OS=Homo sapiens OX=9606 GN=SNAP23;tr|H3BNE1|H3BNE1_HUMAN Synaptosomal-associ	11	6	6	6	51.2	23.354	0	49.228	172530000	18		+	6.55201	0	11.0308
1971	Q13177;H7C1X3;E9PM17;B3KNX7;Q13153;Q13153-2;H0YCG5;B1AKS5	Q13177	Serine/threonine-protein kinase PAK 2;PAK-2p27;PAK-2p34	PAK2	sp|Q13177|PAK2_HUMAN Serine/threonine-protein kinase PAK 2 OS=Homo sapiens OX=9606 GN=PAK2 PE=1 SV=3	8	32	32	23	62.4	58.042	0	177.25	419800000	100	136;138		2.77	0.000227737	10.8962
2726	Q9P0L0;Q9P0L0-2;J3QKM9	Q9P0L0;Q9P0L0-2	Vesicle-associated membrane protein-associated protein A	VAPA	sp|Q9P0L0|VAPA_HUMAN Vesicle-associated membrane protein-associated protein A OS=Homo sapiens OX=9606 GN=VAPA PE=1 SV=3;sp|Q9P0L0-2|VAPA_HUMAN Isoform 2 of Vesicle-associated membrane protein-associated protein A OS=Homo sapiens OX=9606 GN=VAPA	3	12	12	11	49.8	27.893	0	31.818	147450000	34		+	5.90682	0	10.7391
960	H0Y3R8	H0Y3R8		TJP1	tr|H0Y3R8|H0Y3R8_HUMAN Tight junction protein ZO-1 (Fragment) OS=Homo sapiens OX=9606 GN=TJP1 PE=1 SV=2	1	14	2	2	59.9	24.592	0	6.5202	125720000	7		+	5.95188	0	10.7248
1627	P35240-4;P35240-6;P35240-5;P35240-3;P35240;P35240-2;P35240-8;P35240-7;P35240-10	P35240-4;P35240-6;P35240-5;P35240-3;P35240;P35240-2;P35240-8	Merlin	NF2	sp|P35240-4|MERL_HUMAN Isoform 4 of Merlin OS=Homo sapiens OX=9606 GN=NF2;sp|P35240-6|MERL_HUMAN Isoform 6 of Merlin OS=Homo sapiens OX=9606 GN=NF2;sp|P35240-5|MERL_HUMAN Isoform 5 of Merlin OS=Homo sapiens OX=9606 GN=NF2;sp|P35240-3|MERL_HUMAN Isoform 3 o	9	14	14	14	30.8	59.095	0	44.197	103270000	38		+	5.89355	0	10.6789
2526	Q99808;Q99808-2	Q99808;Q99808-2	Equilibrative nucleoside transporter 1	SLC29A1	sp|Q99808|S29A1_HUMAN Equilibrative nucleoside transporter 1 OS=Homo sapiens OX=9606 GN=SLC29A1 PE=1 SV=3;sp|Q99808-2|S29A1_HUMAN Isoform 2 of Equilibrative nucleoside transporter 1 OS=Homo sapiens OX=9606 GN=SLC29A1	2	3	3	3	7.5	50.219	0	72.768	108030000	8			3.9196	0	10.6198
204	A0A0C4DFV9;Q01105-3;Q01105-4;Q01105-2;Q01105;A0A087X027;P0DME0	A0A0C4DFV9;Q01105-3;Q01105-4;Q01105-2;Q01105;A0A087X027;P0DME0	Protein SET;Protein SETSIP	SET;SETSIP	tr|A0A0C4DFV9|A0A0C4DFV9_HUMAN Protein SET OS=Homo sapiens OX=9606 GN=SET PE=1 SV=1;sp|Q01105-3|SET_HUMAN Isoform 3 of Protein SET OS=Homo sapiens OX=9606 GN=SET;sp|Q01105-4|SET_HUMAN Isoform 4 of Protein SET OS=Homo sapiens OX=9606 GN=SET;sp|Q01105-2|SET_	7	4	4	4	25.9	31.124	0	36.873	145540000	11			3.99968	0	10.4982
1608	P30519;I3L159;I3L1F5;A0A087WT44;P30519-2;I3L276;I3L4P8;A0A1B0GXH0;I3L463;I3L1Y2	P30519;I3L159;I3L1F5;A0A087WT44;P30519-2;I3L276;I3L4P8;A0A1B0GXH0;I3L463	Heme oxygenase 2	HMOX2	sp|P30519|HMOX2_HUMAN Heme oxygenase 2 OS=Homo sapiens OX=9606 GN=HMOX2 PE=1 SV=2;tr|I3L159|I3L159_HUMAN Heme oxygenase 2 (Fragment) OS=Homo sapiens OX=9606 GN=HMOX2 PE=1 SV=1;tr|I3L1F5|I3L1F5_HUMAN Heme oxygenase 2 (Fragment) OS=Homo sapiens OX=9606 GN=HM	10	9	9	9	32.6	36.032	0	101.04	85652000	24		+	4.29488	0	10.4894
203	A0A0C4DFT3;Q12959-4;Q12959-2;Q12959-5;Q12959-3;Q12959-6;Q12959;Q12959-7;Q12959-8;Q12959-9;E7EQD7;B4E2H8;H7C166;F8VYC1;E9PIW2;B7Z2T4;E9PN83;A0A3B3ISW2;A0A3B3ITF1;Q15700-3;Q15700;Q15700-4;Q15700-2;H7C325;B5MCC5;Q15700-5;C9IYP1;C9JCP6;A8MUT6;A8MUT9;Q6ZSU2;C9J110;F2Z2L0;C9JUA9;C9JN61;A0A3B3IU19;A0A3B3ISR0;B7Z647;B7Z3U2;A0A3B3IS17;A0A3B3ISQ5;B9EGL1;Q5JUW8;Q92796-3;Q92796-2;P78352-3;P78352;P78352-2;Q92…	A0A0C4DFT3;Q12959-4;Q12959-2;Q12959-5;Q12959-3;Q12959-6;Q12959;Q12959-7;Q12959-8;Q12959-9;E7EQD7	Disks large homolog 1	DLG1	tr|A0A0C4DFT3|A0A0C4DFT3_HUMAN Disks large homolog 1 OS=Homo sapiens OX=9606 GN=DLG1 PE=1 SV=1;sp|Q12959-4|DLG1_HUMAN Isoform 4 of Disks large homolog 1 OS=Homo sapiens OX=9606 GN=DLG1;sp|Q12959-2|DLG1_HUMAN Isoform 2 of Disks large homolog 1 OS=Homo sapie	56	29	29	29	39.6	99.813	0	189.84	456090000	107		+	3.31269	0	10.441
932	G3V1L9;Q07157;H0YKB1;H0YLT6	G3V1L9;Q07157	Tight junction protein ZO-1	TJP1	tr|G3V1L9|G3V1L9_HUMAN Tight junction protein 1 (Zona occludens 1), isoform CRA_a OS=Homo sapiens OX=9606 GN=TJP1 PE=1 SV=1;sp|Q07157|ZO1_HUMAN Tight junction protein ZO-1 OS=Homo sapiens OX=9606 GN=TJP1 PE=1 SV=3	4	111	111	5	63.6	197.46	0	323.31	1107200000	485			4.92949	0	10.3918
2488	Q96N66-2;Q96N66;Q96N66-3;M0R1Z5;A9C4B8	Q96N66-2;Q96N66;Q96N66-3	Lysophospholipid acyltransferase 7	MBOAT7	sp|Q96N66-2|MBOA7_HUMAN Isoform 2 of Lysophospholipid acyltransferase 7 OS=Homo sapiens OX=9606 GN=MBOAT7;sp|Q96N66|MBOA7_HUMAN Lysophospholipid acyltransferase 7 OS=Homo sapiens OX=9606 GN=MBOAT7 PE=1 SV=2;sp|Q96N66-3|MBOA7_HUMAN Isoform 3 of Lysophosphol	5	5	5	5	20.1	44.732	0	22.709	40549000	8			4.99683	0	10.3605
1685	P46937-2;P46937-8;P46937;P46937-9;P46937-5;P46937-3;P46937-6;P46937-7;H0YCI3;P46937-4	P46937-2;P46937-8;P46937;P46937-9;P46937-5;P46937-3;P46937-6;P46937-7;H0YCI3;P46937-4	Transcriptional coactivator YAP1	YAP1	sp|P46937-2|YAP1_HUMAN Isoform 2 of Transcriptional coactivator YAP1 OS=Homo sapiens OX=9606 GN=YAP1;sp|P46937-8|YAP1_HUMAN Isoform 8 of Transcriptional coactivator YAP1 OS=Homo sapiens OX=9606 GN=YAP1;sp|P46937|YAP1_HUMAN Transcriptional coactivator YAP1	10	8	7	7	36.1	52.747	0	57.331	110850000	25			5.44644	0	10.3553
2189	Q6IAA8;F5GX19;F5H3Y3;H0YFI1;F5H479	Q6IAA8;F5GX19;F5H3Y3	Ragulator complex protein LAMTOR1	LAMTOR1	sp|Q6IAA8|LTOR1_HUMAN Ragulator complex protein LAMTOR1 OS=Homo sapiens OX=9606 GN=LAMTOR1 PE=1 SV=2;tr|F5GX19|F5GX19_HUMAN Ragulator complex protein LAMTOR1 OS=Homo sapiens OX=9606 GN=LAMTOR1 PE=1 SV=1;tr|F5H3Y3|F5H3Y3_HUMAN Ragulator complex protein LAMT	5	7	7	7	60.2	17.745	0	44.656	96443000	25		+	3.55408	0	10.3126
327	H7C5A5;A0A1X7SBY3;Q9P246-3;Q9P246;H7C5C6;H0Y860;A0A1W2PRA1;Q9P246-2;H7C5K2;R4GN82;R4GMP0	H7C5A5;A0A1X7SBY3;Q9P246-3;Q9P246;H7C5C6;H0Y860;A0A1W2PRA1;Q9P246-2;H7C5K2	Stromal interaction molecule 2	STIM2	tr|H7C5A5|H7C5A5_HUMAN Stromal interaction molecule 2 OS=Homo sapiens OX=9606 GN=STIM2 PE=1 SV=1;tr|A0A1X7SBY3|A0A1X7SBY3_HUMAN Stromal interaction molecule 2 OS=Homo sapiens OX=9606 GN=STIM2 PE=1 SV=1;sp|Q9P246-3|STIM2_HUMAN Isoform 3 of Stromal interacti	11	17	17	17	23.2	68.007	0	102.21	121370000	33		+	3.71199	0	10.2993
2260	Q86UE4;E5RJU9;H0YB56;H0YBJ8	Q86UE4;E5RJU9	Protein LYRIC	MTDH	sp|Q86UE4|LYRIC_HUMAN Protein LYRIC OS=Homo sapiens OX=9606 GN=MTDH PE=1 SV=2;tr|E5RJU9|E5RJU9_HUMAN Protein LYRIC OS=Homo sapiens OX=9606 GN=MTDH PE=1 SV=1	4	11	11	11	24.9	63.836	0	106.58	82782000	32			4.42292	0	10.2511
1211	O00592-2;O00592	O00592-2;O00592	Podocalyxin	PODXL	sp|O00592-2|PODXL_HUMAN Isoform 2 of Podocalyxin OS=Homo sapiens OX=9606 GN=PODXL;sp|O00592|PODXL_HUMAN Podocalyxin OS=Homo sapiens OX=9606 GN=PODXL PE=1 SV=2	2	6	6	6	11.4	55.385	0	12.219	76221000	10			4.18306	0	10.2372
1903	Q01650;A0A0C4DGL4	Q01650	Large neutral amino acids transporter small subunit 1	SLC7A5	sp|Q01650|LAT1_HUMAN Large neutral amino acids transporter small subunit 1 OS=Homo sapiens OX=9606 GN=SLC7A5 PE=1 SV=2	2	4	4	4	8.5	55.01	0	14.775	68600000	13		+	5.27584	0	10.2137
2895	Q9Y6R1-2;Q9Y6R1;Q9Y6R1-5;Q9Y6R1-4;Q9Y6R1-3	Q9Y6R1-2;Q9Y6R1;Q9Y6R1-5;Q9Y6R1-4;Q9Y6R1-3	Electrogenic sodium bicarbonate cotransporter 1	SLC4A4	sp|Q9Y6R1-2|S4A4_HUMAN Isoform 2 of Electrogenic sodium bicarbonate cotransporter 1 OS=Homo sapiens OX=9606 GN=SLC4A4;sp|Q9Y6R1|S4A4_HUMAN Electrogenic sodium bicarbonate cotransporter 1 OS=Homo sapiens OX=9606 GN=SLC4A4 PE=1 SV=1;sp|Q9Y6R1-5|S4A4_HUMAN Is	5	13	13	12	17.3	116.04	0	83.103	105390000	35			5.53973	0	10.2092
1415	P05556;P05556-2;P05556-5;P05556-4;P05556-3;E7EQW5;C9JPK5;H7C4N8;Q5T3E6;E9PLR6;E7EUI6;E7ERX5;C9JJP8;Q5T3E5;E9PQJ2	P05556;P05556-2;P05556-5;P05556-4;P05556-3	Integrin beta-1	ITGB1	sp|P05556|ITB1_HUMAN Integrin beta-1 OS=Homo sapiens OX=9606 GN=ITGB1 PE=1 SV=2;sp|P05556-2|ITB1_HUMAN Isoform 2 of Integrin beta-1 OS=Homo sapiens OX=9606 GN=ITGB1;sp|P05556-5|ITB1_HUMAN Isoform 5 of Integrin beta-1 OS=Homo sapiens OX=9606 GN=ITGB1;sp|P05	15	26	26	26	35	88.414	0	323.31	567880000	96		+	3.86413	0	10.1854
1333	O94804;H0YB71	O94804	Serine/threonine-protein kinase 10	STK10	sp|O94804|STK10_HUMAN Serine/threonine-protein kinase 10 OS=Homo sapiens OX=9606 GN=STK10 PE=1 SV=1	2	29	26	26	32	112.13	0	115.12	86195000	78			3.19208	8.28625e-05	10.1822
2581	Q9C0C2;Q9C0C2-2;A0A2R8Y5C4;E9PKK0;E9PKE7	Q9C0C2;Q9C0C2-2	182 kDa tankyrase-1-binding protein	TNKS1BP1	sp|Q9C0C2|TB182_HUMAN 182 kDa tankyrase-1-binding protein OS=Homo sapiens OX=9606 GN=TNKS1BP1 PE=1 SV=4;sp|Q9C0C2-2|TB182_HUMAN Isoform 2 of 182 kDa tankyrase-1-binding protein OS=Homo sapiens OX=9606 GN=TNKS1BP1	5	36	36	36	29.8	181.79	0	306.84	75223000	113			4.22989	0	10.1701
143	A0A0A0MRM8;Q9UM54-6;Q9UM54-5;Q9UM54-4;Q5JVM0	A0A0A0MRM8;Q9UM54-6;Q9UM54-5;Q9UM54-4	Unconventional myosin-VI	MYO6	tr|A0A0A0MRM8|A0A0A0MRM8_HUMAN Unconventional myosin-VI OS=Homo sapiens OX=9606 GN=MYO6 PE=1 SV=1;sp|Q9UM54-6|MYO6_HUMAN Isoform 6 of Unconventional myosin-VI OS=Homo sapiens OX=9606 GN=MYO6;sp|Q9UM54-5|MYO6_HUMAN Isoform 5 of Unconventional myosin-VI OS=H	5	56	56	1	43	145.01	0	323.31	553650000	210			4.03701	0	10.1614
1736	P51572;P51572-2;A0A2R8Y5M6;C9JMD7;C9JSP1;C9JQ75;C9J0M4;C9JM14	P51572;P51572-2;A0A2R8Y5M6	B-cell receptor-associated protein 31	BCAP31	sp|P51572|BAP31_HUMAN B-cell receptor-associated protein 31 OS=Homo sapiens OX=9606 GN=BCAP31 PE=1 SV=3;sp|P51572-2|BAP31_HUMAN Isoform 2 of B-cell receptor-associated protein 31 OS=Homo sapiens OX=9606 GN=BCAP31;tr|A0A2R8Y5M6|A0A2R8Y5M6_HUMAN B-cell recep	8	5	5	5	23.6	27.991	0	55.674	103750000	18			3.31467	0	10.1393
919	F8W914;Q9NQC3-2;Q9NQC3-5;Q9NQC3;H7C106;Q9NQC3-3;Q9NQC3-4;Q9NQC3-6;A0A0U1RQR6	F8W914;Q9NQC3-2;Q9NQC3-5;Q9NQC3;H7C106;Q9NQC3-3;Q9NQC3-4;Q9NQC3-6	Reticulon;Reticulon-4	RTN4	tr|F8W914|F8W914_HUMAN Reticulon OS=Homo sapiens OX=9606 GN=RTN4 PE=1 SV=1;sp|Q9NQC3-2|RTN4_HUMAN Isoform B of Reticulon-4 OS=Homo sapiens OX=9606 GN=RTN4;sp|Q9NQC3-5|RTN4_HUMAN Isoform B2 of Reticulon-4 OS=Homo sapiens OX=9606 GN=RTN4;sp|Q9NQC3|RTN4_HUMAN	9	3	3	3	11.9	37.144	0	44.082	183860000	14			2.90775	0.000156495	10.0912
2504	Q96QZ7;Q96QZ7-3;Q96QZ7-5;Q96QZ7-6;Q96QZ7-2;H7C4U7;H7C535;A0A087WXD2;A0A087WT53;H7C5T8;Q96QZ7-7;Q96QZ7-4;H7C4S7;A0A1B0GUV4;A0A1B0GUF0;A0A1B0GUI9;A0A0D9SGF2;A0A0D9SET0;A0A1B0GTH8;A0A0D9SGF8;A0A0D9SEY4;A0A1B0GTC0;E7EWI0;A0A0E3D6M1;A0A0D9SGI1;Q86UL8-2;Q86UL8	Q96QZ7;Q96QZ7-3;Q96QZ7-5;Q96QZ7-6;Q96QZ7-2;H7C4U7;H7C535;A0A087WXD2;A0A087WT53;H7C5T8;Q96QZ7-7;Q96QZ7-4	Membrane-associated guanylate kinase, WW and PDZ domain-containing protein 1	MAGI1	sp|Q96QZ7|MAGI1_HUMAN Membrane-associated guanylate kinase, WW and PDZ domain-containing protein 1 OS=Homo sapiens OX=9606 GN=MAGI1 PE=1 SV=3;sp|Q96QZ7-3|MAGI1_HUMAN Isoform 3 of Membrane-associated guanylate kinase, WW and PDZ domain-containing protein 1	27	20	19	18	16.2	164.58	0	175.36	71887000	48		+	2.79131	0.000229075	10.0583
2122	Q5EBL8;Q5EBL8-2	Q5EBL8;Q5EBL8-2	PDZ domain-containing protein 11	PDZD11	sp|Q5EBL8|PDZ11_HUMAN PDZ domain-containing protein 11 OS=Homo sapiens OX=9606 GN=PDZD11 PE=1 SV=2;sp|Q5EBL8-2|PDZ11_HUMAN Isoform 2 of PDZ domain-containing protein 11 OS=Homo sapiens OX=9606 GN=PDZD11	2	4	4	4	39.3	16.131	0	9.9916	59633000	8			6.03542	0	10.0422
243	A0A0G2JNZ2;A0A0G2JPP5;Q14160;Q14160-3;A0A0G2JMS7;Q14160-2;H0YCG0;H0YDF9;Q5T0G3;Q9BTT6-2	A0A0G2JNZ2;A0A0G2JPP5;Q14160;Q14160-3;A0A0G2JMS7;Q14160-2	Protein scribble homolog	SCRIB	tr|A0A0G2JNZ2|A0A0G2JNZ2_HUMAN Protein scribble homolog OS=Homo sapiens OX=9606 GN=SCRIB PE=1 SV=1;tr|A0A0G2JPP5|A0A0G2JPP5_HUMAN Protein scribble homolog OS=Homo sapiens OX=9606 GN=SCRIB PE=1 SV=1;sp|Q14160|SCRIB_HUMAN Protein scribble homolog OS=Homo sap	10	15	15	14	13.6	174.91	0	85.2	25092000	38	175;920	+	4.33874	0	10.0318
2748	Q9UDY2;A0A3B3ITE1;A0A1B0GTW1;A0A2R8YDH4;Q9UDY2-3;Q9UDY2-7;Q9UDY2-6;A0A3B3ISZ5;A0A3B3IRI3;Q9UDY2-2;A0A3B3IU51;Q9UDY2-4;A0A3B3ISF1;Q9UDY2-5;A0A3B3IRV6;A0A3B3IS03;A0A3B3IT83;U3KQJ2;A0A3B3IU26;B1AN86	Q9UDY2;A0A3B3ITE1;A0A1B0GTW1;A0A2R8YDH4;Q9UDY2-3;Q9UDY2-7;Q9UDY2-6;A0A3B3ISZ5;A0A3B3IRI3;Q9UDY2-2;A0A3B3IU51;Q9UDY2-4;A0A3B3ISF1;Q9UDY2-5;A0A3B3IRV6;A0A3B3IS03;A0A3B3IT83	Tight junction protein ZO-2	TJP2	sp|Q9UDY2|ZO2_HUMAN Tight junction protein ZO-2 OS=Homo sapiens OX=9606 GN=TJP2 PE=1 SV=2;tr|A0A3B3ITE1|A0A3B3ITE1_HUMAN Tight junction protein ZO-2 (Fragment) OS=Homo sapiens OX=9606 GN=TJP2 PE=1 SV=1;tr|A0A1B0GTW1|A0A1B0GTW1_HUMAN Tight junction protein	20	52	51	51	39.8	133.96	0	323.31	712660000	208		+	4.24054	0	10.0155
147	B6VEX4;A0A0A0MRT6;Q8IZP0-10;Q8IZP0-8;Q8IZP0-7;Q8IZP0-2;Q8IZP0-4;Q8IZP0-3;Q8IZP0-5;Q8IZP0-6;Q8IZP0-9;Q8IZP0;Q8IZP0-12;Q8IZP0-11;B7Z836;E9PEZ7;E7EW77;E7EP65;A0A0C4DG21;F8WAL6;Q9NYB9-3;Q9NYB9-2;Q9NYB9-4;Q9NYB9	B6VEX4;A0A0A0MRT6;Q8IZP0-10;Q8IZP0-8;Q8IZP0-7;Q8IZP0-2;Q8IZP0-4;Q8IZP0-3;Q8IZP0-5;Q8IZP0-6;Q8IZP0-9;Q8IZP0;Q8IZP0-12;Q8IZP0-11	Abl interactor 1	ABI1	tr|B6VEX4|B6VEX4_HUMAN Abl interactor 1 OS=Homo sapiens OX=9606 GN=ABI1 PE=1 SV=1;tr|A0A0A0MRT6|A0A0A0MRT6_HUMAN Abl interactor 1 OS=Homo sapiens OX=9606 GN=ABI1 PE=1 SV=1;sp|Q8IZP0-10|ABI1_HUMAN Isoform 10 of Abl interactor 1 OS=Homo sapiens OX=9606 GN=AB	24	6	6	6	21.6	43.294	0	33.757	71500000	12			5.36497	0	9.98434
1576	P26006;P26006-1;D6R9X8;H0YA32;K7EMU3;H0YA49	P26006;P26006-1	Integrin alpha-3;Integrin alpha-3 heavy chain;Integrin alpha-3 light chain	ITGA3	sp|P26006|ITA3_HUMAN Integrin alpha-3 OS=Homo sapiens OX=9606 GN=ITGA3 PE=1 SV=5;sp|P26006-1|ITA3_HUMAN Isoform 2 of Integrin alpha-3 OS=Homo sapiens OX=9606 GN=ITGA3	6	11	11	11	12.8	116.61	0	35.611	113430000	29			3.99692	0	9.93488
16	A0A075B7D9;Q92804-2;Q92804	A0A075B7D9;Q92804-2;Q92804	TATA-binding protein-associated factor 2N	TAF15	tr|A0A075B7D9|A0A075B7D9_HUMAN TATA-binding protein-associated factor 2N OS=Homo sapiens OX=9606 GN=TAF15 PE=1 SV=1;sp|Q92804-2|RBP56_HUMAN Isoform Short of TATA-binding protein-associated factor 2N OS=Homo sapiens OX=9606 GN=TAF15;sp|Q92804|RBP56_HUMAN TA	3	5	3	3	10.9	48.839	0	7.3951	59272000	8			4.78444	0	9.89059
1749	P53367;P53367-2;P53367-3	P53367;P53367-2;P53367-3	Arfaptin-1	ARFIP1	sp|P53367|ARFP1_HUMAN Arfaptin-1 OS=Homo sapiens OX=9606 GN=ARFIP1 PE=1 SV=2;sp|P53367-2|ARFP1_HUMAN Isoform A of Arfaptin-1 OS=Homo sapiens OX=9606 GN=ARFIP1;sp|P53367-3|ARFP1_HUMAN Isoform 3 of Arfaptin-1 OS=Homo sapiens OX=9606 GN=ARFIP1	3	5	5	5	17.2	41.738	0	44.419	43055000	12			4.97777	0	9.85633
2166	Q5TCQ9-3;Q5TCQ9;Q5TCQ9-2;Q5TCQ9-1	Q5TCQ9-3;Q5TCQ9;Q5TCQ9-2;Q5TCQ9-1	Membrane-associated guanylate kinase, WW and PDZ domain-containing protein 3	MAGI3	sp|Q5TCQ9-3|MAGI3_HUMAN Isoform 3 of Membrane-associated guanylate kinase, WW and PDZ domain-containing protein 3 OS=Homo sapiens OX=9606 GN=MAGI3;sp|Q5TCQ9|MAGI3_HUMAN Membrane-associated guanylate kinase, WW and PDZ domain-containing protein 3 OS=Homo sa	4	34	34	33	38	123.34	0	256.02	182050000	122			3.61235	0	9.84008
2880	Q9Y624;A0A087WY82;Q9Y624-2	Q9Y624;A0A087WY82;Q9Y624-2	Junctional adhesion molecule A	F11R	sp|Q9Y624|JAM1_HUMAN Junctional adhesion molecule A OS=Homo sapiens OX=9606 GN=F11R PE=1 SV=1;tr|A0A087WY82|A0A087WY82_HUMAN Junctional adhesion molecule A OS=Homo sapiens OX=9606 GN=F11R PE=1 SV=1;sp|Q9Y624-2|JAM1_HUMAN Isoform 2 of Junctional adhesion mo	3	7	7	7	45.2	32.583	0	30.77	112720000	19			3.0015	7.35786e-05	9.822
240	A0A0G2JMZ8;Q16625-4;Q16625-3;Q16625;Q16625-2;Q16625-5	A0A0G2JMZ8;Q16625-4;Q16625-3;Q16625;Q16625-2;Q16625-5	Occludin	OCLN	tr|A0A0G2JMZ8|A0A0G2JMZ8_HUMAN Occludin OS=Homo sapiens OX=9606 GN=OCLN PE=1 SV=1;sp|Q16625-4|OCLN_HUMAN Isoform 4 of Occludin OS=Homo sapiens OX=9606 GN=OCLN;sp|Q16625-3|OCLN_HUMAN Isoform 3 of Occludin OS=Homo sapiens OX=9606 GN=OCLN;sp|Q16625|OCLN_HUMAN	6	5	5	5	14.4	59.129	0	18.012	56823000	16		+	6.73575	0	9.7782
2612	Q9H2K8;G3V1Q8;F5H5C7;F5GWV8;H0YF68;Q7L7X3-3	Q9H2K8;G3V1Q8	Serine/threonine-protein kinase TAO3	TAOK3	sp|Q9H2K8|TAOK3_HUMAN Serine/threonine-protein kinase TAO3 OS=Homo sapiens OX=9606 GN=TAOK3 PE=1 SV=2;tr|G3V1Q8|G3V1Q8_HUMAN Serine/threonine-protein kinase TAO3 OS=Homo sapiens OX=9606 GN=TAOK3 PE=1 SV=1	6	16	16	15	19.4	105.4	0	47.275	40215000	30			5.77676	0	9.76991
1372	O96013;O96013-4;O96013-2;O96013-3;M0R2X4;M0R3G6;M0R0L9;M0R1R1;Q9P286	O96013;O96013-4;O96013-2;O96013-3	Serine/threonine-protein kinase PAK 4	PAK4	sp|O96013|PAK4_HUMAN Serine/threonine-protein kinase PAK 4 OS=Homo sapiens OX=9606 GN=PAK4 PE=1 SV=1;sp|O96013-4|PAK4_HUMAN Isoform 4 of Serine/threonine-protein kinase PAK 4 OS=Homo sapiens OX=9606 GN=PAK4;sp|O96013-2|PAK4_HUMAN Isoform 2 of Serine/threon	9	16	16	16	28.4	64.071	0	49.749	130120000	55		+	2.63556	0.000212824	9.76052
1559	P23229-4;P23229-2;P23229-5;P23229-3;P23229-9;P23229-6;P23229;P23229-7;C9JXX7	P23229-4;P23229-2;P23229-5;P23229-3;P23229-9;P23229-6;P23229;P23229-7	Integrin alpha-6;Integrin alpha-6 heavy chain;Integrin alpha-6 light chain;Processed integrin alpha-6	ITGA6	sp|P23229-4|ITA6_HUMAN Isoform Alpha-6X2A of Integrin alpha-6 OS=Homo sapiens OX=9606 GN=ITGA6;sp|P23229-2|ITA6_HUMAN Isoform Alpha-6X1A of Integrin alpha-6 OS=Homo sapiens OX=9606 GN=ITGA6;sp|P23229-5|ITA6_HUMAN Isoform Alpha-6X2B of Integrin alpha-6 OS=H	9	12	12	12	16.4	119.09	0	85.104	52671000	29	282;284;285		5.16384	0	9.74238
2784	Q9ULC3	Q9ULC3	Ras-related protein Rab-23	RAB23	sp|Q9ULC3|RAB23_HUMAN Ras-related protein Rab-23 OS=Homo sapiens OX=9606 GN=RAB23 PE=1 SV=1	1	4	4	4	19.8	26.659	0	25.434	54079000	12			3.75917	0	9.74003
81	C9JPV1;A0A087WYN0;A0A087WY96;P31641-2;P31641;F5H6S9;F5H2T6;F5GZA5;H3BMY5;H3BRS0;H3BM11;H3BRE9;H3BML6;Q9NSD5-3;P48066-2;Q9NSD5-2;Q9NSD5;P48065;P23975;Q01959;P23975-2	C9JPV1;A0A087WYN0;A0A087WY96;P31641-2;P31641	Transporter;Sodium- and chloride-dependent taurine transporter	SLC6A6	tr|C9JPV1|C9JPV1_HUMAN Transporter (Fragment) OS=Homo sapiens OX=9606 GN=SLC6A6 PE=1 SV=1;tr|A0A087WYN0|A0A087WYN0_HUMAN Transporter OS=Homo sapiens OX=9606 GN=SLC6A6 PE=1 SV=1;tr|A0A087WY96|A0A087WY96_HUMAN Transporter OS=Homo sapiens OX=9606 GN=SLC6A6 PE	21	3	2	2	33.9	12.063	0	4.0686	34943000	6			3.69472	0	9.73431
2659	Q9HD26-2;Q9HD26;F5H1Y4;Q9HD26-3;A0A0J9YVX5	Q9HD26-2;Q9HD26;F5H1Y4;Q9HD26-3	Golgi-associated PDZ and coiled-coil motif-containing protein	GOPC	sp|Q9HD26-2|GOPC_HUMAN Isoform 2 of Golgi-associated PDZ and coiled-coil motif-containing protein OS=Homo sapiens OX=9606 GN=GOPC;sp|Q9HD26|GOPC_HUMAN Golgi-associated PDZ and coiled-coil motif-containing protein OS=Homo sapiens OX=9606 GN=GOPC PE=1 SV=1;t	5	10	10	10	30.4	49.721	0	39.445	82130000	31		+	3.99032	0	9.73204
791	E9PEE8;P18564;A0A087WXP3;P18564-2	E9PEE8;P18564;A0A087WXP3;P18564-2	Integrin beta;Integrin beta-6	ITGB6	tr|E9PEE8|E9PEE8_HUMAN Integrin beta OS=Homo sapiens OX=9606 GN=ITGB6 PE=1 SV=1;sp|P18564|ITB6_HUMAN Integrin beta-6 OS=Homo sapiens OX=9606 GN=ITGB6 PE=1 SV=2;tr|A0A087WXP3|A0A087WXP3_HUMAN Integrin beta OS=Homo sapiens OX=9606 GN=ITGB6 PE=1 SV=1;sp|P1856	4	7	7	7	11.9	81.543	0	25.814	120590000	11			3.43438	0	9.71814
2729	Q9P0V3;Q9P0V3-2	Q9P0V3	SH3 domain-binding protein 4	SH3BP4	sp|Q9P0V3|SH3B4_HUMAN SH3 domain-binding protein 4 OS=Homo sapiens OX=9606 GN=SH3BP4 PE=1 SV=1	2	12	12	12	14	107.49	0	59.409	45604000	30		+	8.59896	0	9.70495
1362	O95721;C9JAF7	O95721;C9JAF7	Synaptosomal-associated protein 29;Synaptosomal-associated protein	SNAP29	sp|O95721|SNP29_HUMAN Synaptosomal-associated protein 29 OS=Homo sapiens OX=9606 GN=SNAP29 PE=1 SV=1;tr|C9JAF7|C9JAF7_HUMAN Synaptosomal-associated protein 29 (Fragment) OS=Homo sapiens OX=9606 GN=SNAP29 PE=1 SV=1	2	5	5	5	31	28.97	0	6.805	39849000	8		+	5.58863	0	9.69113
1184	M0R165;Q9UBC2-4;Q9UBC2-3;Q9UBC2;Q9UBC2-2;M0R2S2;K7EJR2;M0R330;M0QX30;M0R1V5;M0R3I1	M0R165;Q9UBC2-4;Q9UBC2-3;Q9UBC2;Q9UBC2-2;M0R2S2	Epidermal growth factor receptor substrate 15-like 1	EPS15L1	tr|M0R165|M0R165_HUMAN Epidermal growth factor receptor substrate 15-like 1 OS=Homo sapiens OX=9606 GN=EPS15L1 PE=1 SV=1;sp|Q9UBC2-4|EP15R_HUMAN Isoform 4 of Epidermal growth factor receptor substrate 15-like 1 OS=Homo sapiens OX=9606 GN=EPS15L1;sp|Q9UBC2-	11	9	9	9	13.9	83.474	0	39.452	39420000	33			5.27452	0	9.68087
2515	Q96TA1-2;Q96TA1	Q96TA1-2;Q96TA1	Niban-like protein 1	FAM129B	sp|Q96TA1-2|NIBA2_HUMAN Isoform 2 of Protein Niban 2 OS=Homo sapiens OX=9606 GN=NIBAN2;sp|Q96TA1|NIBA2_HUMAN Protein Niban 2 OS=Homo sapiens OX=9606 GN=NIBAN2 PE=1 SV=3	2	16	16	16	29.2	82.682	0	84.701	109160000	49		+	3.42816	0	9.67391
1970	Q13162;H7C3T4;A6NG45	Q13162;H7C3T4	Peroxiredoxin-4	PRDX4	sp|Q13162|PRDX4_HUMAN Peroxiredoxin-4 OS=Homo sapiens OX=9606 GN=PRDX4 PE=1 SV=1;tr|H7C3T4|H7C3T4_HUMAN Peroxiredoxin-4 (Fragment) OS=Homo sapiens OX=9606 GN=PRDX4 PE=1 SV=1	3	5	3	3	18.1	30.54	0	11.905	193960000	8			2.11895	0.000649431	9.66938
2094	Q1RLN5;Q8IWW6-3;Q8IWW6-2;Q8IWW6-4;Q8IWW6;H0Y5D8	Q1RLN5;Q8IWW6-3;Q8IWW6-2;Q8IWW6-4;Q8IWW6;H0Y5D8	Rho GTPase-activating protein 12	ARHGAP12	tr|Q1RLN5|Q1RLN5_HUMAN ARHGAP12 protein OS=Homo sapiens OX=9606 GN=ARHGAP12 PE=1 SV=1;sp|Q8IWW6-3|RHG12_HUMAN Isoform 3 of Rho GTPase-activating protein 12 OS=Homo sapiens OX=9606 GN=ARHGAP12;sp|Q8IWW6-2|RHG12_HUMAN Isoform 2 of Rho GTPase-activating prote	6	10	10	10	16.9	90.873	0	189.6	38247000	30	719		6.05172	0	9.65479
1900	Q01082;A0A087WUZ3;Q01082-2;Q01082-3;F8W6C1;A4QPE4;P11277-3;P11277;P11277-2;E9PJZ2	Q01082;A0A087WUZ3;Q01082-2;Q01082-3	Spectrin beta chain, non-erythrocytic 1	SPTBN1	sp|Q01082|SPTB2_HUMAN Spectrin beta chain, non-erythrocytic 1 OS=Homo sapiens OX=9606 GN=SPTBN1 PE=1 SV=2;tr|A0A087WUZ3|A0A087WUZ3_HUMAN Spectrin beta chain OS=Homo sapiens OX=9606 GN=SPTBN1 PE=1 SV=1;sp|Q01082-2|SPTB2_HUMAN Isoform Short of Spectrin beta	10	70	70	62	35.7	274.61	0	323.31	106320000	209	1675		3.24799	8.52713e-05	9.62815
817	E9PS17;E9PK59;Q96KG9-5;Q96KG9-3;Q96KG9-4;Q96KG9-6;Q96KG9-2;Q96KG9;E9PPN3;H0YCI6;A0A0A0MQX4	E9PS17;E9PK59;Q96KG9-5;Q96KG9-3;Q96KG9-4;Q96KG9-6;Q96KG9-2;Q96KG9;E9PPN3;H0YCI6;A0A0A0MQX4	N-terminal kinase-like protein	SCYL1	tr|E9PS17|E9PS17_HUMAN N-terminal kinase-like protein OS=Homo sapiens OX=9606 GN=SCYL1 PE=1 SV=1;tr|E9PK59|E9PK59_HUMAN N-terminal kinase-like protein OS=Homo sapiens OX=9606 GN=SCYL1 PE=1 SV=1;sp|Q96KG9-5|SCYL1_HUMAN Isoform 5 of N-terminal kinase-like pr	11	12	12	12	15.5	85.718	0	37.207	79124000	24			3.38443	0	9.62675
1264	O43504;R4GMU8;E9PLX3;A0A0C4DGV4	O43504;R4GMU8;E9PLX3;A0A0C4DGV4	Ragulator complex protein LAMTOR5	LAMTOR5	sp|O43504|LTOR5_HUMAN Ragulator complex protein LAMTOR5 OS=Homo sapiens OX=9606 GN=LAMTOR5 PE=1 SV=1;tr|R4GMU8|R4GMU8_HUMAN Ragulator complex protein LAMTOR5 OS=Homo sapiens OX=9606 GN=LAMTOR5 PE=1 SV=1;tr|E9PLX3|E9PLX3_HUMAN Ragulator complex protein LAMT	4	4	4	4	96.7	9.6138	0	186.83	140540000	11			3.36418	0	9.62595
1108	J3KRZ9;Q9H3Q1;J3QQS6;J3QR93;Q9H3Q1-2	J3KRZ9;Q9H3Q1;J3QQS6;J3QR93;Q9H3Q1-2	Cdc42 effector protein 4	CDC42EP4	tr|J3KRZ9|J3KRZ9_HUMAN Cdc42 effector protein 4 (Fragment) OS=Homo sapiens OX=9606 GN=CDC42EP4 PE=1 SV=1;sp|Q9H3Q1|BORG4_HUMAN Cdc42 effector protein 4 OS=Homo sapiens OX=9606 GN=CDC42EP4 PE=1 SV=1;tr|J3QQS6|J3QQS6_HUMAN Cdc42 effector protein 4 (Fragment)	5	4	4	4	35.4	13.966	0	17.312	47689000	11			5.25934	0	9.6102
1310	O75396;A0A087X1A9	O75396	Vesicle-trafficking protein SEC22b	SEC22B	sp|O75396|SC22B_HUMAN Vesicle-trafficking protein SEC22b OS=Homo sapiens OX=9606 GN=SEC22B PE=1 SV=4	2	9	9	9	43.3	24.593	0	98.298	702080000	47		+	3.72165	0	9.57502
1090	J3KN01	J3KN01		MLLT4	tr|J3KN01|J3KN01_HUMAN Afadin OS=Homo sapiens OX=9606 GN=AFDN PE=1 SV=1	1	65	65	2	38.6	207.62	0	323.31	462140000	230		+	3.59728	0	9.56614
2371	Q8TBA6;Q8TBA6-2;H0YK03	Q8TBA6;Q8TBA6-2	Golgin subfamily A member 5	GOLGA5	sp|Q8TBA6|GOGA5_HUMAN Golgin subfamily A member 5 OS=Homo sapiens OX=9606 GN=GOLGA5 PE=1 SV=3;sp|Q8TBA6-2|GOGA5_HUMAN Isoform 2 of Golgin subfamily A member 5 OS=Homo sapiens OX=9606 GN=GOLGA5	3	11	11	11	20.7	83.023	0	52.234	29353000	26			5.74046	0	9.54102
827	E9PLV6;E9PPZ9;O43292-2;O43292;E9PLG8;E9PM94;E9PM11;E9PQ31	E9PLV6;E9PPZ9;O43292-2;O43292;E9PLG8	Glycosylphosphatidylinositol anchor attachment 1 protein	GPAA1	tr|E9PLV6|E9PLV6_HUMAN Glycosylphosphatidylinositol anchor attachment 1 protein OS=Homo sapiens OX=9606 GN=GPAA1 PE=1 SV=1;tr|E9PPZ9|E9PPZ9_HUMAN Glycosylphosphatidylinositol anchor attachment 1 protein (Fragment) OS=Homo sapiens OX=9606 GN=GPAA1 PE=1 SV=1	8	4	4	4	19.2	26.076	0	8.4571	69286000	8			4.56618	0	9.539
833	E9PND2;E9PP21;P21291;E9PS42	E9PND2;E9PP21;P21291;E9PS42	Cysteine and glycine-rich protein 1	CSRP1	tr|E9PND2|E9PND2_HUMAN Cysteine and glycine-rich protein 1 (Fragment) OS=Homo sapiens OX=9606 GN=CSRP1 PE=1 SV=1;tr|E9PP21|E9PP21_HUMAN Cysteine and glycine-rich protein 1 OS=Homo sapiens OX=9606 GN=CSRP1 PE=1 SV=1;sp|P21291|CSRP1_HUMAN Cysteine and glycin	4	3	3	3	36.6	16.115	0	9.3653	37638000	14			4.03747	0	9.53332
2530	Q9BPZ7-5;Q9BPZ7-6;Q9BPZ7-3;Q9BPZ7-2;Q9BPZ7;B1AMA6;E9PGB8;B1AMA5;Q9BPZ7-4;B1AMB1;B1AMB2;H0Y866	Q9BPZ7-5;Q9BPZ7-6;Q9BPZ7-3;Q9BPZ7-2;Q9BPZ7	Target of rapamycin complex 2 subunit MAPKAP1	MAPKAP1	sp|Q9BPZ7-5|SIN1_HUMAN Isoform 5 of Target of rapamycin complex 2 subunit MAPKAP1 OS=Homo sapiens OX=9606 GN=MAPKAP1;sp|Q9BPZ7-6|SIN1_HUMAN Isoform 6 of Target of rapamycin complex 2 subunit MAPKAP1 OS=Homo sapiens OX=9606 GN=MAPKAP1;sp|Q9BPZ7-3|SIN1_HUMAN	12	6	6	6	26	36.237	0	34.501	36623000	11			3.35921	0	9.52796
2274	S4R3V8;Q86X29-6;Q86X29-5;Q86X29-4;Q86X29;Q86X29-3;Q86X29-2;M0QZL9;M0R1W9	S4R3V8;Q86X29-6;Q86X29-5;Q86X29-4;Q86X29;Q86X29-3;Q86X29-2	Lipolysis-stimulated lipoprotein receptor	LSR	tr|S4R3V8|S4R3V8_HUMAN Lipolysis-stimulated lipoprotein receptor OS=Homo sapiens OX=9606 GN=LSR PE=1 SV=2;sp|Q86X29-6|LSR_HUMAN Isoform 6 of Lipolysis-stimulated lipoprotein receptor OS=Homo sapiens OX=9606 GN=LSR;sp|Q86X29-5|LSR_HUMAN Isoform 5 of Lipolys	9	7	7	7	14.8	66.175	0	23.543	74928000	17		+	3.43131	0	9.51933
1112	J3KT51;Q9UK76;Q9UK76-2;J3KSH8;Q9UK76-3;F2Z3M5	J3KT51;Q9UK76;Q9UK76-2;J3KSH8;Q9UK76-3	Hematological and neurological expressed 1 protein;Hematological and neurological expressed 1 protein, N-terminally processed	HN1	tr|J3KT51|J3KT51_HUMAN Jupiter microtubule-associated homolog 1 OS=Homo sapiens OX=9606 GN=JPT1 PE=1 SV=1;sp|Q9UK76|JUPI1_HUMAN Jupiter microtubule associated homolog 1 OS=Homo sapiens OX=9606 GN=JPT1 PE=1 SV=3;sp|Q9UK76-2|JUPI1_HUMAN Isoform 2 of Jupiter	6	3	3	3	45.2	11.012	0	9.1989	111010000	8			2.98343	7.23684e-05	9.50217
1127	J3QRV5;Q6P1M3-2;Q6P1M3;Q6P1M3-3;J3QLV4;J3QRZ8;J3QL58;J3QSA6;J3KRE1;J3QLD8	J3QRV5;Q6P1M3-2;Q6P1M3	Lethal(2) giant larvae protein homolog 2	LLGL2	tr|J3QRV5|J3QRV5_HUMAN Lethal(2) giant larvae protein homolog 2 OS=Homo sapiens OX=9606 GN=LLGL2 PE=1 SV=1;sp|Q6P1M3-2|L2GL2_HUMAN Isoform A of Lethal(2) giant larvae protein homolog 2 OS=Homo sapiens OX=9606 GN=LLGL2;sp|Q6P1M3|L2GL2_HUMAN Lethal(2) giant	10	10	10	10	11.7	113.38	0	24.908	40529000	31			6.55384	0	9.49781
2175	Q5VWV2;Q8TEW0-5;Q8TEW0-4;Q8TEW0-11;Q8TEW0-2;Q8TEW0;Q8TEW0-8;F5GZI3;Q8TEW0-10;B1AP52	Q5VWV2;Q8TEW0-5;Q8TEW0-4;Q8TEW0-11;Q8TEW0-2;Q8TEW0;Q8TEW0-8	Partitioning defective 3 homolog	PARD3	tr|Q5VWV2|Q5VWV2_HUMAN Partitioning defective 3 homolog OS=Homo sapiens OX=9606 GN=PARD3 PE=1 SV=1;sp|Q8TEW0-5|PARD3_HUMAN Isoform 5 of Partitioning defective 3 homolog OS=Homo sapiens OX=9606 GN=PARD3;sp|Q8TEW0-4|PARD3_HUMAN Isoform 4 of Partitioning defe	10	20	20	2	13.7	144.49	0	58.014	44563000	52		+	3.98761	0	9.42271
2436	Q93052;A0A087WZF1;C9JUT4;C9JIY7;C9JT42;C9J3U9;C9J1K7;C9J5C8;C9J4E3;C9JE51;C9J2R5;C9JXK9	Q93052;A0A087WZF1;C9JUT4;C9JIY7;C9JT42;C9J3U9;C9J1K7;C9J5C8;C9J4E3	Lipoma-preferred partner	LPP	sp|Q93052|LPP_HUMAN Lipoma-preferred partner OS=Homo sapiens OX=9606 GN=LPP PE=1 SV=1;tr|A0A087WZF1|A0A087WZF1_HUMAN Lipoma-preferred partner OS=Homo sapiens OX=9606 GN=LPP PE=1 SV=1;tr|C9JUT4|C9JUT4_HUMAN LIM domain containing preferred translocation part	12	10	10	10	16.7	65.746	0	40.39	87110000	34			4.09948	0	9.41876
1815	P62136;P62136-2;E9PMD7;P62136-3;F5H1L6;F5H037	P62136;P62136-2;E9PMD7;P62136-3	Serine/threonine-protein phosphatase PP1-alpha catalytic subunit;Serine/threonine-protein phosphatase	PPP1CA	sp|P62136|PP1A_HUMAN Serine/threonine-protein phosphatase PP1-alpha catalytic subunit OS=Homo sapiens OX=9606 GN=PPP1CA PE=1 SV=1;sp|P62136-2|PP1A_HUMAN Isoform 2 of Serine/threonine-protein phosphatase PP1-alpha catalytic subunit OS=Homo sapiens OX=9606 G	6	10	10	4	41.2	37.512	0	76.1	49442000	19			2.97156	7.14286e-05	9.38794
1518	P17302	P17302	Gap junction alpha-1 protein	GJA1	sp|P17302|CXA1_HUMAN Gap junction alpha-1 protein OS=Homo sapiens OX=9606 GN=GJA1 PE=1 SV=2	1	6	6	6	19.4	43.008	0	84.887	32864000	18		+	7.11324	0	9.36805
2717	Q9NZN4;Q9NZN4-2	Q9NZN4;Q9NZN4-2	EH domain-containing protein 2	EHD2	sp|Q9NZN4|EHD2_HUMAN EH domain-containing protein 2 OS=Homo sapiens OX=9606 GN=EHD2 PE=1 SV=2;sp|Q9NZN4-2|EHD2_HUMAN Isoform 2 of EH domain-containing protein 2 OS=Homo sapiens OX=9606 GN=EHD2	2	12	11	11	27.4	61.161	0	85.874	30104000	19			3.80532	0	9.35718
2448	Q96C19;H0Y4Y4;C9JTV4;Q8WYH2;A0A087X1Z2;Q9BUP0-2;Q9BUP0	Q96C19;H0Y4Y4	EF-hand domain-containing protein D2	EFHD2	sp|Q96C19|EFHD2_HUMAN EF-hand domain-containing protein D2 OS=Homo sapiens OX=9606 GN=EFHD2 PE=1 SV=1;tr|H0Y4Y4|H0Y4Y4_HUMAN EF-hand domain-containing protein D2 (Fragment) OS=Homo sapiens OX=9606 GN=EFHD2 PE=1 SV=1	7	6	6	6	28.3	26.697	0	16.617	46222000	16			4.37995	0	9.33434
2815	Q9UQB8-3;Q9UQB8-5;Q9UQB8-4;Q9UQB8-2;Q9UQB8;I3L4C2;Q9UQB8-6;B4DWA1;I3L2M4;I3L3C6;I3L0Y9;I3L1C8;I3L125;I3L327;I3L4A3;I3L3C5;I3L526;I3L0M4;I3L3J7;I3L2J6;I3L113	Q9UQB8-3;Q9UQB8-5;Q9UQB8-4;Q9UQB8-2;Q9UQB8;I3L4C2;Q9UQB8-6;B4DWA1	Brain-specific angiogenesis inhibitor 1-associated protein 2	BAIAP2	sp|Q9UQB8-3|BAIP2_HUMAN Isoform 3 of Brain-specific angiogenesis inhibitor 1-associated protein 2 OS=Homo sapiens OX=9606 GN=BAIAP2;sp|Q9UQB8-5|BAIP2_HUMAN Isoform 5 of Brain-specific angiogenesis inhibitor 1-associated protein 2 OS=Homo sapiens OX=9606 GN	21	20	20	20	57	56.625	0	161.59	173930000	66		+	3.61994	0	9.33015
2653	Q9HCM4-2;Q9HCM4-4;Q9HCM4-3;Q9HCM4	Q9HCM4-2;Q9HCM4-4;Q9HCM4-3;Q9HCM4	Band 4.1-like protein 5	EPB41L5	sp|Q9HCM4-2|E41L5_HUMAN Isoform 2 of Band 4.1-like protein 5 OS=Homo sapiens OX=9606 GN=EPB41L5;sp|Q9HCM4-4|E41L5_HUMAN Isoform 4 of Band 4.1-like protein 5 OS=Homo sapiens OX=9606 GN=EPB41L5;sp|Q9HCM4-3|E41L5_HUMAN Isoform 3 of Band 4.1-like protein 5 OS=	4	9	9	9	21	57.885	0	32.233	63598000	21		+	4.93418	0	9.31854
2617	Q9H329-2;Q9H329	Q9H329-2;Q9H329	Band 4.1-like protein 4B	EPB41L4B	sp|Q9H329-2|E41LB_HUMAN Isoform 2 of Band 4.1-like protein 4B OS=Homo sapiens OX=9606 GN=EPB41L4B;sp|Q9H329|E41LB_HUMAN Band 4.1-like protein 4B OS=Homo sapiens OX=9606 GN=EPB41L4B PE=2 SV=2	2	7	7	7	12.7	58.566	0	55.782	38403000	20		+	3.52728	0	9.31563
2761	Q9UHN6-2;Q9UHN6;F5H6B2;B4E1B9;H3BLX9;H3BLY0;Q86WI1	Q9UHN6-2;Q9UHN6;F5H6B2	Transmembrane protein 2	TMEM2	sp|Q9UHN6-2|CEIP2_HUMAN Isoform 2 of Cell surface hyaluronidase OS=Homo sapiens OX=9606 GN=CEMIP2;sp|Q9UHN6|CEIP2_HUMAN Cell surface hyaluronidase OS=Homo sapiens OX=9606 GN=CEMIP2 PE=1 SV=1;tr|F5H6B2|F5H6B2_HUMAN Cell surface hyaluronidase OS=Homo sapiens	7	20	20	20	15	147.44	0	44.827	25681000	35			5.96341	0	9.29342
2288	Q8IVF2-3;Q8IVF2;Q8IVF2-2	Q8IVF2-3;Q8IVF2	Protein AHNAK2	AHNAK2	sp|Q8IVF2-3|AHNK2_HUMAN Isoform 3 of Protein AHNAK2 OS=Homo sapiens OX=9606 GN=AHNAK2;sp|Q8IVF2|AHNK2_HUMAN Protein AHNAK2 OS=Homo sapiens OX=9606 GN=AHNAK2 PE=1 SV=2	3	42	42	42	21.9	605.64	0	183.53	36200000	109			6.39254	0	9.28836
1989	Q13442;F8WBW6	Q13442	28 kDa heat- and acid-stable phosphoprotein	PDAP1	sp|Q13442|HAP28_HUMAN 28 kDa heat- and acid-stable phosphoprotein OS=Homo sapiens OX=9606 GN=PDAP1 PE=1 SV=1	2	8	8	8	28.7	20.63	0	26.568	143630000	22			3.01912	7.38255e-05	9.2777
2201	Q6P996-4;Q6P996-5;Q6P996;H3BND4;Q6P996-3;Q86XE2;Q6XYB5;Q6P996-2;Q6P474;H3BPV5;H3BM88;A0A0J9YXH6;J3KNK7	Q6P996-4;Q6P996-5;Q6P996;H3BND4;Q6P996-3	Pyridoxal-dependent decarboxylase domain-containing protein 1	PDXDC1	sp|Q6P996-4|PDXD1_HUMAN Isoform 4 of Pyridoxal-dependent decarboxylase domain-containing protein 1 OS=Homo sapiens OX=9606 GN=PDXDC1;sp|Q6P996-5|PDXD1_HUMAN Isoform 5 of Pyridoxal-dependent decarboxylase domain-containing protein 1 OS=Homo sapiens OX=9606	13	16	16	16	24.3	83.571	0	85.17	80748000	42		+	2.83698	0.000233533	9.26922
1986	Q13425;Q13425-2;H0YCS0;A0A140TA73;A0A0G2JM75;J3KT21;H7BY41;A0A3B3ITC2;Q13884-2;Q13884	Q13425;Q13425-2	Beta-2-syntrophin	SNTB2	sp|Q13425|SNTB2_HUMAN Beta-2-syntrophin OS=Homo sapiens OX=9606 GN=SNTB2 PE=1 SV=1;sp|Q13425-2|SNTB2_HUMAN Isoform 2 of Beta-2-syntrophin OS=Homo sapiens OX=9606 GN=SNTB2	10	14	14	14	28.3	57.949	0	48.233	87209000	37			3.97235	0	9.19419
864	F5GZS6;J3KPF3;P08195-3;P08195;P08195-4;P08195-2;H0YFS2;F5H0E2;F5GZI0;F5H867;F5GZR9;H0YFX4	F5GZS6;J3KPF3;P08195-3;P08195;P08195-4;P08195-2	4F2 cell-surface antigen heavy chain	SLC3A2	tr|F5GZS6|F5GZS6_HUMAN 4F2 cell-surface antigen heavy chain OS=Homo sapiens OX=9606 GN=SLC3A2 PE=1 SV=1;tr|J3KPF3|J3KPF3_HUMAN 4F2 cell-surface antigen heavy chain OS=Homo sapiens OX=9606 GN=SLC3A2 PE=1 SV=1;sp|P08195-3|4F2_HUMAN Isoform 3 of 4F2 cell-surf	12	17	17	17	29	64.872	0	68.711	220590000	65		+	3.15433	8.05861e-05	9.1936
242	A0A0G2JNW7;Q9Y666;A0A0U1RR18;H0YB78;A0A0G2JQE3;Q9Y666-2	A0A0G2JNW7;Q9Y666;A0A0U1RR18;H0YB78	Solute carrier family 12 member 7	SLC12A7	tr|A0A0G2JNW7|A0A0G2JNW7_HUMAN Solute carrier family 12 member 7 OS=Homo sapiens OX=9606 GN=SLC12A7 PE=1 SV=1;sp|Q9Y666|S12A7_HUMAN Solute carrier family 12 member 7 OS=Homo sapiens OX=9606 GN=SLC12A7 PE=1 SV=3;tr|A0A0U1RR18|A0A0U1RR18_HUMAN Solute carrier	6	19	19	16	21	119.13	0	323.31	127890000	53			3.4987	0	9.17172
