# Supplementary material for: Epithelial coxsackievirus adenovirus receptor promotes house dust mite-induced lung inflammation
Source: Nat Commun. 2022 Oct 27;13:6407. doi: 10.1038/s41467-022-33882-w (PMC9613683; doi:10.1038/s41467-022-33882-w)
Supplement: Supplementary file 6 — Source Data [file 41467_2022_33882_MOESM6_ESM.xlsx]

## Sheet: Figure 1b
Figure 1b
	Mock + PBS	Mock + HDM	Ep-CAR KO + PBS	Ep-CAR KO + HDM
	0.023679	1.90965	0	0.231193
	0.130773	1.66784	0.159665	1.10924
	0.050037	5.13987	0	2.3196
	0.356978	0.276152	0	0.194507
	0	4.29077	0.078832	0.123972
	0	1.01412	0	2.29706
	0.068262	2.6655	0.37064	1.73673
	0.071115	1.83763	0	0.126896
	0	4.01709	0.040137	0.959141
	0.065369	1.34	0.471051	0.589103
	0.126312			2.74846
				0

## Sheet: Figure 1c
Figure 1c
	Mock + PBS	Mock + HDM	Ep-CAR KO + PBS	Ep-CAR KO + HDM
	15654	29318	54918	45329
	15120	100588	26577	26339
	12936	94612	12722	60467
	24476	51183	24336	19653
	23586	6674	14453	23282
	2466	30789	1316	50469
	6454	58332	992	23335
	452	32918	1320	32456
	324	1594	4695	35869
	963	1160	551	52539
	1457	7074	4446	5376
	4303	78361	7489	1304
	8634	85993	5209	247
	977	8749	16386	2781
	1191	16886	23470	173
	661	27568	10724	28895
	467	22355	10391	21960
	2045	47503	33381	19463
	2174	50587	921	18556
	96	29593	2763	1535
	7115	40930	2657	2839
		16744	11686	1045
		15184	1204	1016
		115032	35631	797
		70505	10312	5057
		2739	11906	9684
		17258		22615
		8823		5927
		18051
		19682
		2387

## Sheet: Figure 1d
Figure 1d
	Mock PBS	Mock HDM	Ep-CAR KO PBS	Ep-CAR KO HDM
	7.48	9.2	4.17	3.5
	1.19	12.9	1.82	5.7
	3.67	7.67	0.53	6.55
	0.53	9.2	2	9.8
	0	12.9	1.1	6.09
	6.55	7.67	1.2	5.9
	3.1	8.75	7.19	3
	5	9.21	2.16	4.3
	2	9.98	1.19	6.3
	3.53	11.3	3.1	4.58
	4.09	12	3.67	7.21
	1.82	12.2	5	2.72
	4.69	9.78	4.69	2.9
	0.53	7.59	0	5.47
	0	6.98	3.53	4.49
		8.76

## Sheet: Figure 1e
Figure 1e
	Mock + PBS	Mock + HDM	Ep-CAR KO + PBS	Ep-CAR KO + HDM
	1.22	2.49	1.29	1.39
	0.87	1.53	1.47	1.49
	1.19	2.03	1	1.15
	1.34	1.54	1.59	1.57
	0.76	1.42	1.95	1.88
	0.67	1.22	0.79	1.86
	0.21	1.08	1.64	0.64
	1.85	1.77	1.56	0.66
	0.66	2.39	1.7	0.85
	0.95	2.2	2.53	1.6
	3.57	3.51	1.64	2.59
	3.28	4	1.49	3.66
	1.97	5.02	1.27	1.96
		6.22

## Sheet: Figure 1g
Figure 1g
	Mock + PBS	Mock + HDM	Ep-CAR KO + PBS	Ep-CAR KO + HDM
	1097.56	2283.16	1506.39	3175.44
	1019.34	5269.45	1310	1464.06
	957.925	2341.65	1401	2242.03
		3256.7		1890.74
		5292.78

## Sheet: Figure 1i
Figure 1i
	Parental	parental +HDM	CRISPR	CRISPR + HDM	Rescue	Rescue+HDm
	61250	80000	30000	42000	42500	35000
	22500	37500	17500	20000	25000	30000
	40000	50000	32000	37500	42500	60000
	24410	34600	19590	24150	31930	82500
	55000	35000	26780	51240	40000	27500
	27500	52500	20000	22000	28000	70000
	22220	31050	28000	42500	55000	42150
	17500	27500	20030	25130	30210	72500
	28240	50000	12000	25000	18000	32000
	22700	32640	30000	62500	75000	58790
	19530	49800	19780	29910	34670	47570

## Sheet: Figure 2a
Figure 2a
	IL4				IL13				IL1beta				CCL20				IL33
	Mock + PBS	Mock + HDM	Ep-CAR KO + PBS	Ep-CAR KO + HDM	Mock + PBS	Mock + HDM	Ep-CAR KO + PBS	Ep-CAR KO + HDM	Mock + PBS	Mock + HDM	Ep-CAR KO + PBS	Ep-CAR KO + HDM	Mock + PBS	Mock + HDM	Ep-CAR KO + PBS	Ep-CAR KO + HDM	Mock + PBS	Mock + HDM	Ep-CAR KO + PBS	Ep-CAR KO + HDM
	0.0739436	8.22395	0.322975	1.67597	1	12.346	0.05	1	1.498	44.37	0.2	3	0.679388	0.0822488	2.9738	1.194	8	20	5	20
	0.0918461	10.6997	1.84165	2.18707	4.858	12.346	0.56	8.219	3.9946	5.46	10.9	1	0.383547	1.90392	1.561	6.9933	6	22	5	14
	0.0687372	9.0641	0.987	1.94453	0.813	40.376	0.41	8.219	1.5091	60.2	3.75	3.8	0.170102	30.3714	21.9854	1.83737	6	30	6	15
					0.813	40.376	4.124	12.539	1.273	17.1	2.51	5.8	0.1876	8.09842	3.79379	13.1879	5	44	3	18
					1	35.033	0.57	2.1	1.19	10.3	1.12044	1.18	1.2895	6.68058	0.53811	0.5358	6	42	6	17
					2.535	35.033	5.79	15.656	0.883252	0.196541	1.76907	0.68045	0.6478	10.3985	5.41129	2.2685	3	36	3	12
					0.25	23.67	1	1.56	1.46008	0.787926	0.335715	1.72762	0.8663	6.9775	0.1293	2.1	2	29	5	14
					5	12.346	0.055799	3.649	0.123377	9.8597	2.35812	0.0991901	0.624	5.4141	7.539	6.5	4		3
					0.5	23.67	1	0.36	2.45309	4.65461	1.783	0.950547	0.629222	47.5722	10.2749	15.2251	5		4
					1	18	1	5.51125	0.071002	4.98155	1.8251	1.52977	0.457517	25.3465	4.4976	4.40144	2
					5	3.5	0.56	2.84951	1.70269	21.4114	1.7167	0.761531	0.391923	13.0657	0.7395	0.677037
					0.093323	2.4	1	0.573969	0.766239	1.7756	14.6109	3.33143				4
					2.535	4.12686	4.124	2.5	0.273505	8.01744	0.457663	0.437991
					1	1.63758	1		2.39104	6.62863	1.1439	0.27077
					0.0723717	8.40103	5.79		2.5464	8.26393	9.88386	1.62185
					1	62.6569	1		1.81082	2.01523	0.261075	11.6425
					0.0983158	16.2464	0.14229		1.50165	28.6566	1.86099	0.240701
					9.18139	15.4234	0.393445		2.26829	44.2761	0.07567	1.13337
					1.01108		1.45		0.00522933	5.4795	0.2868	2.82666
					4.858				3.9946	60.2287	3.63877	3.66436
					0.813				1.5091	17.1767	10.959	3.0036
									1.27734	10.0353	3.7573	1.0142
											2.517	3.8728
												1.1775
												5.79933

## Sheet: Figure 2c
Figure 2c
	siCtrl		SiCAR		SiCAR2
	con	HDM	con	HDM	con	HDM
	11.25	277.5	0	0	0	12
	133.167	156.833	0	0	0	80.25
	39.1667	369.417	122.5	96.1667	1.25833	1.40833
	61.75	233.25	19.25	10.4167	1.4	1.25
	52.4167	47.5833	52.4167	15.3333	1.39167	1.30833
		202		33.0833	42.75	66.5

## Sheet: Figure 2d
Figure 2D

## Sheet: Figure 2e
Figure 2e
	Parentla IgG	parental IL19ab	CRISPR IgG	CRISPR IL19ab
	182500	46000	60000	95000
	165000	60000	97500	72500
	145000	51200	72500	75000

[truncated: 36 more sheets: Figure 2f, Figure 2g, Figure 3a, Fiure 3b, Figure 3c, Figure 3d, Figure 3e, Figure 3f, Figure 4a, Figure 4d, Figure 4f, Figure 4g, Figure 4h, Figure 5a, Figure 5c, Figure 5d, Figure 6a, Figure 6c, Figure 6e, Figure 6g …]
